# Supplementary material for: Heterogeneity in Neutrophil Microparticles Reveals Distinct Proteome and Functional Properties
Source: Mol Cell Proteomics. 2013 May 8;12(8):2205–19. doi: 10.1074/mcp.M113.028589 (PMC3734580; doi:10.1074/mcp.M113.028589)
Supplement: Supplemental Data [file supp_M113.028589_Supplemenary_Table_1.xlsx]

## Sheet: Sheet1
					ImP Microparticles							FlP Microparticles
No.	Identified Proteins	UniProt ID	Mw (kDa)	T-Test (P-Value)	Sample1	Sample2	Sample3	Sample4	AVG	SEM	AVG±SEM	Sample1	Sample2	Sample3	Sample4	AVG	SEM	AVG±SEM
387	14-3-3 protein beta/alpha	1433B_HUMAN	28	0.36	0	0	0	0	0	0	0.0±0.0	0	0	0	3	0.75	0.75	0.8±0.8
244	14-3-3 protein epsilon	1433E_HUMAN	29	0.64	5	0	0	0	1.25	1.25	1.3±1.3	0	4	2	0	1.5	0.957427	1.5±1.0
397	14-3-3 protein theta	1433T_HUMAN	28	0.36	0	0	0	0	0	0	0.0±0.0	0	0	0	3	0.75	0.75	0.8±0.8
194	14-3-3 protein zeta/delta	1433Z_HUMAN	28	0.13	0	0	0	0	0	0	0.0±0.0	0	0	12	10	5.5	3.20156	5.5±3.2
360	HLA class I histocompatibility antigen, A-66 alpha chain	1A66_HUMAN	41	0.15	0	0	0	0	0	0	0.0±0.0	5	5	0	0	2.5	1.44338	2.5±1.4
65	6-phosphogluconate dehydrogenase, decarboxylating	6PGD_HUMAN	53	0.036	15	12	17	5	12.25	2.62599	12.3±2.6	18	12	46	46	30.5	9.03235	30.5±9.0
392	6-phosphogluconolactonase	6PGL_HUMAN	28	0.18	0	0	0	0	0	0	0.0±0.0	0	0	2	4	1.5	0.957427	1.5±1.0
132	Alpha-1-acid glycoprotein 1	A1AG1_HUMAN	24	0.0003	12	10	14	14	12.5	0.957427	12.5±1.0	0	0	4	3	1.75	1.03078	1.8±1.0
101	Alpha-1-antitrypsin	A1AT_HUMAN	47	0.044	21	10	21	16	17	2.61406	17.0±2.6	10	0	0	7	4.25	2.529	4.3±2.5
232	Alpha-1B-glycoprotein	A1BG_HUMAN	54	0.015	6	6	10	7	7.25	0.946485	7.3±0.9	2	0	4	3	2.25	0.853913	2.3±0.9
3	Alpha-2-macroglobulin	A2MG_HUMAN	163	1.4e-06	642	639	778	834	723.25	49.128	723.3±49.1	22	13	14	8	14.25	2.89756	14.3±2.9
171	Alpha-1-antichymotrypsin	AACT_HUMAN	48	6.5e-05	7	10	11	9	9.25	0.853913	9.3±0.9	0	0	0	0	0	0	0.0±0.0
5	Actin, cytoplasmic 1	ACTB_HUMAN	42	0.019	101	76	110	93	95	7.22265	95.0±7.2	74	86	119	140	104.75	15.1183	104.8±15.1
238	Actin, alpha cardiac muscle 1	ACTC_HUMAN	42	0.36	3	0	0	0	0.75	0.75	0.8±0.8	0	0	0	0	0	0	0.0±0.0
53	Alpha-actinin-1	ACTN1_HUMAN	103	0.26	45	27	44	29	36.25	4.78496	36.3±4.8	25	17	59	49	37.5	9.87843	37.5±9.9
4	Serum albumin	ALBU_HUMAN	69	0.0037	269	308	345	318	310	15.7427	310.0±15.7	160	137	145	157	149.75	5.34439	149.8±5.3
404	Aldehyde dehydrogenase, mitochondrial	ALDH2_HUMAN	56	0.36	0	0	0	0	0	0	0.0±0.0	2	0	0	0	0.5	0.5	0.5±0.5
120	Fructose-bisphosphate aldolase A	ALDOA_HUMAN	39	0.25	0	7	0	0	1.75	1.75	1.8±1.8	0	0	14	16	7.5	4.34933	7.5±4.3
402	Fructose-bisphosphate aldolase C	ALDOC_HUMAN	39	0.36	0	0	0	0	0	0	0.0±0.0	0	0	4	0	1	1	1.0±1.0
261	Protein AMBP	AMBP_HUMAN	39	0.0006	12	7	12	6	9.25	1.60078	9.3±1.6	0	0	0	0	0	0	0.0±0.0
391	Aminopeptidase B	AMPB_HUMAN	73	0.14	0	0	0	0	0	0	0.0±0.0	0	0	6	4	2.5	1.5	2.5±1.5
190	Aminopeptidase N	AMPN_HUMAN	110	0.16	2	3	0	0	1.25	0.75	1.3±0.8	0	0	0	0	0	0	0.0±0.0
249	Angiotensinogen	ANGT_HUMAN	53	0.15	8	0	0	13	5.25	3.19831	5.3±3.2	0	0	0	0	0	0	0.0±0.0
84	Ankyrin-1	ANK1_HUMAN	206	0.38	18	13	4	0	8.75	4.11045	8.8±4.1	5	2	24	20	12.75	5.43714	12.8±5.4
247	Antithrombin-III	ANT3_HUMAN	53	0.002	9	11	5	8	8.25	1.25	8.3±1.3	0	0	0	0	0	0	0.0±0.0
21	Annexin A11	ANX11_HUMAN	54	0.38	74	53	106	86	79.75	11.0934	79.8±11.1	104	92	58	39	73.25	15.0076	73.3±15.0
12	Annexin A1	ANXA1_HUMAN	39	0.19	94	95	99	85	93.25	2.95452	93.3±3.0	134	135	75	61	101.25	19.4095	101.3±19.4
23	Annexin A3	ANXA3_HUMAN	36	0.002	49	47	61	55	53	3.16228	53.0±3.2	79	80	83	63	76.25	4.49768	76.3±4.5
69	Annexin A4	ANXA4_HUMAN	36	0.42	30	22	28	24	26	1.82574	26.0±1.8	38	27	19	13	24.25	5.4064	24.3±5.4
82	Annexin A5	ANXA5_HUMAN	36	0.57	14	25	15	19	18.25	2.49583	18.3±2.5	14	23	14	11	15.5	2.59808	15.5±2.6
8	Annexin A6	ANXA6_HUMAN	76	0.48	123	121	156	126	131.5	8.23104	131.5±8.2	122	138	92	77	107.25	13.8767	107.3±13.9
160	Annexin A7	ANXA7_HUMAN	53	0.81	13	4	5	8	7.5	2.02073	7.5±2.0	13	8	2	0	5.75	2.95452	5.8±3.0
369	DNA-(apurinic or apyrimidinic site) lyase	APEX1_HUMAN	36	0.36	0	0	0	0	0	0	0.0±0.0	0	0	6	0	1.5	1.5	1.5±1.5
67	Adipocyte plasma membrane-associated protein	APMAP_HUMAN	46	0.055	30	24	33	17	26	3.53553	26.0±3.5	34	26	30	22	28	2.58199	28.0±2.6
161	Apolipoprotein A-I	APOA1_HUMAN	31	0.0051	4	8	7	13	8	1.87083	8.0±1.9	0	0	0	0	0	0	0.0±0.0
22	Apolipoprotein B-100	APOB_HUMAN	516	4.4e-06	137	95	156	123	127.75	12.8412	127.8±12.8	0	0	0	0	0	0	0.0±0.0
181	Apolipoprotein D	APOD_HUMAN	21	5.5e-06	12	14	17	14	14.25	1.03078	14.3±1.0	0	0	0	0	0	0	0.0±0.0
396	Apolipoprotein E	APOE_HUMAN	36	0.36	7	0	0	0	1.75	1.75	1.8±1.8	0	0	0	0	0	0	0.0±0.0
267	Apolipoprotein L1	APOL1_HUMAN	44	0.19	9	3	0	0	3	2.12132	3.0±2.1	0	0	0	0	0	0	0.0±0.0
103	Actin-related protein 2/3 complex subunit 1B	ARC1B_HUMAN	41	0.004	12	0	0	8	5	3	5.0±3.0	14	12	15	13	13.5	0.645497	13.5±0.6
122	ADP-ribosylation factor 1	ARF1_HUMAN	21	0.048	6	9	11	9	8.75	1.03078	8.8±1.0	9	16	9	15	12.25	1.88746	12.3±1.9
337	ADP-ribosylation factor 6	ARF6_HUMAN	20	0.29	4	0	0	0	1	1	1.0±1.0	6	4	0	0	2.5	1.5	2.5±1.5
187	Arginase-1	ARGI1_HUMAN	35	0.016	5	0	0	0	1.25	1.25	1.3±1.3	4	3	10	7	6	1.58114	6.0±1.6
365	ADP-ribosylation factor-like protein 8B	ARL8B_HUMAN	22	0.37	5	6	0	0	2.75	1.60078	2.8±1.6	0	0	0	3	0.75	0.75	0.8±0.8
78	Actin-related protein 2	ARP2_HUMAN	45	0.57	51	28	20	9	27	8.89757	27.0±8.9	18	11	42	32	25.75	6.95671	25.8±7.0
43	Actin-related protein 3	ARP3_HUMAN	47	0.14	51	38	31	18	34.5	6.88598	34.5±6.9	30	23	59	44	39	7.96869	39.0±8.0
85	Actin-related protein 2/3 complex subunit 2	ARPC2_HUMAN	34	0.95	14	12	10	4	10	2.16025	10.0±2.2	5	7	10	7	7.25	1.03078	7.3±1.0
105	Actin-related protein 2/3 complex subunit 4	ARPC4_HUMAN	20	0.05	14	17	15	13	14.75	0.853913	14.8±0.9	16	9	21	21	16.75	2.83945	16.8±2.8
202	Actin-related protein 2/3 complex subunit 5	ARPC5_HUMAN	16	0.46	7	7	7	5	6.5	0.5	6.5±0.5	0	3	8	4	3.75	1.65202	3.8±1.7
222	Acid ceramidase	ASAH1_HUMAN	45	0.36	0	5	0	0	1.25	1.25	1.3±1.3	0	0	0	0	0	0	0.0±0.0
292	Apoptosis-associated speck-like protein containing a CARD	ASC_HUMAN	22	0.23	0	2	3	0	1.25	0.75	1.3±0.8	0	0	9	11	5	2.91548	5.0±2.9
209	Sodium/potassium-transporting ATPase subunit alpha-1	AT1A1_HUMAN	113	0.25	12	6	0	0	4.5	2.87228	4.5±2.9	0	2	0	0	0.5	0.5	0.5±0.5
259	ATP synthase subunit b, mitochondrial	AT5F1_HUMAN	29	0.14	6	6	0	0	3	1.73205	3.0±1.7	0	0	0	0	0	0	0.0±0.0
322	ATP synthase subunit d, mitochondrial	ATP5H_HUMAN	18	0.14	4	3	0	0	1.75	1.03078	1.8±1.0	0	0	0	0	0	0	0.0±0.0
54	ATP synthase subunit alpha, mitochondrial	ATPA_HUMAN	60	0.38	31	30	15	13	22.25	4.78496	22.3±4.8	55	36	10	7	27	11.3798	27.0±11.4
118	ATP synthase subunit beta, mitochondrial	ATPB_HUMAN	57	0.32	24	12	6	5	11.75	4.36606	11.8±4.4	15	16	9	10	12.5	1.75594	12.5±1.8
341	ATP synthase subunit O, mitochondrial	ATPO_HUMAN	23	0.14	4	3	3	0	2.5	0.866025	2.5±0.9	0	0	0	2	0.5	0.5	0.5±0.5
117	Putative annexin A2-like protein	AXA2L_HUMAN	39	0.0016	39	32	22	19	28	4.60072	28.0±4.6	0	0	0	0	0	0	0.0±0.0
44	Band 3 anion transport protein	B3AT_HUMAN	102	0.87	64	65	37	36	50.5	8.08806	50.5±8.1	26	25	50	45	36.5	6.43558	36.5±6.4
356	Flavin reductase	BLVRB_HUMAN	22	0.86	0	6	0	0	1.5	1.5	1.5±1.5	0	0	0	4	1	1	1.0±1.0
58	Bactericidal permeability-increasing protein	BPI_HUMAN	54	0.00015	22	17	35	29	25.75	3.94493	25.8±3.9	0	0	0	0	0	0	0.0±0.0
208	Complement C1q subcomponent subunit B	C1QB_HUMAN	26	0.14	8	0	0	6	3.5	2.06155	3.5±2.1	0	0	0	0	0	0	0.0±0.0
149	Complement C1q subcomponent subunit C	C1QC_HUMAN	26	0.00079	13	5	14	12	11	2.04124	11.0±2.0	0	0	0	0	0	0	0.0±0.0
303	Complement C1s subcomponent	C1S_HUMAN	77	0.0032	6	2	8	5	5.25	1.25	5.3±1.3	0	0	0	0	0	0	0.0±0.0
172	C4b-binding protein alpha chain	C4BPA_HUMAN	67	0.013	7	10	31	22	17.5	5.54527	17.5±5.5	0	0	0	0	0	0	0.0±0.0
124	Carbonic anhydrase 1	CAH1_HUMAN	29	0.34	15	17	8	6	11.5	2.66145	11.5±2.7	6	10	15	16	11.75	2.32289	11.8±2.3
326	Carbonic anhydrase 2	CAH2_HUMAN	29	0.36	0	0	0	0	0	0	0.0±0.0	0	0	0	5	1.25	1.25	1.3±1.3
93	Carbonic anhydrase 4	CAH4_HUMAN	35	0.68	13	12	11	12	12	0.408248	12.0±0.4	11	9	7	3	7.5	1.70783	7.5±1.7
295	Calmodulin	CALM_HUMAN	17	0.033	5	0	5	3	3.25	1.18145	3.3±1.2	0	0	0	0	0	0	0.0±0.0
204	Calreticulin	CALR_HUMAN	48	0.22	0	0	7	0	1.75	1.75	1.8±1.8	6	5	0	3	3.5	1.32288	3.5±1.3
140	Calnexin	CALX_HUMAN	68	0.17	16	10	11	0	9.25	3.35099	9.3±3.4	0	0	0	8	2	2	2.0±2.0
242	Calpain-1 catalytic subunit	CAN1_HUMAN	82	0.17	0	0	0	0	0	0	0.0±0.0	0	0	9	4	3.25	2.136	3.3±2.1
151	Adenylyl cyclase-associated protein 1	CAP1_HUMAN	52	0.14	0	0	0	0	0	0	0.0±0.0	0	0	14	9	5.75	3.47311	5.8±3.5
63	Azurocidin	CAP7_HUMAN	27	0.25	6	17	8	38	17.25	7.31864	17.3±7.3	14	26	12	37	22.25	5.80768	22.3±5.8
206	Macrophage-capping protein	CAPG_HUMAN	39	0.48	0	5	0	4	2.25	1.31498	2.3±1.3	0	0	8	7	3.75	2.17466	3.8±2.2
150	F-actin-capping protein subunit beta	CAPZB_HUMAN	31	0.041	7	6	10	0	5.75	2.09662	5.8±2.1	11	6	9	9	8.75	1.03078	8.8±1.0
19	Catalase	CATA_HUMAN	60	0.0023	90	76	81	71	79.5	4.05175	79.5±4.1	92	76	136	91	98.75	12.9446	98.8±12.9
371	Cathepsin D	CATD_HUMAN	45	0.36	2	0	0	0	0.5	0.5	0.5±0.5	0	0	0	0	0	0	0.0±0.0
17	Cathepsin G	CATG_HUMAN	29	0.13	22	54	20	37	33.25	7.88855	33.3±7.9	31	38	37	47	38.25	3.30088	38.3±3.3
236	Cathepsin S	CATS_HUMAN	37	0.87	6	4	7	4	5.25	0.75	5.3±0.8	0	0	7	8	3.75	2.17466	3.8±2.2
186	F-actin-capping protein subunit alpha-1	CAZA1_HUMAN	33	0.15	5	2	7	0	3.5	1.55456	3.5±1.6	4	2	24	11	10.25	4.97284	10.3±5.0
418	Carbonyl reductase [NADPH] 1	CBR1_HUMAN	30	0.36	0	0	0	0	0	0	0.0±0.0	0	0	0	3	0.75	0.75	0.8±0.8
49	Leukocyte common antigen	CD45_HUMAN	147	0.46	51	41	34	25	37.75	5.49811	37.8±5.5	26	18	30	21	23.75	2.65754	23.8±2.7
139	CD59 glycoprotein	CD59_HUMAN	14	0.025	18	8	17	9	13	2.61406	13.0±2.6	5	4	4	2	3.75	0.629153	3.8±0.6
114	CD63 antigen	CD63_HUMAN	26	0.025	0	0	0	0	0	0	0.0±0.0	17	16	19	0	13	4.37798	13.0±4.4
286	CD97 antigen	CD97_HUMAN	92	0.23	4	0	0	0	1	1	1.0±1.0	7	7	0	0	3.5	2.02073	3.5±2.0
159	Carcinoembryonic antigen-related cell adhesion molecule 6	CEAM6_HUMAN	37	0.23	0	0	7	0	1.75	1.75	1.8±1.8	5	3	0	5	3.25	1.18145	3.3±1.2
116	Carcinoembryonic antigen-related cell adhesion molecule 8	CEAM8_HUMAN	38	0.45	3	7	7	5	5.5	0.957427	5.5±1.0	10	8	5	0	5.75	2.17466	5.8±2.2
41	Ceruloplasmin	CERU_HUMAN	122	0.0004	71	51	110	109	85.25	14.5852	85.3±14.6	0	0	0	0	0	0	0.0±0.0
400	Complement factor B	CFAB_HUMAN	86	0.36	0	0	0	3	0.75	0.75	0.8±0.8	0	0	0	0	0	0	0.0±0.0
166	Complement factor H	CFAH_HUMAN	139	0.029	8	2	21	12	10.75	3.98696	10.8±4.0	0	0	0	0	0	0	0.0±0.0
158	Chitinase-3-like protein 1	CH3L1_HUMAN	43	0.0091	4	0	5	0	2.25	1.31498	2.3±1.3	7	4	11	6	7	1.47196	7.0±1.5
348	60 kDa heat shock protein, mitochondrial	CH60_HUMAN	61	0.75	6	0	3	0	2.25	1.43614	2.3±1.4	4	0	0	0	1	1	1.0±1.0
198	Chitotriosidase-1	CHIT1_HUMAN	52	0.0099	0	4	4	4	3	1	3.0±1.0	4	5	6	7	5.5	0.645497	5.5±0.6
373	Clathrin heavy chain 1	CLH1_HUMAN	192	0.36	9	0	0	0	2.25	2.25	2.3±2.3	0	0	0	0	0	0	0.0±0.0
183	Chloride intracellular channel protein 1	CLIC1_HUMAN	27	0.0037	6	4	6	4	5	0.57735	5.0±0.6	7	7	6	9	7.25	0.629153	7.3±0.6
281	Clusterin	CLUS_HUMAN	52	0.36	0	0	0	6	1.5	1.5	1.5±1.5	0	0	0	0	0	0	0.0±0.0
29	Complement C3	CO3_HUMAN	187	0.00021	76	67	132	113	97	15.3351	97.0±15.3	0	0	0	0	0	0	0.0±0.0
64	Complement C4-A	CO4A_HUMAN	193	2.7e-05	46	30	57	46	44.75	5.5584	44.8±5.6	0	0	0	0	0	0	0.0±0.0
384	Collagen alpha-2(IV) chain	CO4A2_HUMAN	168	0.36	0	0	0	0	0	0	0.0±0.0	3	0	0	0	0.75	0.75	0.8±0.8
349	Complement C5	CO5_HUMAN	188	0.36	0	0	3	0	0.75	0.75	0.8±0.8	0	0	0	0	0	0	0.0±0.0
357	Collagen alpha-3(VI) chain	CO6A3_HUMAN	344	0.16	0	0	0	0	0	0	0.0±0.0	6	3	0	0	2.25	1.43614	2.3±1.4
88	Cofilin-1	COF1_HUMAN	19	0.00024	16	16	20	17	17.25	0.946485	17.3±0.9	19	23	26	26	23.5	1.65831	23.5±1.7
79	Coronin-1A	COR1A_HUMAN	51	0.59	18	22	5	12	14.25	3.70529	14.3±3.7	3	8	19	29	14.75	5.80768	14.8±5.8
330	Cytochrome c oxidase subunit 2	COX2_HUMAN	26	0.36	0	3	0	0	0.75	0.75	0.8±0.8	0	0	0	0	0	0	0.0±0.0
364	Cytochrome P450 4F3	CP4F3_HUMAN	60	0.36	0	3	0	0	0.75	0.75	0.8±0.8	0	0	0	0	0	0	0.0±0.0
253	Copine-1	CPNE1_HUMAN	59	0.75	7	0	0	0	1.75	1.75	1.8±1.8	0	0	5	3	2	1.22474	2.0±1.2
353	Copine-2	CPNE2_HUMAN	61	0.36	0	4	0	0	1	1	1.0±1.0	0	0	0	0	0	0	0.0±0.0
39	Copine-3	CPNE3_HUMAN	60	0.44	50	39	44	35	42	3.24037	42.0±3.2	75	52	25	13	41.25	13.8947	41.3±13.9
306	UPF0556 protein C19orf10	CS010_HUMAN	19	0.14	6	4	0	0	2.5	1.5	2.5±1.5	0	0	0	0	0	0	0.0±0.0
239	Platelet basic protein	CXCL7_HUMAN	14	0.36	5	0	0	0	1.25	1.25	1.3±1.3	0	0	0	0	0	0	0.0±0.0
323	Cytochrome b-245 light chain	CY24A_HUMAN	21	0.36	2	0	0	0	0.5	0.5	0.5±0.5	0	0	0	0	0	0	0.0±0.0
86	Cytochrome b-245 heavy chain	CY24B_HUMAN	65	0.027	18	19	0	16	13.25	4.46047	13.3±4.5	0	0	0	0	0	0	0.0±0.0
298	Cytoplasmic FMR1-interacting protein 2	CYFP2_HUMAN	148	0.9	0	0	4	5	2.25	1.31498	2.3±1.3	3	2	0	0	1.25	0.75	1.3±0.8
401	Drebrin-like protein	DBNL_HUMAN	48	0.36	0	0	0	0	0	0	0.0±0.0	0	0	4	0	1	1	1.0±1.0
35	Neutrophil defensin 3	DEF3_HUMAN	10	0.03	53	65	61	74	63.25	4.36606	63.3±4.4	26	33	38	36	33.25	2.62599	33.3±2.6
410	Desmin	DESM_HUMAN	54	0.14	2	2	0	0	1	0.57735	1.0±0.6	0	0	0	0	0	0	0.0±0.0
290	Dehydrogenase/reductase SDR family member 7	DHRS7_HUMAN	38	0.00033	6	4	5	3	4.5	0.645497	4.5±0.6	0	0	0	0	0	0	0.0±0.0
193	Dysferlin	DYSF_HUMAN	237	0.99	7	2	0	0	2.25	1.65202	2.3±1.7	3	3	0	0	1.5	0.866025	1.5±0.9
352	Trifunctional enzyme subunit alpha, mitochondrial	ECHA_HUMAN	83	0.36	0	0	0	0	0	0	0.0±0.0	2	0	0	0	0.5	0.5	0.5±0.5
362	Trifunctional enzyme subunit beta, mitochondrial	ECHB_HUMAN	51	0.72	3	2	0	0	1.25	0.75	1.3±0.8	0	2	0	3	1.25	0.75	1.3±0.8
68	Eosinophil cationic protein	ECP_HUMAN	18	0.032	9	12	16	17	13.5	1.84842	13.5±1.8	12	11	23	22	17	3.18852	17.0±3.2
102	Elongation factor 1-alpha 1	EF1A1_HUMAN	50	0.16	0	0	0	0	0	0	0.0±0.0	0	0	28	15	10.75	6.75	10.8±6.8
308	Elongation factor 2	EF2_HUMAN	95	0.36	0	0	0	0	0	0	0.0±0.0	0	0	8	0	2	2	2.0±2.0
263	EF-hand domain-containing protein D2	EFHD2_HUMAN	27	0.14	0	0	0	0	0	0	0.0±0.0	0	0	9	7	4	2.34521	4.0±2.3
408	Endoglin	EGLN_HUMAN	71	0.36	3	0	0	0	0.75	0.75	0.8±0.8	0	0	0	0	0	0	0.0±0.0
213	EH domain-containing protein 1	EHD1_HUMAN	61	0.51	6	3	3	0	3	1.22474	3.0±1.2	0	0	8	9	4.25	2.46221	4.3±2.5
97	Leukocyte elastase	ELNE_HUMAN	29	0.08	4	3	8	8	5.75	1.31498	5.8±1.3	15	7	10	5	9.25	2.17466	9.3±2.2
46	Alpha-enolase	ENOA_HUMAN	47	0.013	38	26	34	30	32	2.58199	32.0±2.6	35	29	63	38	41.25	7.48749	41.3±7.5
72	Endoplasmin	ENPL_HUMAN	92	0.36	27	17	20	9	18.25	3.72771	18.3±3.7	21	12	25	11	17.25	3.42479	17.3±3.4
143	Erythrocyte membrane protein band 4.2	EPB42_HUMAN	77	0.12	15	0	0	3	4.5	3.57071	4.5±3.6	7	3	27	16	13.25	5.32877	13.3±5.3
311	Erlin-2	ERLN2_HUMAN	38	0.33	3	5	2	0	2.5	1.04083	2.5±1.0	7	6	2	0	3.75	1.65202	3.8±1.7
205	ERO1-like protein alpha	ERO1A_HUMAN	54	0.038	3	0	6	0	2.25	1.43614	2.3±1.4	10	6	5	4	6.25	1.31498	6.3±1.3
243	Endoplasmic reticulum protein ERp29	ERP29_HUMAN	29	0.83	0	3	2	7	3	1.47196	3.0±1.5	0	0	3	5	2	1.22474	2.0±1.2
293	Hsc70-interacting protein	F10A1_HUMAN	41	0.25	3	0	0	0	0.75	0.75	0.8±0.8	0	0	6	5	2.75	1.60078	2.8±1.6
233	Coagulation factor X	FA10_HUMAN	55	0.36	3	0	0	0	0.75	0.75	0.8±0.8	0	0	0	0	0	0	0.0±0.0
318	Protein FAM49B	FA49B_HUMAN	37	0.36	0	0	0	0	0	0	0.0±0.0	0	0	5	0	1.25	1.25	1.3±1.3
289	Coagulation factor IX	FA9_HUMAN	52	0.36	0	0	9	0	2.25	2.25	2.3±2.3	0	0	0	0	0	0	0.0±0.0
203	Fatty acid-binding protein, heart	FABPH_HUMAN	15	0.99	4	2	5	0	2.75	1.10868	2.8±1.1	3	4	0	0	1.75	1.03078	1.8±1.0
264	IgGFc-binding protein	FCGBP_HUMAN	572	2.6e-05	5	6	7	5	5.75	0.478714	5.8±0.5	0	0	0	0	0	0	0.0±0.0
119	Ficolin-1	FCN1_HUMAN	35	0.89	8	9	14	10	10.25	1.31498	10.3±1.3	9	7	6	6	7	0.707107	7.0±0.7
266	Ficolin-3	FCN3_HUMAN	33	0.00011	6	3	6	5	5	0.707107	5.0±0.7	0	0	0	0	0	0	0.0±0.0
169	Fibrinogen alpha chain	FIBA_HUMAN	95	0.36	18	0	0	0	4.5	4.5	4.5±4.5	0	0	0	0	0	0	0.0±0.0
214	Fibrinogen beta chain	FIBB_HUMAN	56	0.13	12	11	0	0	5.75	3.32603	5.8±3.3	0	0	0	0	0	0	0.0±0.0
345	Fibrinogen gamma chain	FIBG_HUMAN	52	0.43	6	3	0	0	2.25	1.43614	2.3±1.4	0	0	3	0	0.75	0.75	0.8±0.8
56	Fibronectin	FINC_HUMAN	263	8.6e-07	49	39	58	56	50.5	4.29146	50.5±4.3	0	0	0	0	0	0	0.0±0.0
28	Filamin-A	FLNA_HUMAN	281	0.76	125	35	15	5	45	27.3861	45.0±27.4	12	7	101	60	45	22.1623	45.0±22.2
55	Flotillin-1	FLOT1_HUMAN	47	0.8	47	38	38	37	40	2.34521	40.0±2.3	57	49	16	0	30.5	13.4938	30.5±13.5
111	Flotillin-2	FLOT2_HUMAN	42	0.14	20	12	17	8	14.25	2.65754	14.3±2.7	11	5	2	0	4.5	2.39792	4.5±2.4
284	Formin-like protein 1	FMNL_HUMAN	122	0.36	5	0	0	0	1.25	1.25	1.3±1.3	0	0	0	0	0	0	0.0±0.0
27	Glyceraldehyde-3-phosphate dehydrogenase	G3P_HUMAN	36	0.0046	64	54	71	67	64	3.62859	64.0±3.6	48	58	73	69	62	5.6421	62.0±5.6
135	Glucose-6-phosphate 1-dehydrogenase	G6PD_HUMAN	59	0.18	5	0	0	0	1.25	1.25	1.3±1.3	2	0	15	7	6	3.34166	6.0±3.3
57	Glucose-6-phosphate isomerase	G6PI_HUMAN	63	0.017	9	8	9	6	8	0.707107	8.0±0.7	15	8	32	24	19.75	5.2341	19.8±5.2
192	Neutral alpha-glucosidase AB	GANAB_HUMAN	107	0.49	2	0	0	0	0.5	0.5	0.5±0.5	0	5	0	0	1.25	1.25	1.3±1.3
145	Golgi-associated plant pathogenesis-related protein 1	GAPR1_HUMAN	17	0.12	10	10	15	17	13	1.77951	13.0±1.8	18	20	11	11	15	2.34521	15.0±2.3
112	Guanine nucleotide-binding protein G(I)/G(S)/G(T) subunit beta-1	GBB1_HUMAN	37	0.29	14	13	6	8	10.25	1.93111	10.3±1.9	9	6	0	0	3.75	2.25	3.8±2.3
237	Guanine nucleotide-binding protein G(I)/G(S)/G(T) subunit beta-2	GBB2_HUMAN	37	0.36	0	0	3	0	0.75	0.75	0.8±0.8	0	0	0	0	0	0	0.0±0.0
270	Glycogen debranching enzyme	GDE_HUMAN	175	0.23	0	0	8	2	2.5	1.89297	2.5±1.9	0	0	0	0	0	0	0.0±0.0
185	Rab GDP dissociation inhibitor beta	GDIB_HUMAN	51	0.35	4	0	0	0	1	1	1.0±1.0	0	0	4	6	2.5	1.5	2.5±1.5
313	Rho GDP-dissociation inhibitor 1	GDIR1_HUMAN	23	0.14	0	0	0	0	0	0	0.0±0.0	0	0	6	4	2.5	1.5	2.5±1.5
104	Rho GDP-dissociation inhibitor 2	GDIR2_HUMAN	23	0.0067	9	8	16	13	11.5	1.84842	11.5±1.8	11	16	17	17	15.25	1.43614	15.3±1.4
31	Gelsolin	GELS_HUMAN	86	0.71	60	47	58	54	54.75	2.86865	54.8±2.9	43	29	48	43	40.75	4.09013	40.8±4.1
338	Gamma-glutamyl hydrolase	GGH_HUMAN	36	0.65	0	0	4	0	1	1	1.0±1.0	0	0	0	6	1.5	1.5	1.5±1.5
399	Glyoxalase domain-containing protein 4	GLOD4_HUMAN	35	0.13	0	0	0	0	0	0	0.0±0.0	0	0	4	4	2	1.1547	2.0±1.2
174	Glucosidase 2 subunit beta	GLU2B_HUMAN	59	0.064	0	0	10	0	2.5	2.5	2.5±2.5	19	8	12	3	10.5	3.37886	10.5±3.4
168	Glycogenin-1	GLYG_HUMAN	39	0.018	11	9	10	11	10.25	0.478714	10.3±0.5	0	0	8	0	2	2	2.0±2.0
25	Guanine nucleotide-binding protein G(i), alpha-2 subunit	GNAI2_HUMAN	40	0.71	83	72	78	62	73.75	4.51617	73.8±4.5	70	55	48	49	55.5	5.07445	55.5±5.1
227	Guanine nucleotide-binding protein G(q) subunit alpha	GNAQ_HUMAN	41	0.49	6	4	5	0	3.75	1.31498	3.8±1.3	0	4	0	0	1	1	1.0±1.0
277	Guanine nucleotide-binding protein G(s) subunit alpha isoforms XLas	GNAS1_HUMAN	111	0.36	0	0	4	0	1	1	1.0±1.0	0	0	0	0	0	0	0.0±0.0
380	Glucosamine-6-phosphate isomerase 1	GNPI1_HUMAN	33	0.97	0	2	0	0	0.5	0.5	0.5±0.5	0	0	2	0	0.5	0.5	0.5±0.5
363	N-acetylglucosamine-6-sulfatase	GNS_HUMAN	62	0.36	0	0	0	0	0	0	0.0±0.0	0	0	5	0	1.25	1.25	1.3±1.3
411	Golgin subfamily A member 7	GOGA7_HUMAN	16	0.36	3	0	0	0	0.75	0.75	0.8±0.8	0	0	0	0	0	0	0.0±0.0
393	Platelet glycoprotein IX	GPIX_HUMAN	19	0.36	3	0	0	0	0.75	0.75	0.8±0.8	0	0	0	0	0	0	0.0±0.0
335	Glutathione peroxidase 3	GPX3_HUMAN	26	0.025	4	0	5	4	3.25	1.10868	3.3±1.1	0	0	0	0	0	0	0.0±0.0
98	Grancalcin	GRAN_HUMAN	24	0.86	9	0	4	3	4	1.87083	4.0±1.9	4	0	5	4	3.25	1.10868	3.3±1.1
378	Stress-70 protein, mitochondrial	GRP75_HUMAN	74	0.14	0	0	0	0	0	0	0.0±0.0	4	3	0	0	1.75	1.03078	1.8±1.0
74	78 kDa glucose-regulated protein	GRP78_HUMAN	72	0.86	31	24	43	29	31.75	4.02854	31.8±4.0	27	28	17	19	22.75	2.78014	22.8±2.8
252	Glutathione reductase, mitochondrial	GSHR_HUMAN	56	0.19	0	0	0	0	0	0	0.0±0.0	4	0	13	0	4.25	3.06526	4.3±3.1
321	Glutathione S-transferase kappa 1	GSTK1_HUMAN	25	0.00046	5	4	3	3	3.75	0.478714	3.8±0.5	0	0	0	0	0	0	0.0±0.0
416	Glutathione S-transferase Mu 1	GSTM1_HUMAN	26	0.36	0	0	0	0	0	0	0.0±0.0	0	0	2	0	0.5	0.5	0.5±0.5
215	Glutathione S-transferase omega-1	GSTO1_HUMAN	28	0.07	0	0	0	0	0	0	0.0±0.0	2	0	8	4	3.5	1.70783	3.5±1.7
305	Glutathione S-transferase P	GSTP1_HUMAN	23	0.22	3	3	0	0	1.5	0.866025	1.5±0.9	0	3	4	4	2.75	0.946485	2.8±0.9
40	Glycogen [starch] synthase, muscle	GYS1_HUMAN	84	0.033	39	30	52	37	39.5	4.59166	39.5±4.6	23	7	23	12	16.25	4.02854	16.3±4.0
269	Histone H1.2	H12_HUMAN	21	0.16	0	0	0	0	0	0	0.0±0.0	0	0	20	10	7.5	4.78714	7.5±4.8
228	Histone H1.5	H15_HUMAN	23	0.13	0	0	0	0	0	0	0.0±0.0	0	0	24	20	11	6.40312	11.0±6.4
374	Histone H1x	H1X_HUMAN	22	0.36	0	0	0	0	0	0	0.0±0.0	0	0	0	6	1.5	1.5	1.5±1.5
108	Histone H2A type 1-H	H2A1H_HUMAN	14	0.65	5	5	9	15	8.5	2.36291	8.5±2.4	7	9	0	13	7.25	2.71953	7.3±2.7
230	Core histone macro-H2A.1	H2AY_HUMAN	40	0.14	0	0	0	0	0	0	0.0±0.0	0	0	4	3	1.75	1.03078	1.8±1.0
87	Histone H2B type 1-D	H2B1D_HUMAN	14	0.95	0	0	0	7	1.75	1.75	1.8±1.8	5	0	0	0	1.25	1.25	1.3±1.3
170	Histone H3.1	H31_HUMAN	15	0.36	0	0	0	0	0	0	0.0±0.0	5	0	0	0	1.25	1.25	1.3±1.3
16	Histone H4	H4_HUMAN	11	0.049	70	65	147	149	107.75	23.2643	107.8±23.3	120	137	107	129	123.25	6.43396	123.3±6.4
18	Hemoglobin subunit alpha	HBA_HUMAN	15	0.55	118	100	115	95	107	5.61249	107.0±5.6	69	64	86	81	75	5.11534	75.0±5.1
14	Hemoglobin subunit beta	HBB_HUMAN	16	0.74	106	145	79	121	112.75	13.8225	112.8±13.8	74	79	94	105	88	7.08284	88.0±7.1
152	Hemoglobin subunit delta	HBD_HUMAN	16	0.96	16	13	4	8	10.25	2.65754	10.3±2.7	6	7	6	10	7.25	0.946485	7.3±0.9
422	Hemoglobin subunit gamma-2	HBG2_HUMAN	16	0.36	0	2	0	0	0.5	0.5	0.5±0.5	0	0	0	0	0	0	0.0±0.0
423	Heme-binding protein 2	HEBP2_HUMAN	23	0.36	0	0	0	0	0	0	0.0±0.0	0	0	2	0	0.5	0.5	0.5±0.5
254	Delta-aminolevulinic acid dehydratase	HEM2_HUMAN	36	0.51	7	5	0	4	4	1.47196	4.0±1.5	6	0	0	0	1.5	1.5	1.5±1.5
389	Protein HIDE1	HIDE1_HUMAN	24	0.36	5	0	0	0	1.25	1.25	1.3±1.3	0	0	0	0	0	0	0.0±0.0
359	High mobility group protein B2	HMGB2_HUMAN	24	0.36	0	0	0	0	0	0	0.0±0.0	0	0	5	0	1.25	1.25	1.3±1.3
294	Heterogeneous nuclear ribonucleoprotein D0	HNRPD_HUMAN	38	0.14	0	0	0	0	0	0	0.0±0.0	0	0	10	12	5.5	3.20156	5.5±3.2
9	Haptoglobin	HPT_HUMAN	45	0.0002	162	179	219	255	203.75	20.8462	203.8±20.8	42	35	34	41	38	2.04124	38.0±2.0
245	Heat shock protein HSP 90-alpha	HS90A_HUMAN	85	0.13	0	0	0	0	0	0	0.0±0.0	0	0	13	9	5.5	3.27872	5.5±3.3
127	Heat shock protein HSP 90-beta	HS90B_HUMAN	83	0.15	9	0	5	4	4.5	1.84842	4.5±1.8	0	2	50	44	24	13.3417	24.0±13.3
32	Heat shock 70 kDa protein 1	HSP71_HUMAN	70	0.031	45	47	40	44	44	1.47196	44.0±1.5	45	42	81	106	68.5	15.3216	68.5±15.3
71	Heat shock cognate 71 kDa protein	HSP7C_HUMAN	71	0.0025	25	19	0	23	16.75	5.72094	16.8±5.7	32	31	45	44	38	3.76386	38.0±3.8
115	Ig heavy chain V-I region HG3	HV102_HUMAN	13	0.00016	12	8	17	11	12	1.87083	12.0±1.9	0	0	0	0	0	0	0.0±0.0
211	Ig heavy chain V-II region ARH-77	HV209_HUMAN	16	0.00011	12	7	15	11	11.25	1.65202	11.3±1.7	0	0	0	0	0	0	0.0±0.0
285	Ig heavy chain V-III region WEA	HV302_HUMAN	12	0.36	0	0	0	4	1	1	1.0±1.0	0	0	0	0	0	0	0.0±0.0
107	Ig heavy chain V-III region VH26	HV303_HUMAN	13	1.5e-05	30	28	45	39	35.5	3.96863	35.5±4.0	0	0	0	0	0	0	0.0±0.0
130	Ig heavy chain V-III region BRO	HV305_HUMAN	13	2.5e-05	19	24	23	27	23.25	1.65202	23.3±1.7	0	0	0	0	0	0	0.0±0.0
144	Ig heavy chain V-III region GAL	HV320_HUMAN	13	0.03	22	0	37	29	22	7.94775	22.0±7.9	0	0	0	0	0	0	0.0±0.0
95	Hexokinase-3	HXK3_HUMAN	99	0.16	8	8	8	0	6	2	6.0±2.0	0	5	72	57	33.5	18.1865	33.5±18.2
133	Intercellular adhesion molecule 3	ICAM3_HUMAN	60	0.78	6	7	5	16	8.5	2.53311	8.5±2.5	10	5	0	5	5	2.04124	5.0±2.0
262	Isocitrate dehydrogenase [NADP], mitochondrial	IDHP_HUMAN	51	0.023	0	0	4	0	1	1	1.0±1.0	2	4	3	5	3.5	0.645497	3.5±0.6
146	Interferon-induced transmembrane protein 1	IFM1_HUMAN	14	0.52	0	0	22	0	5.5	5.5	5.5±5.5	15	12	0	0	6.75	3.94493	6.8±3.9
42	Ig alpha-1 chain C region	IGHA1_HUMAN	38	0.0025	44	52	93	110	74.75	15.9132	74.8±15.9	4	3	0	0	1.75	1.03078	1.8±1.0
20	Ig gamma-1 chain C region	IGHG1_HUMAN	36	7.2e-06	101	92	117	125	108.75	7.48749	108.8±7.5	26	20	28	22	24	1.82574	24.0±1.8
94	Ig gamma-2 chain C region	IGHG2_HUMAN	36	9.4e-08	30	37	31	25	30.75	2.46221	30.8±2.5	0	0	0	0	0	0	0.0±0.0
6	Ig mu chain C region	IGHM_HUMAN	49	0.00019	250	276	344	399	317.25	33.6932	317.3±33.7	53	45	73	55	56.5	5.90903	56.5±5.9
99	Immunoglobulin J chain	IGJ_HUMAN	16	0.00034	23	25	43	37	32	4.79583	32.0±4.8	0	0	4	3	1.75	1.03078	1.8±1.0
47	Ig kappa chain C region	IGKC_HUMAN	12	0.00099	27	28	53	50	39.5	6.95821	39.5±7.0	2	0	5	4	2.75	1.10868	2.8±1.1
287	Immunoglobulin superfamily member 2	IGSF2_HUMAN	115	0.88	5	2	0	0	1.75	1.18145	1.8±1.2	4	0	0	0	1	1	1.0±1.0
51	Leukocyte elastase inhibitor	ILEU_HUMAN	43	0.13	37	32	51	29	37.25	4.87126	37.3±4.9	32	23	53	36	36	6.2849	36.0±6.3
96	Ras GTPase-activating-like protein IQGAP1	IQGA1_HUMAN	189	0.066	16	0	4	0	5	3.78594	5.0±3.8	11	5	24	13	13.25	3.966	13.3±4.0
131	Integrin alpha-IIb	ITA2B_HUMAN	113	0.9	20	18	4	3	11.25	4.49768	11.3±4.5	10	8	7	6	7.75	0.853913	7.8±0.9
301	Integrin alpha-5	ITA5_HUMAN	115	0.028	7	7	6	0	5	1.68325	5.0±1.7	0	0	0	0	0	0	0.0±0.0
7	Integrin alpha-M	ITAM_HUMAN	127	0.27	206	176	234	194	202.5	12.1758	202.5±12.2	212	185	155	139	172.75	16.1883	172.8±16.2
278	Integrin alpha-X	ITAX_HUMAN	128	0.36	10	0	0	0	2.5	2.5	2.5±2.5	0	0	0	0	0	0	0.0±0.0
163	Integrin beta-1	ITB1_HUMAN	88	0.019	12	6	6	4	7	1.73205	7.0±1.7	0	0	3	0	0.75	0.75	0.8±0.8
11	Integrin beta-2	ITB2_HUMAN	85	0.65	87	79	110	89	91.25	6.6128	91.3±6.6	94	69	65	51	69.75	8.95707	69.8±9.0
180	Integrin beta-3	ITB3_HUMAN	87	0.56	13	10	0	0	5.75	3.37577	5.8±3.4	9	5	6	4	6	1.08012	6.0±1.1
91	Inter-alpha-trypsin inhibitor heavy chain H1	ITIH1_HUMAN	101	0.0047	18	11	40	29	24.5	6.35741	24.5±6.4	0	0	0	0	0	0	0.0±0.0
142	Inter-alpha-trypsin inhibitor heavy chain H2	ITIH2_HUMAN	106	0.034	9	3	29	26	16.75	6.35577	16.8±6.4	0	0	0	0	0	0	0.0±0.0
282	Inter-alpha-trypsin inhibitor heavy chain H4	ITIH4_HUMAN	103	0.16	0	3	0	2	1.25	0.75	1.3±0.8	0	0	0	0	0	0	0.0±0.0
355	Adenylate kinase isoenzyme 2, mitochondrial	KAD2_HUMAN	26	0.36	0	3	0	0	0.75	0.75	0.8±0.8	0	0	4	4	2	1.1547	2.0±1.2
268	Plasma kallikrein	KLKB1_HUMAN	71	0.041	7	0	14	8	7.25	2.86865	7.3±2.9	0	0	0	0	0	0	0.0±0.0
50	Pyruvate kinase isozymes M1/M2	KPYM_HUMAN	58	0.1	31	14	27	19	22.75	3.83786	22.8±3.8	17	19	67	42	36.25	11.7145	36.3±11.7
310	Ig kappa chain V-I region HK101 (Fragment)	KV109_HUMAN	13	0.0025	5	2	5	7	4.75	1.03078	4.8±1.0	0	0	0	0	0	0	0.0±0.0
403	Ig kappa chain V-I region HK102 (Fragment)	KV110_HUMAN	13	0.2	0	2	7	0	2.25	1.65202	2.3±1.7	0	0	0	0	0	0	0.0±0.0
195	Ig kappa chain V-III region VG (Fragment)	KV309_HUMAN	13	4.6e-06	8	9	11	11	9.75	0.75	9.8±0.8	0	0	0	0	0	0	0.0±0.0
217	Ig kappa chain V-III region HAH	KV312_HUMAN	14	5.9e-05	8	9	7	10	8.5	0.645497	8.5±0.6	0	0	0	0	0	0	0.0±0.0
274	Ig kappa chain V-IV region (Fragment)	KV401_HUMAN	13	0.14	4	5	0	0	2.25	1.31498	2.3±1.3	0	0	0	0	0	0	0.0±0.0
175	Ig lambda chain C regions	LAC_HUMAN	11	6.5e-06	7	8	8	7	7.5	0.288675	7.5±0.3	0	0	0	0	0	0	0.0±0.0
375	Laminin subunit gamma-1	LAMC1_HUMAN	178	0.16	0	0	8	4	3	1.91485	3.0±1.9	0	0	0	0	0	0	0.0±0.0
83	L-lactate dehydrogenase A chain	LDHA_HUMAN	37	0.00075	12	12	18	18	15	1.73205	15.0±1.7	17	21	32	27	24.25	3.30088	24.3±3.3
92	L-lactate dehydrogenase B chain	LDHB_HUMAN	37	0.0022	12	7	9	8	9	1.08012	9.0±1.1	15	12	28	21	19	3.53553	19.0±3.5
256	Galectin-3-binding protein	LG3BP_HUMAN	65	0.041	12	8	6	0	6.5	2.5	6.5±2.5	0	0	0	0	0	0	0.0±0.0
246	Leukocyte immunoglobulin-like receptor subfamily B member 2	LIRB2_HUMAN	65	0.36	7	0	0	0	1.75	1.75	1.8±1.8	0	0	0	0	0	0	0.0±0.0
125	Leukotriene A-4 hydrolase	LKHA4_HUMAN	69	0.013	3	0	0	0	0.75	0.75	0.8±0.8	13	7	36	18	18.5	6.25167	18.5±6.3
275	Vesicular integral-membrane protein VIP36	LMAN2_HUMAN	40	0.36	0	0	4	0	1	1	1.0±1.0	0	4	4	0	2	1.1547	2.0±1.2
340	Lamin-B1	LMNB1_HUMAN	66	0.36	0	0	0	0	0	0	0.0±0.0	0	0	6	0	1.5	1.5	1.5±1.5
255	Ig lambda chain V-I region WAH	LV106_HUMAN	12	0.037	3	0	6	4	3.25	1.25	3.3±1.3	0	0	0	0	0	0	0.0±0.0
265	Ig lambda chain V-III region LOI	LV302_HUMAN	12	0.16	0	6	13	0	4.75	3.09233	4.8±3.1	0	0	0	0	0	0	0.0±0.0
415	Acyl-protein thioesterase 1	LYPA1_HUMAN	25	0.36	0	0	0	0	0	0	0.0±0.0	0	0	0	2	0.5	0.5	0.5±0.5
89	Lysozyme C	LYSC_HUMAN	17	0.17	16	0	30	20	16.5	6.23832	16.5±6.2	11	12	34	37	23.5	6.95821	23.5±7.0
382	Mitochondrial 2-oxoglutarate/malate carrier protein	M2OM_HUMAN	34	0.36	4	0	0	0	1	1	1.0±1.0	0	0	0	0	0	0	0.0±0.0
297	NAD-dependent malic enzyme, mitochondrial	MAOM_HUMAN	65	0.36	7	0	0	0	1.75	1.75	1.8±1.8	0	0	0	0	0	0	0.0±0.0
251	Mast cell-expressed membrane protein 1	MCEM1_HUMAN	21	0.21	2	0	0	0	0.5	0.5	0.5±0.5	4	4	0	0	2	1.1547	2.0±1.2
235	Malate dehydrogenase, cytoplasmic	MDHC_HUMAN	36	0.21	0	0	3	0	0.75	0.75	0.8±0.8	0	0	8	6	3.5	2.06155	3.5±2.1
177	Malate dehydrogenase, mitochondrial	MDHM_HUMAN	36	0.067	8	8	5	10	7.75	1.03078	7.8±1.0	8	6	8	9	7.75	0.629153	7.8±0.6
128	Maltase-glucoamylase, intestinal	MGA_HUMAN	210	0.41	14	0	11	7	8	3.02765	8.0±3.0	7	4	0	0	2.75	1.70171	2.8±1.7
344	NEDD9-interacting protein with calponin homology and LIM domains	MICA1_HUMAN	118	0.97	4	4	0	0	2	1.1547	2.0±1.2	0	0	4	3	1.75	1.03078	1.8±1.0
136	Matrix metalloproteinase-25	MMP25_HUMAN	63	0.28	10	5	3	0	4.5	2.10159	4.5±2.1	4	0	0	0	1	1	1.0±1.0
80	Neutrophil collagenase	MMP8_HUMAN	53	0.0011	21	12	20	17	17.5	2.02073	17.5±2.0	21	17	26	20	21	1.87083	21.0±1.9
13	Matrix metalloproteinase-9	MMP9_HUMAN	78	0.056	49	58	89	108	76	13.6809	76.0±13.7	65	77	80	91	78.25	5.34439	78.3±5.3
200	Myeloid cell nuclear differentiation antigen	MNDA_HUMAN	46	0.36	0	0	0	0	0	0	0.0±0.0	0	0	3	0	0.75	0.75	0.8±0.8
59	Moesin	MOES_HUMAN	68	0.25	17	17	38	31	25.75	5.25	25.8±5.3	18	19	31	24	23	2.97209	23.0±3.0
328	Cation-independent mannose-6-phosphate receptor	MPRI_HUMAN	274	0.36	0	0	2	0	0.5	0.5	0.5±0.5	0	0	0	0	0	0	0.0±0.0
153	Myosin regulatory light chain MRLC2	MRLC2_HUMAN	20	0.38	12	15	13	9	12.25	1.25	12.3±1.3	8	7	16	13	11	2.12132	11.0±2.1
110	Major vault protein	MVP_HUMAN	99	0.65	9	3	10	5	6.75	1.65202	6.8±1.7	13	11	0	0	6	3.48807	6.0±3.5
162	Myosin-6	MYH6_HUMAN	224	0.21	20	22	6	3	12.75	4.81966	12.8±4.8	7	6	0	0	3.25	1.88746	3.3±1.9
10	Myosin-9	MYH9_HUMAN	227	0.49	126	99	75	48	87	16.6583	87.0±16.7	26	17	201	169	103.25	47.6836	103.3±47.7
126	Myosin light polypeptide 6	MYL6_HUMAN	17	0.82	9	17	11	12	12.25	1.70171	12.3±1.7	6	7	11	15	9.75	2.05649	9.8±2.1
165	Myosin-Ig	MYO1G_HUMAN	116	0.77	8	8	8	5	7.25	0.75	7.3±0.8	10	6	0	0	4	2.44949	4.0±2.4
280	N-acetyl-D-glucosamine kinase	NAGK_HUMAN	37	0.28	5	3	0	0	2	1.22474	2.0±1.2	2	0	8	6	4	1.82574	4.0±1.8
271	Nicotinamide phosphoribosyltransferase	NAMPT_HUMAN	56	0.36	0	0	0	0	0	0	0.0±0.0	0	0	0	5	1.25	1.25	1.3±1.3
409	NADH-cytochrome b5 reductase 3	NB5R3_HUMAN	34	0.36	0	0	0	0	0	0	0.0±0.0	2	0	0	0	0.5	0.5	0.5±0.5
260	Neutrophil cytosol factor 2	NCF2_HUMAN	60	0.36	0	0	0	0	0	0	0.0±0.0	0	0	5	0	1.25	1.25	1.3±1.3
346	Neutrophil cytosol factor 4	NCF4_HUMAN	39	0.16	0	0	0	0	0	0	0.0±0.0	0	0	6	10	4	2.44949	4.0±2.4
224	Nucleoside diphosphate kinase A	NDKA_HUMAN	17	0.044	2	0	0	3	1.25	0.75	1.3±0.8	4	2	3	2	2.75	0.478714	2.8±0.5
229	Neprilysin	NEP_HUMAN	86	0.29	14	9	5	2	7.5	2.59808	7.5±2.6	8	0	0	0	2	2	2.0±2.0
38	Neutrophil gelatinase-associated lipocalin	NGAL_HUMAN	23	0.34	28	22	45	36	32.75	4.98957	32.8±5.0	19	23	34	34	27.5	3.84057	27.5±3.8
317	Ezrin-radixin-moesin-binding phosphoprotein 50	NHERF_HUMAN	39	0.14	0	0	0	0	0	0	0.0±0.0	3	0	5	0	2	1.22474	2.0±1.2
354	Ribosyldihydronicotinamide dehydrogenase [quinone]	NQO2_HUMAN	26	0.36	0	0	0	0	0	0	0.0±0.0	0	0	0	4	1	1	1.0±1.0
302	Vesicle-fusing ATPase	NSF_HUMAN	83	0.36	3	0	0	0	0.75	0.75	0.8±0.8	0	0	0	0	0	0	0.0±0.0
394	Nucleolin	NUCL_HUMAN	77	0.36	0	0	0	0	0	0	0.0±0.0	0	0	0	3	0.75	0.75	0.8±0.8
48	Olfactomedin-4	OLFM4_HUMAN	57	0.035	84	75	53	48	65	8.63134	65.0±8.6	14	10	40	30	23.5	6.99405	23.5±7.0
366	Osteoclast-stimulating factor 1	OSTF1_HUMAN	24	0.36	0	0	0	0	0	0	0.0±0.0	0	0	3	0	0.75	0.75	0.8±0.8
176	Protein-arginine deiminase type-4	PADI4_HUMAN	74	0.13	0	0	0	0	0	0	0.0±0.0	0	0	17	15	8	4.63681	8.0±4.6
381	Poly(rC)-binding protein 1	PCBP1_HUMAN	37	0.14	0	0	0	0	0	0	0.0±0.0	0	0	4	5	2.25	1.31498	2.3±1.3
419	Programmed cell death protein 10	PDC10_HUMAN	25	0.36	0	0	0	0	0	0	0.0±0.0	0	0	0	3	0.75	0.75	0.8±0.8
312	Programmed cell death 6-interacting protein	PDC6I_HUMAN	96	0.36	0	0	0	0	0	0	0.0±0.0	0	0	2	0	0.5	0.5	0.5±0.5
296	Programmed cell death protein 6	PDCD6_HUMAN	22	0.031	3	2	2	0	1.75	0.629153	1.8±0.6	0	0	0	0	0	0	0.0±0.0
45	Protein disulfide-isomerase	PDIA1_HUMAN	57	0.17	26	25	21	33	26.25	2.49583	26.3±2.5	37	25	19	25	26.5	3.77492	26.5±3.8
52	Protein disulfide-isomerase A3	PDIA3_HUMAN	57	0.34	20	7	25	27	19.75	4.49768	19.8±4.5	20	18	15	16	17.25	1.10868	17.3±1.1
219	Protein disulfide-isomerase A4	PDIA4_HUMAN	73	0.31	6	6	9	7	7	0.707107	7.0±0.7	5	0	5	5	3.75	1.25	3.8±1.3
316	Protein disulfide-isomerase A6	PDIA6_HUMAN	48	0.36	0	0	0	0	0	0	0.0±0.0	0	0	0	2	0.5	0.5	0.5±0.5
189	Platelet endothelial cell adhesion molecule	PECA1_HUMAN	83	0.01	14	9	15	11	12.25	1.37689	12.3±1.4	6	3	0	0	2.25	1.43614	2.3±1.4
33	Eosinophil peroxidase	PERE_HUMAN	81	0.28	60	56	41	56	53.25	4.19076	53.3±4.2	103	102	18	13	59	25.1363	59.0±25.1
2	Myeloperoxidase	PERM_HUMAN	84	0.081	374	390	471	526	440.25	35.6052	440.3±35.6	497	579	376	425	469.25	44.2236	469.3±44.2
37	Basement membrane-specific heparan sulfate proteoglycan core protein	PGBM_HUMAN	469	1.4e-05	84	61	107	78	82.5	9.50877	82.5±9.5	0	0	0	0	0	0	0.0±0.0
100	Phosphoglycerate kinase 1	PGK1_HUMAN	45	0.061	2	0	0	0	0.5	0.5	0.5±0.5	3	4	30	26	15.75	7.12244	15.8±7.1
155	Peptidoglycan recognition protein	PGRP_HUMAN	22	0.23	4	8	12	15	9.75	2.39357	9.8±2.4	7	8	10	15	10	1.77951	10.0±1.8
309	Prohibitin-2	PHB2_HUMAN	33	0.16	8	4	0	0	3	1.91485	3.0±1.9	0	0	0	0	0	0	0.0±0.0
406	Prolactin-inducible protein	PIP_HUMAN	17	0.36	0	0	0	0	0	0	0.0±0.0	0	4	0	0	1	1	1.0±1.0
221	Putative phospholipase B-like 1	PLBL1_HUMAN	63	0.68	7	9	0	5	5.25	1.93111	5.3±1.9	4	3	5	7	4.75	0.853913	4.8±0.9
250	Platelet factor 4	PLF4_HUMAN	11	0.14	6	7	0	0	3.25	1.88746	3.3±1.9	0	0	0	0	0	0	0.0±0.0
24	Plastin-2	PLSL_HUMAN	70	0.034	23	23	25	24	23.75	0.478714	23.8±0.5	39	36	140	139	88.5	29.4519	88.5±29.5
207	Nicotinate phosphoribosyltransferase	PNCB_HUMAN	58	0.29	5	0	0	3	2	1.22474	2.0±1.2	0	0	13	9	5.5	3.27872	5.5±3.3
199	Purine nucleoside phosphorylase	PNPH_HUMAN	32	0.93	2	6	3	5	4	0.912871	4.0±0.9	0	2	4	7	3.25	1.49304	3.3±1.5
372	Serum paraoxonase/arylesterase 1	PON1_HUMAN	40	0.041	3	0	2	4	2.25	0.853913	2.3±0.9	0	0	0	0	0	0	0.0±0.0
368	Low molecular weight phosphotyrosine protein phosphatase	PPAC_HUMAN	18	0.36	0	0	0	0	0	0	0.0±0.0	0	0	4	0	1	1	1.0±1.0
351	Lysosomal protective protein	PPGB_HUMAN	54	0.74	3	2	3	2	2.5	0.288675	2.5±0.3	0	0	5	5	2.5	1.44338	2.5±1.4
137	Peptidyl-prolyl cis-trans isomerase A	PPIA_HUMAN	18	0.12	3	2	2	4	2.75	0.478714	2.8±0.5	2	2	13	12	7.25	3.03795	7.3±3.0
167	Peptidyl-prolyl cis-trans isomerase B	PPIB_HUMAN	24	0.98	9	11	10	12	10.5	0.645497	10.5±0.6	8	8	7	7	7.5	0.288675	7.5±0.3
405	Peptidyl-prolyl cis-trans isomerase, mitochondrial	PPIF_HUMAN	22	0.36	3	0	0	0	0.75	0.75	0.8±0.8	0	0	0	0	0	0	0.0±0.0
148	Peroxiredoxin-1	PRDX1_HUMAN	22	0.9	6	7	0	0	3.25	1.88746	3.3±1.9	0	0	10	0	2.5	2.5	2.5±2.5
241	Peroxiredoxin-2	PRDX2_HUMAN	22	0.38	4	3	0	0	1.75	1.03078	1.8±1.0	0	3	6	4	3.25	1.25	3.3±1.3
420	Peroxiredoxin-4	PRDX4_HUMAN	31	0.36	2	0	0	0	0.5	0.5	0.5±0.5	0	0	0	0	0	0	0.0±0.0
184	Peroxiredoxin-5, mitochondrial	PRDX5_HUMAN	22	0.27	0	6	0	0	1.5	1.5	1.5±1.5	0	0	11	12	5.75	3.32603	5.8±3.3
234	Peroxiredoxin-6	PRDX6_HUMAN	25	0.29	4	5	0	0	2.25	1.31498	2.3±1.3	0	0	15	11	6.5	3.84057	6.5±3.8
123	Bone marrow proteoglycan	PRG2_HUMAN	25	0.99	2	3	4	0	2.25	0.853913	2.3±0.9	6	0	0	0	1.5	1.5	1.5±1.5
188	Profilin-1	PROF1_HUMAN	15	0.023	5	6	10	7	7	1.08012	7.0±1.1	7	7	10	14	9.5	1.65831	9.5±1.7
248	Vitamin K-dependent protein S	PROS_HUMAN	75	4e-06	4	4	4	5	4.25	0.25	4.3±0.3	0	0	0	0	0	0	0.0±0.0
66	Myeloblastin	PRTN3_HUMAN	28	0.42	0	0	0	31	7.75	7.75	7.8±7.8	0	0	24	41	16.25	10.0031	16.3±10.0
390	Puromycin-sensitive aminopeptidase	PSA_HUMAN	103	0.36	0	0	0	0	0	0	0.0±0.0	0	0	3	0	0.75	0.75	0.8±0.8
196	Proteasome subunit alpha type-1	PSA1_HUMAN	30	0.0084	6	6	4	4	5	0.57735	5.0±0.6	0	2	0	0	0.5	0.5	0.5±0.5
333	Proteasome subunit alpha type-3	PSA3_HUMAN	28	0.36	0	0	5	0	1.25	1.25	1.3±1.3	0	0	0	0	0	0	0.0±0.0
212	Proteasome subunit alpha type-4	PSA4_HUMAN	29	0.8	4	6	4	6	5	0.57735	5.0±0.6	4	0	6	4	3.5	1.25831	3.5±1.3
257	Proteasome subunit alpha type-6	PSA6_HUMAN	27	0.64	4	4	4	4	4	0	4.0±0.0	7	4	3	0	3.5	1.44338	3.5±1.4
173	Proteasome subunit alpha type-7	PSA7_HUMAN	28	0.05	0	7	11	4	5.5	2.32737	5.5±2.3	0	0	0	0	0	0	0.0±0.0
226	Proteasome subunit beta type-1	PSB1_HUMAN	26	0.054	7	6	7	6	6.5	0.288675	6.5±0.3	4	3	0	0	1.75	1.03078	1.8±1.0
315	Proteasome subunit beta type-2	PSB2_HUMAN	23	0.017	3	3	2	4	3	0.408248	3.0±0.4	0	0	2	0	0.5	0.5	0.5±0.5
385	Proteasome subunit beta type-3	PSB3_HUMAN	23	0.36	3	0	0	0	0.75	0.75	0.8±0.8	0	0	0	0	0	0	0.0±0.0
329	Proteasome subunit beta type-5	PSB5_HUMAN	28	0.00091	4	4	2	4	3.5	0.5	3.5±0.5	0	0	0	0	0	0	0.0±0.0
320	Proteasome subunit beta type-9	PSB9_HUMAN	23	0.36	0	0	0	0	0	0	0.0±0.0	0	3	0	0	0.75	0.75	0.8±0.8
367	Proteasome activator complex subunit 1	PSME1_HUMAN	29	0.13	0	0	0	0	0	0	0.0±0.0	0	0	5	5	2.5	1.44338	2.5±1.4
407	Proteasome activator complex subunit 2	PSME2_HUMAN	27	0.36	0	0	0	0	0	0	0.0±0.0	0	0	0	4	1	1	1.0±1.0
395	Tyrosine-protein phosphatase non-receptor type 6	PTN6_HUMAN	68	0.13	0	0	0	0	0	0	0.0±0.0	0	0	2	2	1	0.57735	1.0±0.6
197	Receptor-type tyrosine-protein phosphatase eta	PTPRJ_HUMAN	146	0.82	4	3	2	2	2.75	0.478714	2.8±0.5	6	0	0	0	1.5	1.5	1.5±1.5
272	Pentraxin-related protein PTX3	PTX3_HUMAN	42	0.36	0	0	0	16	4	4	4.0±4.0	0	0	0	0	0	0	0.0±0.0
398	Adenylosuccinate synthetase isozyme 2	PURA2_HUMAN	50	0.36	0	0	0	0	0	0	0.0±0.0	0	0	3	0	0.75	0.75	0.8±0.8
60	Glycogen phosphorylase, liver form	PYGL_HUMAN	97	0.37	18	6	24	15	15.75	3.75	15.8±3.8	8	7	29	23	16.75	5.48293	16.8±5.5
307	Pregnancy zone protein	PZP_HUMAN	164	0.14	0	0	2	2	1	0.57735	1.0±0.6	0	0	0	0	0	0	0.0±0.0
157	Ras-related protein Rab-14	RAB14_HUMAN	24	0.14	15	15	0	0	7.5	4.33013	7.5±4.3	0	0	0	0	0	0	0.0±0.0
339	Ras-related protein Rab-2A	RAB2A_HUMAN	24	0.36	0	3	0	0	0.75	0.75	0.8±0.8	0	0	0	0	0	0	0.0±0.0
154	Ras-related protein Rab-5C	RAB5C_HUMAN	23	0.74	8	15	6	4	8.25	2.39357	8.3±2.4	5	4	11	9	7.25	1.65202	7.3±1.7
164	Ras-related protein Rab-7a	RAB7A_HUMAN	23	0.36	4	4	0	0	2	1.1547	2.0±1.2	2	0	8	4	3.5	1.70783	3.5±1.7
81	Ras-related C3 botulinum toxin substrate 1	RAC1_HUMAN	21	0.15	9	13	0	0	5.5	3.27872	5.5±3.3	0	0	0	0	0	0	0.0±0.0
279	Ras-related protein Ral-B	RALB_HUMAN	23	0.14	3	0	4	0	1.75	1.03078	1.8±1.0	0	0	0	0	0	0	0.0±0.0
336	GTP-binding nuclear protein Ran	RAN_HUMAN	24	0.15	0	0	0	0	0	0	0.0±0.0	0	0	8	5	3.25	1.97379	3.3±2.0
379	Ras-related protein Rap-1A	RAP1A_HUMAN	21	0.36	3	0	0	0	0.75	0.75	0.8±0.8	0	0	0	0	0	0	0.0±0.0
109	Ras-related protein Rap-1b	RAP1B_HUMAN	21	0.61	9	13	9	0	7.75	2.75	7.8±2.8	12	4	7	6	7.25	1.70171	7.3±1.7
225	Ras-related protein Rab-11A	RB11A_HUMAN	24	0.013	2	0	2	0	1	0.57735	1.0±0.6	6	2	12	10	7.5	2.21736	7.5±2.2
240	Ras-related protein Rab-27A	RB27A_HUMAN	25	0.14	7	6	0	0	3.25	1.88746	3.3±1.9	0	0	0	0	0	0	0.0±0.0
218	Resistin	RETN_HUMAN	11	0.069	9	8	4	6	6.75	1.10868	6.8±1.1	7	5	10	8	7.5	1.04083	7.5±1.0
361	Rho GTPase-activating protein 4	RHG04_HUMAN	105	0.36	0	0	0	0	0	0	0.0±0.0	0	0	2	0	0.5	0.5	0.5±0.5
113	Transforming protein RhoA	RHOA_HUMAN	22	0.17	14	15	14	12	13.75	0.629153	13.8±0.6	12	13	10	14	12.25	0.853913	12.3±0.9
134	Rho-related GTP-binding protein RhoG	RHOG_HUMAN	21	0.33	9	8	12	8	9.25	0.946485	9.3±0.9	13	7	8	6	8.5	1.55456	8.5±1.6
327	Ribonuclease inhibitor	RINI_HUMAN	50	0.22	0	0	0	0	0	0	0.0±0.0	0	0	11	3	3.5	2.59808	3.5±2.6
331	Heterogeneous nuclear ribonucleoproteins A2/B1	ROA2_HUMAN	37	0.36	0	0	0	0	0	0	0.0±0.0	0	0	5	0	1.25	1.25	1.3±1.3
30	Protein S100-A8	S10A8_HUMAN	11	0.0021	62	64	75	68	67.25	2.86865	67.3±2.9	87	91	79	97	88.5	3.77492	88.5±3.8
34	Protein S100-A9	S10A9_HUMAN	13	0.0014	15	19	15	24	18.25	2.136	18.3±2.1	25	25	27	35	28	2.38048	28.0±2.4
343	Protein S100-A12	S10AC_HUMAN	11	0.15	3	4	0	0	1.75	1.03078	1.8±1.0	0	0	0	0	0	0	0.0±0.0
377	Adenosylhomocysteinase	SAHH_HUMAN	48	0.36	0	0	0	0	0	0	0.0±0.0	0	0	3	0	0.75	0.75	0.8±0.8
182	Serum amyloid P-component	SAMP_HUMAN	25	8.8e-05	17	18	15	13	15.75	1.10868	15.8±1.1	0	0	0	0	0	0	0.0±0.0
332	Signal peptidase complex catalytic subunit SEC11A	SC11A_HUMAN	21	0.87	3	3	0	4	2.5	0.866025	2.5±0.9	0	2	3	2	1.75	0.629153	1.8±0.6
178	Syntenin-1	SDCB1_HUMAN	32	0.92	0	5	0	0	1.25	1.25	1.3±1.3	0	0	2	2	1	0.57735	1.0±0.6
383	Septin-7	SEPT7_HUMAN	51	0.36	0	0	0	0	0	0	0.0±0.0	0	0	2	0	0.5	0.5	0.5±0.5
388	Sideroflexin-1	SFXN1_HUMAN	36	0.89	3	0	0	0	0.75	0.75	0.8±0.8	0	0	2	0	0.5	0.5	0.5±0.5
376	SH3 domain-binding glutamic acid-rich-like protein	SH3L1_HUMAN	13	0.36	0	0	0	0	0	0	0.0±0.0	0	0	0	4	1	1	1.0±1.0
288	Sialic acid-binding Ig-like lectin 9	SIGL9_HUMAN	50	0.36	9	0	0	0	2.25	2.25	2.3±2.3	0	0	0	0	0	0	0.0±0.0
283	Src kinase-associated phosphoprotein 2	SKAP2_HUMAN	41	1	5	4	2	0	2.75	1.10868	2.8±1.1	0	0	4	5	2.25	1.31498	2.3±1.3
201	Serpin B10	SPB10_HUMAN	45	0.14	0	0	0	0	0	0	0.0±0.0	0	0	20	14	8.5	5.058	8.5±5.1
342	Serpin B6	SPB6_HUMAN	43	0.19	0	0	0	0	0	0	0.0±0.0	0	0	8	3	2.75	1.88746	2.8±1.9
26	Spectrin alpha chain, erythrocyte	SPTA1_HUMAN	280	0.65	53	47	19	14	33.25	9.80115	33.3±9.8	15	0	58	68	35.25	16.4386	35.3±16.4
61	Spectrin beta chain, erythrocyte	SPTB1_HUMAN	246	0.54	45	23	10	11	22.25	8.13813	22.3±8.1	0	0	72	50	30.5	18.1728	30.5±18.2
258	Sulfide:quinone oxidoreductase, mitochondrial	SQRD_HUMAN	50	0.37	7	9	5	0	5.25	1.93111	5.3±1.9	0	4	4	0	2	1.1547	2.0±1.2
350	Translocon-associated protein subunit alpha	SSRA_HUMAN	32	0.36	0	0	0	2	0.5	0.5	0.5±0.5	0	0	0	0	0	0	0.0±0.0
36	Erythrocyte band 7 integral membrane protein	STOM_HUMAN	32	0.49	53	42	41	35	42.75	3.75	42.8±3.8	38	37	39	24	34.5	3.52373	34.5±3.5
347	Syntaxin-7	STX7_HUMAN	30	0.65	0	2	0	0	0.5	0.5	0.5±0.5	0	0	4	0	1	1	1.0±1.0
417	Syntaxin-binding protein 2	STXB2_HUMAN	66	0.36	0	0	0	0	0	0	0.0±0.0	0	0	2	0	0.5	0.5	0.5±0.5
325	Small VCP/p97-interacting protein	SVIP_HUMAN	8	0.14	4	3	0	0	1.75	1.03078	1.8±1.0	0	0	0	0	0	0	0.0±0.0
73	Transaldolase	TALDO_HUMAN	38	0.016	3	11	11	7	8	1.91485	8.0±1.9	14	14	40	39	26.75	7.36405	26.8±7.4
141	Tubulin beta chain	TBB5_HUMAN	50	0.33	21	25	0	0	11.5	6.68954	11.5±6.7	0	0	6	7	3.25	1.88746	3.3±1.9
291	Transcobalamin-1	TCO1_HUMAN	48	0.00016	0	0	0	0	0	0	0.0±0.0	4	6	5	6	5.25	0.478714	5.3±0.5
216	T-complex protein 1 subunit theta	TCPQ_HUMAN	60	0.2	11	2	6	7	6.5	1.84842	6.5±1.8	0	0	4	5	2.25	1.31498	2.3±1.3
129	Transitional endoplasmic reticulum ATPase	TERA_HUMAN	89	0.14	14	11	5	10	10	1.87083	10.0±1.9	0	0	6	8	3.5	2.06155	3.5±2.1
299	Prothrombin	THRB_HUMAN	70	0.16	4	0	8	0	3	1.91485	3.0±1.9	0	0	0	0	0	0	0.0±0.0
76	Transketolase	TKT_HUMAN	68	0.07	5	6	6	5	5.5	0.288675	5.5±0.3	6	3	10	8	6.75	1.49304	6.8±1.5
75	Talin-1	TLN1_HUMAN	270	0.22	16	7	0	0	5.75	3.79418	5.8±3.8	0	0	63	44	26.75	15.9236	26.8±15.9
370	Transmembrane emp24 domain-containing protein 10	TMEDA_HUMAN	25	0.36	0	0	0	2	0.5	0.5	0.5±0.5	0	0	0	0	0	0	0.0±0.0
414	Tropomodulin-1	TMOD1_HUMAN	41	0.36	3	0	0	0	0.75	0.75	0.8±0.8	0	0	0	0	0	0	0.0±0.0
386	Tropomodulin-3	TMOD3_HUMAN	40	0.21	0	0	0	0	0	0	0.0±0.0	0	0	7	2	2.25	1.65202	2.3±1.7
276	Torsin-1A-interacting protein 1	TOIP1_HUMAN	66	0.75	0	0	8	3	2.75	1.88746	2.8±1.9	3	6	0	0	2.25	1.43614	2.3±1.4
220	Triosephosphate isomerase	TPIS_HUMAN	27	0.16	0	3	0	0	0.75	0.75	0.8±0.8	2	0	10	20	8	4.54606	8.0±4.5
156	Tropomyosin alpha-1 chain	TPM1_HUMAN	33	0.53	11	11	5	5	8	1.73205	8.0±1.7	0	0	9	9	4.5	2.59808	4.5±2.6
273	Tropomyosin alpha-3 chain	TPM3_HUMAN	33	0.028	0	0	0	0	0	0	0.0±0.0	2	3	5	6	4	0.912871	4.0±0.9
223	Putative tropomyosin alpha-3 chain-like protein	TPM3L_HUMAN	26	0.18	3	0	4	0	1.75	1.03078	1.8±1.0	4	0	4	5	3.25	1.10868	3.3±1.1
106	Tripeptidyl-peptidase 2	TPP2_HUMAN	138	0.089	7	0	11	15	8.25	3.19831	8.3±3.2	0	3	0	0	0.75	0.75	0.8±0.8
15	Serotransferrin	TRFE_HUMAN	77	0.00016	152	113	207	173	161.25	19.6739	161.3±19.7	32	16	35	27	27.5	4.17333	27.5±4.2
1	Lactotransferrin	TRFL_HUMAN	78	0.027	699	672	965	981	829.25	83.241	829.3±83.2	884	907	792	826	852.25	26.3387	852.3±26.3
324	Translin	TSN_HUMAN	26	0.79	0	0	6	0	1.5	1.5	1.5±1.5	0	0	3	3	1.5	0.866025	1.5±0.9
70	Thrombospondin-1	TSP1_HUMAN	129	2e-07	53	45	52	45	48.75	2.17466	48.8±2.2	0	0	0	0	0	0	0.0±0.0
304	Transthyretin	TTHY_HUMAN	16	8e-05	4	5	4	4	4.25	0.25	4.3±0.3	0	0	0	0	0	0	0.0±0.0
421	Thioredoxin domain-containing protein 13	TXD13_HUMAN	39	0.36	0	0	0	0	0	0	0.0±0.0	3	0	0	0	0.75	0.75	0.8±0.8
413	Thymidine phosphorylase	TYPH_HUMAN	50	0.36	0	0	0	0	0	0	0.0±0.0	0	0	4	0	1	1	1.0±1.0
319	Ubiquitin-like modifier-activating enzyme 1	UBA1_HUMAN	118	0.15	0	0	0	0	0	0	0.0±0.0	0	0	2	3	1.25	0.75	1.3±0.8
77	Ubiquitin	UBIQ_HUMAN	9	0.0016	30	19	19	17	21.25	2.95452	21.3±3.0	0	0	4	5	2.25	1.31498	2.3±1.3
191	UTP--glucose-1-phosphate uridylyltransferase	UGPA_HUMAN	57	0.17	7	2	0	2	2.75	1.49304	2.8±1.5	4	0	14	10	7	3.10913	7.0±3.1
210	Fermitin family homolog 3	URP2_HUMAN	76	0.67	0	13	3	0	4	3.08221	4.0±3.1	0	0	7	15	5.5	3.57071	5.5±3.6
231	V-type proton ATPase subunit d 1	VA0D1_HUMAN	40	0.75	9	6	0	0	3.75	2.25	3.8±2.3	2	2	5	0	2.25	1.03078	2.3±1.0
138	Synaptic vesicle membrane protein VAT-1 homolog	VAT1_HUMAN	42	0.044	9	7	0	0	4	2.34521	4.0±2.3	10	6	27	12	13.75	4.58939	13.8±4.6
314	Voltage-dependent anion-selective channel protein 1	VDAC1_HUMAN	31	0.95	3	0	0	0	0.75	0.75	0.8±0.8	0	0	3	0	0.75	0.75	0.8±0.8
358	Voltage-dependent anion-selective channel protein 2	VDAC2_HUMAN	32	0.14	5	3	0	0	2	1.22474	2.0±1.2	0	0	0	0	0	0	0.0±0.0
334	Voltage-dependent anion-selective channel protein 3	VDAC3_HUMAN	31	0.2	2	5	0	0	1.75	1.18145	1.8±1.2	0	0	0	0	0	0	0.0±0.0
121	Vimentin	VIME_HUMAN	54	0.19	10	8	3	0	5.25	2.28674	5.3±2.3	5	2	18	29	13.5	6.22495	13.5±6.2
62	Vinculin	VINC_HUMAN	124	0.047	15	5	20	6	11.5	3.61709	11.5±3.6	19	12	65	56	38	13.1972	38.0±13.2
300	Pantetheinase	VNN1_HUMAN	57	0.36	0	0	0	0	0	0	0.0±0.0	3	0	0	0	0.75	0.75	0.8±0.8
412	Vacuolar protein sorting-associated protein 29	VPS29_HUMAN	21	0.36	0	0	0	0	0	0	0.0±0.0	0	0	0	3	0.75	0.75	0.8±0.8
147	Vitronectin	VTNC_HUMAN	54	3.1e-05	19	15	26	17	19.25	2.39357	19.3±2.4	0	0	0	0	0	0	0.0±0.0
90	von Willebrand factor	VWF_HUMAN	309	0.0028	25	10	34	18	21.75	5.10514	21.8±5.1	0	0	0	0	0	0	0.0±0.0
179	WD repeat-containing protein 1	WDR1_HUMAN	66	0.17	0	0	0	0	0	0	0.0±0.0	0	0	7	3	2.5	1.65831	2.5±1.7
