# Supplementary material for: Heterogeneity in Neutrophil Microparticles Reveals Distinct Proteome and Functional Properties
Source: Mol Cell Proteomics. 2013 May 8;12(8):2205–19. doi: 10.1074/mcp.M113.028589 (PMC3734580; doi:10.1074/mcp.M113.028589)
Supplement: Supplemental Data [file supp_M113.028589_Supplementary_Table_2.xls]

## Sheet: Identified Peptide
Group	Sample	Protein name	UniProt ID	Mw (Da)	Protein identification probability	Number of unique peptides	Number of unique spectra	Number of total spectra	Percentage sequence coverage	Peptide sequence	Peptide start index	Peptide stop index	Best SEQUEST XCorr score	Best SEQUEST DCn score	Best X! Tandem -log(e) score	Number of identified +2H spectra	Number of identified +3H spectra	Number of enzymatic termini	Calculated +1H Peptide Mass (AMU)
ImP	P-H-A	14-3-3 protein epsilon	1433E_HUMAN	29175	1	3	3	5	0.141	VAGMDVELTVEER	30	42	3.9	0.552	2.68	1	0	2	1463.7
ImP	P-H-A	14-3-3 protein epsilon	1433E_HUMAN	29175	1	3	3	5	0.141	YLAEFATGNDRK	131	142	2.97	0.419	1.51	2	0	2	1384.69
ImP	P-H-A	14-3-3 protein epsilon	1433E_HUMAN	29175	1	3	3	5	0.141	EAAENSLVAYK	143	153	2.74	0.446	0	2	0	2	1194.6
ImP	P-H-A	6-phosphogluconate dehydrogenase, decarboxylating	6PGD_HUMAN	53141.9	1	5	5	15	0.11	TVSKVDDFLANEAK	35	48	4.09	0.623	3.55	3	0	2	1536.79
ImP	P-H-A	6-phosphogluconate dehydrogenase, decarboxylating	6PGD_HUMAN	53141.9	1	5	5	15	0.11	VDDFLANEAK	39	48	3.17	0.56	2.82	2	0	2	1121.55
ImP	P-H-A	6-phosphogluconate dehydrogenase, decarboxylating	6PGD_HUMAN	53141.9	1	5	5	15	0.11	AGQAVDDFIEK	77	87	3.38	0.513	2.52	5	0	2	1192.58
ImP	P-H-A	6-phosphogluconate dehydrogenase, decarboxylating	6PGD_HUMAN	53141.9	1	5	5	15	0.11	GILFVGSGVSGGEEGAR	120	136	5	0.637	5.4	4	0	2	1591.81
ImP	P-H-A	6-phosphogluconate dehydrogenase, decarboxylating	6PGD_HUMAN	53141.9	1	5	5	15	0.11	YGPSLMPGGNK	137	147	1.95	0.558	3.09	1	0	2	1120.55
ImP	P-H-A	Alpha-1-acid glycoprotein 1	A1AG1_HUMAN	23512.1	1	5	5	12	0.224	TEDTIFLR	74	81	3.01	0.459	1.11	3	0	2	994.52
ImP	P-H-A	Alpha-1-acid glycoprotein 1	A1AG1_HUMAN	23512.1	1	5	5	12	0.224	TYMLAFDVNDEK	127	138	4.02	0.713	3.29	2	0	2	1445.66
ImP	P-H-A	Alpha-1-acid glycoprotein 1	A1AG1_HUMAN	23512.1	1	5	5	12	0.224	NWGLSVYADKPETTK	139	153	4.62	0.637	5	1	0	2	1708.85
ImP	P-H-A	Alpha-1-acid glycoprotein 1	A1AG1_HUMAN	23512.1	1	5	5	12	0.224	SDVVYTDWK	171	179	3.07	0.709	1.19	2	0	2	1112.53
ImP	P-H-A	Alpha-1-acid glycoprotein 1	A1AG1_HUMAN	23512.1	1	5	5	12	0.224	SDVVYTDWKK	171	180	2.56	0.573	0	4	0	0	1240.62
ImP	P-H-A	Alpha-1-antitrypsin	A1AT_HUMAN	46737.9	1	5	5	21	0.16	DTEEEDFHVDQVTTVK	226	241	4.56	0.723	4.41	1	0	2	1891.86
ImP	P-H-A	Alpha-1-antitrypsin	A1AT_HUMAN	46737.9	1	5	5	21	0.16	LGMFNIQH	248	255	0	0	3.12	2	0	0	959.477
ImP	P-H-A	Alpha-1-antitrypsin	A1AT_HUMAN	46737.9	1	5	5	21	0.16	LQHLENELTHDIITK	284	298	4.28	0.496	1.4	0	1	0	1803.96
ImP	P-H-A	Alpha-1-antitrypsin	A1AT_HUMAN	46737.9	1	5	5	21	0.16	LSITGTYDLK	315	324	2.75	0.564	1	9	0	2	1110.6
ImP	P-H-A	Alpha-1-antitrypsin	A1AT_HUMAN	46737.9	1	5	5	21	0.16	VFSNGADLSGVTEEAPLK	335	352	5.54	0.707	5.21	8	0	0	1833.92
ImP	P-H-A	Alpha-1B-glycoprotein	A1BG_HUMAN	54272.4	1	4	4	6	0.0889	HQFLLTGDTQGR	79	90	3.33	0.71	3.33	2	0	0	1372.7
ImP	P-H-A	Alpha-1B-glycoprotein	A1BG_HUMAN	54272.4	1	4	4	6	0.0889	SGLSTGWTQLSK	95	106	3.25	0.518	2.33	2	0	0	1264.65
ImP	P-H-A	Alpha-1B-glycoprotein	A1BG_HUMAN	54272.4	1	4	4	6	0.0889	CLAPLEGAR	325	333	2.57	0.271	0	1	0	0	986.509
ImP	P-H-A	Alpha-1B-glycoprotein	A1BG_HUMAN	54272.4	1	4	4	6	0.0889	ATWSGAVLAGR	407	417	2.79	0.43	1.66	1	0	0	1088.58
ImP	P-H-A	Alpha-2-macroglobulin	A2MG_HUMAN	163277	1	34	42	642	0.275	SSSNEEVMFLTVQVK	94	108	4.09	0.716	1.37	24	0	2	1713.84
ImP	P-H-A	Alpha-2-macroglobulin	A2MG_HUMAN	163277	1	34	42	642	0.275	NEDSLVFVQTDK	124	135	4.52	0.635	1.51	19	0	0	1394.68
ImP	P-H-A	Alpha-2-macroglobulin	A2MG_HUMAN	163277	1	34	42	642	0.275	IAQWQSFQLEGGLK	175	188	4.35	0.567	2.72	6	0	0	1604.84
ImP	P-H-A	Alpha-2-macroglobulin	A2MG_HUMAN	163277	1	34	42	642	0.275	TEHPFTVEEFVLPK	215	228	4.09	0.64	1.66	0	4	0	1672.86
ImP	P-H-A	Alpha-2-macroglobulin	A2MG_HUMAN	163277	1	34	42	642	0.275	FEVQVTVPK	229	237	3.55	0.509	0	26	0	2	1046.59
ImP	P-H-A	Alpha-2-macroglobulin	A2MG_HUMAN	163277	1	34	42	642	0.275	KYSDASDCHGEDSQAFCEK	271	289	2.99	0.817	2.26	0	1	0	2233.88
ImP	P-H-A	Alpha-2-macroglobulin	A2MG_HUMAN	163277	1	34	42	642	0.275	YSDASDCHGEDSQAFCEK	272	289	4.31	0.861	1.77	4	3	0	2105.78
ImP	P-H-A	Alpha-2-macroglobulin	A2MG_HUMAN	163277	1	34	42	642	0.275	FSGQLNSHGCFYQQVK	290	305	4.78	0.682	4.14	1	0	0	1899.88
ImP	P-H-A	Alpha-2-macroglobulin	A2MG_HUMAN	163277	1	34	42	642	0.275	LHTEAQIQEEGTVVELTGR	320	338	3.94	0.691	1.62	0	2	0	2110.08
ImP	P-H-A	Alpha-2-macroglobulin	A2MG_HUMAN	163277	1	34	42	642	0.275	QGIPFFGQVR	361	370	2.77	0.515	3.31	11	0	0	1148.62
ImP	P-H-A	Alpha-2-macroglobulin	A2MG_HUMAN	163277	1	34	42	642	0.275	GHFSISIPVK	522	531	3.09	0.458	1.04	14	0	2	1084.62
ImP	P-H-A	Alpha-2-macroglobulin	A2MG_HUMAN	163277	1	34	42	642	0.275	YDVENCLANK	558	567	3.65	0.612	2.59	34	0	2	1225.55
ImP	P-H-A	Alpha-2-macroglobulin	A2MG_HUMAN	163277	1	34	42	642	0.275	VDLSFSPSQSLPASHAH	568	584	0	0	4.68	3	0	0	1779.87
ImP	P-H-A	Alpha-2-macroglobulin	A2MG_HUMAN	163277	1	34	42	642	0.275	VTAAPQSVCALR	587	598	3.37	0.605	3.06	35	0	0	1272.67
ImP	P-H-A	Alpha-2-macroglobulin	A2MG_HUMAN	163277	1	34	42	642	0.275	HNVYINGITYTPVSSTNEK	646	664	4.49	0.655	2.42	1	2	0	2137.06
ImP	P-H-A	Alpha-2-macroglobulin	A2MG_HUMAN	163277	1	34	42	642	0.275	DMYSFLEDMGLK	665	676	3.98	0.816	4.44	26	0	2	1480.63
ImP	P-H-A	Alpha-2-macroglobulin	A2MG_HUMAN	163277	1	34	42	642	0.275	VGFYESDVMGR	705	715	4.05	0.819	2.82	94	0	0	1275.57
ImP	P-H-A	Alpha-2-macroglobulin	A2MG_HUMAN	163277	1	34	42	642	0.275	LVHVEEPHTETVR	720	732	3.4	0.66	4.24	18	0	2	1545.8
ImP	P-H-A	Alpha-2-macroglobulin	A2MG_HUMAN	163277	1	34	42	642	0.275	GLGISSTASLR	777	787	0	0	3.6	8	0	0	1061.6
ImP	P-H-A	Alpha-2-macroglobulin	A2MG_HUMAN	163277	1	34	42	642	0.275	ATVLNYLPK	812	820	2.84	0.546	0	47	0	0	1018.59
ImP	P-H-A	Alpha-2-macroglobulin	A2MG_HUMAN	163277	1	34	42	642	0.275	QTVSWAVTPK	854	863	2.69	0.526	0	5	0	0	1116.6
ImP	P-H-A	Alpha-2-macroglobulin	A2MG_HUMAN	163277	1	34	42	642	0.275	KDTVIKPLLVEPEGLEK	896	912	4.27	0.682	1.7	0	3	0	1908.11
ImP	P-H-A	Alpha-2-macroglobulin	A2MG_HUMAN	163277	1	34	42	642	0.275	DTVIKPLLVEPEGLEK	897	912	3.95	0.707	2.27	13	2	0	1780.01
ImP	P-H-A	Alpha-2-macroglobulin	A2MG_HUMAN	163277	1	34	42	642	0.275	PLLVEPEGLEK	902	912	2.37	0.389	2.26	1	0	0	1223.69
ImP	P-H-A	Alpha-2-macroglobulin	A2MG_HUMAN	163277	1	34	42	642	0.275	LPPNVVEESAR	935	945	3.52	0.582	3.1	21	0	0	1210.64
ImP	P-H-A	Alpha-2-macroglobulin	A2MG_HUMAN	163277	1	34	42	642	0.275	AIGYLNTGYQR	1004	1014	3.33	0.622	3.02	50	0	0	1255.64
ImP	P-H-A	Alpha-2-macroglobulin	A2MG_HUMAN	163277	1	34	42	642	0.275	HYDGSYSTFGER	1020	1031	3.31	0.849	1.23	25	0	0	1418.6
ImP	P-H-A	Alpha-2-macroglobulin	A2MG_HUMAN	163277	1	34	42	642	0.275	SSGSLLNNAIK	1082	1092	3.23	0.499	1.89	8	0	0	1103.61
ImP	P-H-A	Alpha-2-macroglobulin	A2MG_HUMAN	163277	1	34	42	642	0.275	SSTQDTVVALHALSK	1249	1263	0	0	3.7	1	0	2	1556.83
ImP	P-H-A	Alpha-2-macroglobulin	A2MG_HUMAN	163277	1	34	42	642	0.275	AAQVTIQSSGTFSSK	1275	1289	5.38	0.676	6.62	32	0	0	1511.77
ImP	P-H-A	Alpha-2-macroglobulin	A2MG_HUMAN	163277	1	34	42	642	0.275	VTGEGCVYLQTSLK	1316	1329	4.45	0.661	5.1	27	0	2	1554.78
ImP	P-H-A	Alpha-2-macroglobulin	A2MG_HUMAN	163277	1	34	42	642	0.275	SASNMAIVDVK	1374	1384	2.57	0.535	1.48	24	0	0	1150.58
ImP	P-H-A	Alpha-2-macroglobulin	A2MG_HUMAN	163277	1	34	42	642	0.275	MVSGFIPLKPTVK	1385	1397	4.16	0.793	2.89	36	1	0	1416.83
ImP	P-H-A	Alpha-2-macroglobulin	A2MG_HUMAN	163277	1	34	42	642	0.275	TEVSSNHVLIYLDK	1408	1421	4.82	0.612	2.72	10	0	0	1617.85
ImP	P-H-A	Alpha-1-antichymotrypsin	AACT_HUMAN	47653	1	3	3	7	0.0757	DEELSCTVVELK	256	267	4.02	0.474	1.89	1	0	0	1421.68
ImP	P-H-A	Alpha-1-antichymotrypsin	AACT_HUMAN	47653	1	3	3	7	0.0757	ADLSGITGAR	341	350	3.4	0.428	2.07	5	0	0	960.511
ImP	P-H-A	Alpha-1-antichymotrypsin	AACT_HUMAN	47653	1	3	3	7	0.0757	NLAVSQVVHK	351	360	2.57	0.443	1.68	1	0	0	1094.63
ImP	P-H-A	Actin, cytoplasmic 1	ACTB_HUMAN	41793.9	1	12	15	101	0.355	AGFAGDDAPR	19	28	2.63	0.517	0	2	0	2	976.448
ImP	P-H-A	Actin, cytoplasmic 1	ACTB_HUMAN	41793.9	1	12	15	101	0.355	AVFPSIVGR	29	37	2.16	0.605	2.24	1	0	2	945.552
ImP	P-H-A	Actin, cytoplasmic 1	ACTB_HUMAN	41793.9	1	12	15	101	0.355	AVFPSIVGRPR	29	39	2.78	0.535	0	2	0	2	1198.71
ImP	P-H-A	Actin, cytoplasmic 1	ACTB_HUMAN	41793.9	1	12	15	101	0.355	IWHHTFYNELR	85	95	3.97	0.559	0	0	1	2	1515.75
ImP	P-H-A	Actin, cytoplasmic 1	ACTB_HUMAN	41793.9	1	12	15	101	0.355	VAPEEHPVLLTEAPLNPK	96	113	4.6	0.384	5.32	5	2	2	1954.06
ImP	P-H-A	Actin, cytoplasmic 1	ACTB_HUMAN	41793.9	1	12	15	101	0.355	TTGIVMDSGDGVTH	148	161	0	0	4.8	5	0	2	1389.63
ImP	P-H-A	Actin, cytoplasmic 1	ACTB_HUMAN	41793.9	1	12	15	101	0.355	LDLAGRDLTDYLMK	178	191	2.63	0.437	1.74	2	0	2	1639.84
ImP	P-H-A	Actin, cytoplasmic 1	ACTB_HUMAN	41793.9	1	12	15	101	0.355	ILTERGYSFTTTAER	192	206	2.88	0.507	0	1	0	2	1744.89
ImP	P-H-A	Actin, cytoplasmic 1	ACTB_HUMAN	41793.9	1	12	15	101	0.355	GYSFTTTAER	197	206	3.17	0.802	3.2	38	0	2	1132.53
ImP	P-H-A	Actin, cytoplasmic 1	ACTB_HUMAN	41793.9	1	12	15	101	0.355	SYELPDGQVITIGNER	239	254	3.84	0.653	5.19	6	0	2	1790.89
ImP	P-H-A	Actin, cytoplasmic 1	ACTB_HUMAN	41793.9	1	12	15	101	0.355	EITALAPSTMK	316	326	3.05	0.583	1.72	21	0	2	1177.61
ImP	P-H-A	Actin, cytoplasmic 1	ACTB_HUMAN	41793.9	1	12	15	101	0.355	QEYDESGPSIVHR	360	372	2.66	0.684	2.15	15	0	2	1516.7
ImP	P-H-A	Actin, alpha cardiac muscle 1	ACTC_HUMAN	42020.1	0.998	2	2	3	0.255	GYSFVTTAER	199	208	3.53	0.582	2.51	2	0	0	1130.55
ImP	P-H-A	Actin, alpha cardiac muscle 1	ACTC_HUMAN	42020.1	0.998	2	2	3	0.255	QEYDEAGPSIVHR	362	374	2.56	0.703	3.38	1	0	0	1500.71
ImP	P-H-A	Alpha-actinin-1	ACTN1_HUMAN	103061	1	5	5	45	0.074	LVSIGAEEIVDGNVK	107	121	3.87	0.657	3.31	1	0	2	1542.84
ImP	P-H-A	Alpha-actinin-1	ACTN1_HUMAN	103061	1	5	5	45	0.074	FAIQDISVEETSAK	134	147	3.89	0.657	3.43	8	0	2	1537.77
ImP	P-H-A	Alpha-actinin-1	ACTN1_HUMAN	103061	1	5	5	45	0.074	CQLEINFNTLQTK	332	344	3.99	0.573	2.92	1	0	2	1608.81
ImP	P-H-A	Alpha-actinin-1	ACTN1_HUMAN	103061	1	5	5	45	0.074	LAILGIHNEVSK	566	577	3.51	0.607	1.21	10	0	0	1293.75
ImP	P-H-A	Alpha-actinin-1	ACTN1_HUMAN	103061	1	5	5	45	0.074	TINEVENQILTR	727	738	4.03	0.639	2.24	25	0	2	1429.76
ImP	P-H-A	Serum albumin	ALBU_HUMAN	69366.9	1	22	24	269	0.366	FKDLGEENFK	35	44	3.04	0.325	2.41	10	0	0	1226.61
ImP	P-H-A	Serum albumin	ALBU_HUMAN	69366.9	1	22	24	269	0.366	LVNEVTEFAK	66	75	3.27	0.605	2.32	35	0	2	1149.62
ImP	P-H-A	Serum albumin	ALBU_HUMAN	69366.9	1	22	24	269	0.366	ETYGEMADCCAK	106	117	2.97	0.749	1.19	2	0	0	1434.53
ImP	P-H-A	Serum albumin	ALBU_HUMAN	69366.9	1	22	24	269	0.366	YLYEIAR	162	168	2.78	0.434	0	1	0	0	927.493
ImP	P-H-A	Serum albumin	ALBU_HUMAN	69366.9	1	22	24	269	0.366	YKAAFTECCQAADK	185	198	4.9	0.605	1.82	2	2	0	1662.73
ImP	P-H-A	Serum albumin	ALBU_HUMAN	69366.9	1	22	24	269	0.366	AAFTECCQAADK	187	198	2.11	0.644	3.35	2	0	0	1371.57
ImP	P-H-A	Serum albumin	ALBU_HUMAN	69366.9	1	22	24	269	0.366	AFKAWAVAR	234	242	2.82	0.549	1.28	2	0	0	1019.58
ImP	P-H-A	Serum albumin	ALBU_HUMAN	69366.9	1	22	24	269	0.366	FPKAEFAEVSK	247	257	3.49	0.434	1.72	2	0	0	1252.66
ImP	P-H-A	Serum albumin	ALBU_HUMAN	69366.9	1	22	24	269	0.366	VHTECCHGDLLECADDR	265	281	4.44	0.815	3.62	0	1	0	2086.84
ImP	P-H-A	Serum albumin	ALBU_HUMAN	69366.9	1	22	24	269	0.366	YICENQDSISSK	287	298	3.76	0.653	3.2	15	0	2	1443.64
ImP	P-H-A	Serum albumin	ALBU_HUMAN	69366.9	1	22	24	269	0.366	HPDYSVVLLLR	362	372	2.56	0.5	1.92	3	0	0	1311.74
ImP	P-H-A	Serum albumin	ALBU_HUMAN	69366.9	1	22	24	269	0.366	CCAAADPHECYAK	384	396	0	0	3.85	4	0	0	1535.57
ImP	P-H-A	Serum albumin	ALBU_HUMAN	69366.9	1	22	24	269	0.366	PLVEEPQNLIK	403	413	2.58	0.643	2.42	1	0	0	1279.73
ImP	P-H-A	Serum albumin	ALBU_HUMAN	69366.9	1	22	24	269	0.366	QNCELFEQLGEYK	414	426	4.09	0.68	4.55	7	0	2	1657.75
ImP	P-H-A	Serum albumin	ALBU_HUMAN	69366.9	1	22	24	269	0.366	FQNALLVR	427	434	2.73	0.237	1.23	9	0	2	960.562
ImP	P-H-A	Serum albumin	ALBU_HUMAN	69366.9	1	22	24	269	0.366	KVPQVSTPTLVEVSR	438	452	5.14	0.827	4.06	29	35	2	1639.94
ImP	P-H-A	Serum albumin	ALBU_HUMAN	69366.9	1	22	24	269	0.366	VPQVSTPTLVEVSR	439	452	3.14	0.713	2.77	31	0	2	1511.84
ImP	P-H-A	Serum albumin	ALBU_HUMAN	69366.9	1	22	24	269	0.366	RPCFSALEVDETYVPK	509	524	3.61	0.553	1.96	1	0	0	1910.93
ImP	P-H-A	Serum albumin	ALBU_HUMAN	69366.9	1	22	24	269	0.366	KQTALVELVK	549	558	3.1	0.635	2.01	5	0	0	1128.7
ImP	P-H-A	Serum albumin	ALBU_HUMAN	69366.9	1	22	24	269	0.366	AVMDDFAAFVEK	570	581	4.02	0.719	3.1	22	0	0	1358.63
ImP	P-H-A	Serum albumin	ALBU_HUMAN	69366.9	1	22	24	269	0.366	KLVAASQAALGL	598	609	3.19	0.701	1.77	7	0	2	1141.69
ImP	P-H-A	Serum albumin	ALBU_HUMAN	69366.9	1	22	24	269	0.366	LVAASQAALGL	599	609	3.32	0.777	2.43	41	0	2	1013.6
ImP	P-H-A	Protein AMBP	AMBP_HUMAN	38999.6	0.998	2	2	12	0.0739	TVAACNLPIVR	283	293	3.47	0.498	1.82	10	0	0	1213.67
ImP	P-H-A	Protein AMBP	AMBP_HUMAN	38999.6	0.998	2	2	12	0.0739	CVLFPYGGCQGNGNK	312	326	3.06	0.697	3.07	2	0	2	1670.74
ImP	P-H-A	Aminopeptidase N	AMPN_HUMAN	109542	1	2	2	2	0.0207	DLMVLNDVYR	433	442	2.66	0.485	1.92	1	0	0	1253.62
ImP	P-H-A	Aminopeptidase N	AMPN_HUMAN	109542	1	2	2	2	0.0207	DHSAIPVINR	649	658	2.51	0.666	1.51	1	0	0	1121.61
ImP	P-H-A	Angiotensinogen	ANGT_HUMAN	53154.8	0.998	2	2	8	0.0495	DPTFIPAPIQAK	64	75	2.73	0.553	1.43	2	0	2	1297.72
ImP	P-H-A	Angiotensinogen	ANGT_HUMAN	53154.8	0.998	2	2	8	0.0495	ALQDQLVLVAAK	83	94	3.6	0.641	2.8	6	0	2	1268.76
ImP	P-H-A	Ankyrin-1	ANK1_HUMAN	206264	1	9	10	18	0.0659	EADAATSFLR	9	18	2.38	0.383	2.42	2	0	2	1080.53
ImP	P-H-A	Ankyrin-1	ANK1_HUMAN	206264	1	9	10	18	0.0659	TAAVLLQNDPNPDVLSK	188	204	5.1	0.739	5.46	5	0	2	1794.96
ImP	P-H-A	Ankyrin-1	ANK1_HUMAN	206264	1	9	10	18	0.0659	ISEILLDHGAPIQAK	287	301	4.28	0.537	3.82	1	1	2	1604.9
ImP	P-H-A	Ankyrin-1	ANK1_HUMAN	206264	1	9	10	18	0.0659	FLLQHQADVNAK	719	730	3.46	0.581	2.59	2	0	2	1383.74
ImP	P-H-A	Ankyrin-1	ANK1_HUMAN	206264	1	9	10	18	0.0659	VVTDETSFVLVSDK	788	801	3.99	0.679	4.13	1	0	2	1538.79
ImP	P-H-A	Ankyrin-1	ANK1_HUMAN	206264	1	9	10	18	0.0659	LCQDYDTIGPEGGSLK	1069	1084	4.64	0.748	5.51	2	0	2	1752.81
ImP	P-H-A	Ankyrin-1	ANK1_HUMAN	206264	1	9	10	18	0.0659	LALQAQPVPDELVTK	1106	1120	3.7	0.632	1.08	2	0	2	1621.92
ImP	P-H-A	Ankyrin-1	ANK1_HUMAN	206264	1	9	10	18	0.0659	IPLPPSWTDNPR	1149	1160	2.43	0.574	2.59	1	0	2	1392.73
ImP	P-H-A	Ankyrin-1	ANK1_HUMAN	206264	1	9	10	18	0.0659	TLEQHENFVEVAR	1269	1281	3.38	0.437	2.82	1	0	2	1571.78
ImP	P-H-A	Antithrombin-III	ANT3_HUMAN	52604.1	1	5	5	9	0.136	FATTFYQHLADSK	90	102	3.83	0.631	4.01	2	0	0	1528.74
ImP	P-H-A	Antithrombin-III	ANT3_HUMAN	52604.1	1	5	5	9	0.136	LQPLDFKENAEQSR	202	215	3.12	0.647	3.62	1	0	0	1674.84
ImP	P-H-A	Antithrombin-III	ANT3_HUMAN	52604.1	1	5	5	9	0.136	VAEGTQVLELPFK	295	307	3.26	0.438	1.62	1	0	0	1430.79
ImP	P-H-A	Antithrombin-III	ANT3_HUMAN	52604.1	1	5	5	9	0.136	DDLYVSDAFHK	392	402	2.78	0.527	3.44	3	0	0	1309.61
ImP	P-H-A	Antithrombin-III	ANT3_HUMAN	52604.1	1	5	5	9	0.136	EVPLNTIIFMGR	446	457	2.79	0.687	3.49	2	0	0	1405.75
ImP	P-H-A	Annexin A11	ANX11_HUMAN	54391.7	1	11	15	74	0.228	GTITDAPGFDPLR	192	204	3.63	0.686	2.72	7	0	2	1359.69
ImP	P-H-A	Annexin A11	ANX11_HUMAN	54391.7	1	11	15	74	0.228	LLISLSQGNR	337	346	3.1	0.577	0	9	0	2	1100.64
ImP	P-H-A	Annexin A11	ANX11_HUMAN	54391.7	1	11	15	74	0.228	DESTNVDMSLAQR	347	359	3.88	0.67	4.06	4	0	2	1465.66
ImP	P-H-A	Annexin A11	ANX11_HUMAN	54391.7	1	11	15	74	0.228	DAQELYAAGENR	360	371	3.65	0.746	2.66	15	0	2	1336.61
ImP	P-H-A	Annexin A11	ANX11_HUMAN	54391.7	1	11	15	74	0.228	LGTDESKFNAVLCSR	372	386	4.33	0.679	1.17	3	5	2	1696.83
ImP	P-H-A	Annexin A11	ANX11_HUMAN	54391.7	1	11	15	74	0.228	FNAVLCSR	379	386	2.68	0.141	1.14	4	0	2	966.482
ImP	P-H-A	Annexin A11	ANX11_HUMAN	54391.7	1	11	15	74	0.228	AHLVAVFNEYQR	389	400	3.95	0.577	1.16	4	2	2	1446.75
ImP	P-H-A	Annexin A11	ANX11_HUMAN	54391.7	1	11	15	74	0.228	EMSGDLEEGMLAVVK	413	427	4.15	0.691	4.07	3	0	2	1623.76
ImP	P-H-A	Annexin A11	ANX11_HUMAN	54391.7	1	11	15	74	0.228	SETDLLDIR	462	470	2.91	0.588	0	14	0	2	1061.55
ImP	P-H-A	Annexin A11	ANX11_HUMAN	54391.7	1	11	15	74	0.228	SLYHDISGDTSGDYR	480	494	4.26	0.759	3.89	2	0	2	1685.74
ImP	P-H-A	Annexin A11	ANX11_HUMAN	54391.7	1	11	15	74	0.228	SLYHDISGDTSGDYRK	480	495	4.47	0.766	4.15	1	1	2	1813.84
ImP	P-H-A	Annexin A1	ANXA1_HUMAN	38715.9	1	13	17	94	0.382	IENEEQEYVQTVK	14	26	0	0	4.6	1	0	2	1608.78
ImP	P-H-A	Annexin A1	ANXA1_HUMAN	38715.9	1	13	17	94	0.382	AAYLQETGKPLDETLK	82	97	3.45	0.59	3.16	1	4	2	1776.94
ImP	P-H-A	Annexin A1	ANXA1_HUMAN	38715.9	1	13	17	94	0.382	AAYLQETGKPLDETLKK	82	98	3.32	0.547	2.35	1	1	2	1905.03
ImP	P-H-A	Annexin A1	ANXA1_HUMAN	38715.9	1	13	17	94	0.382	TPAQFDADELR	114	124	3.87	0.701	2.39	20	0	2	1262.6
ImP	P-H-A	Annexin A1	ANXA1_HUMAN	38715.9	1	13	17	94	0.382	DLAKDITSDTSGDFR	163	177	4.25	0.721	5.24	11	0	2	1640.78
ImP	P-H-A	Annexin A1	ANXA1_HUMAN	38715.9	1	13	17	94	0.382	DITSDTSGDFR	167	177	3.99	0.766	4.3	9	0	2	1213.53
ImP	P-H-A	Annexin A1	ANXA1_HUMAN	38715.9	1	13	17	94	0.382	GDRSEDFGVNEDLADSDAR	186	204	4.82	0.647	4	2	3	2	2067.89
ImP	P-H-A	Annexin A1	ANXA1_HUMAN	38715.9	1	13	17	94	0.382	SEDFGVNEDLADSDAR	189	204	5.04	0.87	3.19	14	0	2	1739.74
ImP	P-H-A	Annexin A1	ANXA1_HUMAN	38715.9	1	13	17	94	0.382	KGTDVNVFNTILTTR	214	228	5.08	0.723	4.02	3	0	2	1678.91
ImP	P-H-A	Annexin A1	ANXA1_HUMAN	38715.9	1	13	17	94	0.382	VLDLELKGDIEK	251	262	3.25	0.524	1.15	5	0	2	1371.77
ImP	P-H-A	Annexin A1	ANXA1_HUMAN	38715.9	1	13	17	94	0.382	CATSKPAFFAEK	270	281	3.67	0.579	3.6	12	0	2	1356.66
ImP	P-H-A	Annexin A1	ANXA1_HUMAN	38715.9	1	13	17	94	0.382	SEIDMNDIK	304	312	2.5	0.592	2.19	1	0	2	1080.49
ImP	P-H-A	Annexin A1	ANXA1_HUMAN	38715.9	1	13	17	94	0.382	ILVALCGGN	338	346	2.53	0.663	2.48	6	0	2	916.492
ImP	P-H-A	Annexin A3	ANXA3_HUMAN	36377.4	1	11	11	49	0.313	DYPDFSPSVDAEAIQK	14	29	4.28	0.706	3.42	1	0	2	1781.82
ImP	P-H-A	Annexin A3	ANXA3_HUMAN	36377.4	1	11	11	49	0.313	MLISILTER	40	48	2.74	0.445	0	1	0	2	1091.61
ImP	P-H-A	Annexin A3	ANXA3_HUMAN	36377.4	1	11	11	49	0.313	DISQAYYTVYK	127	137	3.39	0.738	2.64	4	0	2	1350.66
ImP	P-H-A	Annexin A3	ANXA3_HUMAN	36377.4	1	11	11	49	0.313	DISQAYYTVYKK	127	138	3.82	0.669	2.8	2	0	2	1478.75
ImP	P-H-A	Annexin A3	ANXA3_HUMAN	36377.4	1	11	11	49	0.313	SLGDDISSETSGDFR	139	153	5.11	0.738	5.77	4	0	2	1585.7
ImP	P-H-A	Annexin A3	ANXA3_HUMAN	36377.4	1	11	11	49	0.313	SLGDDISSETSGDFRK	139	154	4.19	0.68	4.31	2	0	2	1713.79
ImP	P-H-A	Annexin A3	ANXA3_HUMAN	36377.4	1	11	11	49	0.313	ALLTLADGR	155	163	2.85	0.627	2.17	13	0	2	929.542
ImP	P-H-A	Annexin A3	ANXA3_HUMAN	36377.4	1	11	11	49	0.313	DESLKVDEHLAK	165	176	3.79	0.608	1.24	0	1	2	1383.71
ImP	P-H-A	Annexin A3	ANXA3_HUMAN	36377.4	1	11	11	49	0.313	ALKGIGTDEFTLNR	261	274	4.1	0.474	0	0	1	2	1534.82
ImP	P-H-A	Annexin A3	ANXA3_HUMAN	36377.4	1	11	11	49	0.313	GIGTDEFTLNR	264	274	2.61	0.599	4.19	10	0	2	1222.61
ImP	P-H-A	Annexin A3	ANXA3_HUMAN	36377.4	1	11	11	49	0.313	SDTSGDYEITLLK	305	317	4.2	0.66	3.36	10	0	2	1441.71
ImP	P-H-A	Annexin A4	ANXA4_HUMAN	35884.3	1	10	11	30	0.317	AASGFNAMEDAQTLR	10	24	4.58	0.745	3.17	8	0	2	1597.73
ImP	P-H-A	Annexin A4	ANXA4_HUMAN	35884.3	1	10	11	30	0.317	AASGFNAMEDAQTLRK	10	25	2.83	0.602	1.13	2	0	2	1725.82
ImP	P-H-A	Annexin A4	ANXA4_HUMAN	35884.3	1	10	11	30	0.317	ISQTYQQQYGR	124	134	3.07	0.559	2.85	2	0	2	1371.67
ImP	P-H-A	Annexin A4	ANXA4_HUMAN	35884.3	1	10	11	30	0.317	SDTSFMFQR	142	150	3.1	0.487	2	4	0	2	1118.49
ImP	P-H-A	Annexin A4	ANXA4_HUMAN	35884.3	1	10	11	30	0.317	VLVSLSAGGR	151	160	3.42	0.567	3.17	4	0	2	958.568
ImP	P-H-A	Annexin A4	ANXA4_HUMAN	35884.3	1	10	11	30	0.317	DEGNYLDDALVR	161	172	3.37	0.548	2.17	2	0	2	1379.64
ImP	P-H-A	Annexin A4	ANXA4_HUMAN	35884.3	1	10	11	30	0.317	QDAQDLYEAGEK	173	184	3.6	0.743	1.72	4	0	2	1366.61
ImP	P-H-A	Annexin A4	ANXA4_HUMAN	35884.3	1	10	11	30	0.317	ISQKDIEQSIK	215	225	3.09	0.325	0	2	0	2	1288.71
ImP	P-H-A	Annexin A4	ANXA4_HUMAN	35884.3	1	10	11	30	0.317	GLGTDDNTLIR	260	270	2.56	0.328	1.17	1	0	2	1174.61
ImP	P-H-A	Annexin A4	ANXA4_HUMAN	35884.3	1	10	11	30	0.317	AEIDMLDIR	276	284	2.79	0.402	1.18	1	0	2	1091.54
ImP	P-H-A	Annexin A5	ANXA5_HUMAN	35938.6	1	5	5	14	0.156	GTVTDFPGFDER	7	18	3.29	0.592	2.62	2	0	2	1340.61
ImP	P-H-A	Annexin A5	ANXA5_HUMAN	35938.6	1	5	5	14	0.156	VLTEIIASR	109	117	3.5	0.648	2.31	4	0	2	1001.6
ImP	P-H-A	Annexin A5	ANXA5_HUMAN	35938.6	1	5	5	14	0.156	MLVVLLQANR	152	161	3.48	0.301	1.26	1	0	2	1156.69
ImP	P-H-A	Annexin A5	ANXA5_HUMAN	35938.6	1	5	5	14	0.156	FITIFGTR	194	201	2.55	0.387	0	2	0	2	954.541
ImP	P-H-A	Annexin A5	ANXA5_HUMAN	35938.6	1	5	5	14	0.156	NFATSLYSMIK	291	301	2.81	0.564	1.02	5	0	2	1290.64
ImP	P-H-A	Annexin A6	ANXA6_HUMAN	75877.5	1	19	23	123	0.321	EIKDAISGIGTDEK	100	113	3.08	0.546	1.68	3	0	0	1475.76
ImP	P-H-A	Annexin A6	ANXA6_HUMAN	75877.5	1	19	23	123	0.321	DAISGIGTDEK	103	113	3.18	0.193	2.19	3	0	2	1105.54
ImP	P-H-A	Annexin A6	ANXA6_HUMAN	75877.5	1	19	23	123	0.321	CLIEILASR	114	122	3.72	0.519	0	1	0	2	1074.6
ImP	P-H-A	Annexin A6	ANXA6_HUMAN	75877.5	1	19	23	123	0.321	TNEQMHQLVAAYK	123	135	3.53	0.617	0	4	1	2	1532.75
ImP	P-H-A	Annexin A6	ANXA6_HUMAN	75877.5	1	19	23	123	0.321	DLEADIIGDTSGHFQK	141	156	5.19	0.719	6.32	2	0	2	1745.83
ImP	P-H-A	Annexin A6	ANXA6_HUMAN	75877.5	1	19	23	123	0.321	MLVVLLQGTR	157	166	2.71	0.613	1.07	8	0	0	1145.67
ImP	P-H-A	Annexin A6	ANXA6_HUMAN	75877.5	1	19	23	123	0.321	STPEYFAER	251	259	2.12	0.686	2.07	1	0	2	1099.51
ImP	P-H-A	Annexin A6	ANXA6_HUMAN	75877.5	1	19	23	123	0.321	SELDMLDIR	282	290	2.82	0.406	1.64	5	0	2	1107.54
ImP	P-H-A	Annexin A6	ANXA6_HUMAN	75877.5	1	19	23	123	0.321	GTVRPANDFNPDADAK	355	370	3.55	0.496	0.921	5	2	2	1687.8
ImP	P-H-A	Annexin A6	ANXA6_HUMAN	75877.5	1	19	23	123	0.321	DLMTDLKSEISGDLAR	412	427	3.78	0.495	1.7	0	2	0	1779.88
ImP	P-H-A	Annexin A6	ANXA6_HUMAN	75877.5	1	19	23	123	0.321	LILGLMMPPAHYDAK	428	442	3.95	0.485	6.36	1	0	0	1701.87
ImP	P-H-A	Annexin A6	ANXA6_HUMAN	75877.5	1	19	23	123	0.321	ALIEILATR	457	465	3.34	0.508	1.66	32	0	0	999.62
ImP	P-H-A	Annexin A6	ANXA6_HUMAN	75877.5	1	19	23	123	0.321	SLEDALSSDTSGHFR	484	498	4.34	0.61	4.36	8	1	2	1621.75
ImP	P-H-A	Annexin A6	ANXA6_HUMAN	75877.5	1	19	23	123	0.321	ILISLATGHR	500	509	3.31	0.665	1	6	0	2	1080.65
ImP	P-H-A	Annexin A6	ANXA6_HUMAN	75877.5	1	19	23	123	0.321	FMTILCTR	547	554	2.64	0.597	1.17	2	0	2	1057.52
ImP	P-H-A	Annexin A6	ANXA6_HUMAN	75877.5	1	19	23	123	0.321	MTNYDVEHTIK	569	579	2.01	0.689	2.18	3	0	2	1366.63
ImP	P-H-A	Annexin A6	ANXA6_HUMAN	75877.5	1	19	23	123	0.321	DAFVAIVQSVK	588	598	3.82	0.482	1.89	21	0	2	1176.66
ImP	P-H-A	Annexin A6	ANXA6_HUMAN	75877.5	1	19	23	123	0.321	SEIDLLNIR	630	638	2.59	0.268	1.22	6	0	2	1072.6
ImP	P-H-A	Annexin A6	ANXA6_HUMAN	75877.5	1	19	23	123	0.321	SLHQAIEGDTSGDFLK	648	663	4.82	0.647	6.16	6	0	2	1717.84
ImP	P-H-A	Annexin A7	ANXA7_HUMAN	52740.5	1	5	6	13	0.125	VLIEILCTR	279	287	3.51	0.621	1.43	2	0	2	1116.64
ImP	P-H-A	Annexin A7	ANXA7_HUMAN	52740.5	1	5	6	13	0.125	DENQSINHQMAQEDAQR	332	348	3.88	0.657	1.89	0	1	2	2013.87
ImP	P-H-A	Annexin A7	ANXA7_HUMAN	52740.5	1	5	6	13	0.125	EFSGYVESGLK	398	408	2.6	0.493	0	4	0	2	1215.59
ImP	P-H-A	Annexin A7	ANXA7_HUMAN	52740.5	1	5	6	13	0.125	SEIDLVQIK	447	455	2.95	0.159	0	1	0	2	1044.59
ImP	P-H-A	Annexin A7	ANXA7_HUMAN	52740.5	1	5	6	13	0.125	TLGTMIAGDTSGDYR	465	479	4.23	0.75	4.6	5	0	2	1557.72
ImP	P-H-A	Adipocyte plasma membrane-associated protein	APMAP_HUMAN	46481.5	1	4	4	30	0.0841	VVKLENGEIETIAR	121	134	3.7	0.556	5.7	3	0	2	1570.88
ImP	P-H-A	Adipocyte plasma membrane-associated protein	APMAP_HUMAN	46481.5	1	4	4	30	0.0841	LENGEIETIAR	124	134	3.28	0.604	2.66	10	0	2	1244.65
ImP	P-H-A	Adipocyte plasma membrane-associated protein	APMAP_HUMAN	46481.5	1	4	4	30	0.0841	LLLSSETPIEGK	184	195	3.36	0.537	0	14	0	2	1286.72
ImP	P-H-A	Adipocyte plasma membrane-associated protein	APMAP_HUMAN	46481.5	1	4	4	30	0.0841	LLEYDTVTR	239	247	2.6	0.442	0	3	0	2	1109.58
ImP	P-H-A	Apolipoprotein A-I	APOA1_HUMAN	30778.5	1	3	3	4	0.124	DYVSQFEGSALGK	52	64	4.14	0.766	5.82	1	0	2	1400.67
ImP	P-H-A	Apolipoprotein A-I	APOA1_HUMAN	30778.5	1	3	3	4	0.124	WQEEMELYR	132	140	2.1	0.646	2.54	2	0	2	1299.57
ImP	P-H-A	Apolipoprotein A-I	APOA1_HUMAN	30778.5	1	3	3	4	0.124	THLAPYSDELR	185	195	2.65	0.676	2.77	1	0	2	1301.65
ImP	P-H-A	Apolipoprotein B-100	APOB_HUMAN	515572	1	26	26	137	0.0638	GNVATEISTER	197	207	3.23	0.69	2.12	17	0	2	1176.59
ImP	P-H-A	Apolipoprotein B-100	APOB_HUMAN	515572	1	26	26	137	0.0638	YGMVAQVTQTLK	276	287	3.71	0.665	4.46	12	0	2	1354.7
ImP	P-H-A	Apolipoprotein B-100	APOB_HUMAN	515572	1	26	26	137	0.0638	KLTISEQNIQR	334	344	2.96	0.433	0	2	0	2	1329.75
ImP	P-H-A	Apolipoprotein B-100	APOB_HUMAN	515572	1	26	26	137	0.0638	LTISEQNIQR	335	344	3.33	0.474	1.59	12	0	0	1201.65
ImP	P-H-A	Apolipoprotein B-100	APOB_HUMAN	515572	1	26	26	137	0.0638	TLQGIPQMIGEVIR	805	818	2.54	0.491	1.77	2	0	2	1570.86
ImP	P-H-A	Apolipoprotein B-100	APOB_HUMAN	515572	1	26	26	137	0.0638	TEVIPPLIENR	950	960	2.46	0.468	2.54	1	0	2	1280.72
ImP	P-H-A	Apolipoprotein B-100	APOB_HUMAN	515572	1	26	26	137	0.0638	SEILAHWSPAK	1135	1145	3.29	0.651	2.96	14	0	2	1238.65
ImP	P-H-A	Apolipoprotein B-100	APOB_HUMAN	515572	1	26	26	137	0.0638	YENYELTLK	1563	1571	2.56	0.458	1.17	2	0	2	1172.58
ImP	P-H-A	Apolipoprotein B-100	APOB_HUMAN	515572	1	26	26	137	0.0638	SEYQADYESLR	1600	1610	3.04	0.764	2.38	8	0	2	1360.6
ImP	P-H-A	Apolipoprotein B-100	APOB_HUMAN	515572	1	26	26	137	0.0638	IGQDGISTSATTNLK	1647	1661	3.74	0.661	2.52	7	0	2	1505.78
ImP	P-H-A	Apolipoprotein B-100	APOB_HUMAN	515572	1	26	26	137	0.0638	YNALDLTNNGK	1803	1813	3.14	0.607	1.7	2	0	2	1222.61
ImP	P-H-A	Apolipoprotein B-100	APOB_HUMAN	515572	1	26	26	137	0.0638	VSALLTPAEQTGTWK	1968	1982	3.19	0.43	3.07	1	0	2	1601.85
ImP	P-H-A	Apolipoprotein B-100	APOB_HUMAN	515572	1	26	26	137	0.0638	ITENDIQIALDDAK	2151	2164	4.49	0.674	3.74	8	0	2	1558.8
ImP	P-H-A	Apolipoprotein B-100	APOB_HUMAN	515572	1	26	26	137	0.0638	SGSSTASWIQNVDTK	2241	2255	4.59	0.662	2.7	6	0	2	1580.76
ImP	P-H-A	Apolipoprotein B-100	APOB_HUMAN	515572	1	26	26	137	0.0638	LSNVLQQVK	2377	2385	2.97	0.394	0	4	0	2	1028.61
ImP	P-H-A	Apolipoprotein B-100	APOB_HUMAN	515572	1	26	26	137	0.0638	INNQLTLDSNTK	2877	2888	3.68	0.512	0	5	0	2	1360.71
ImP	P-H-A	Apolipoprotein B-100	APOB_HUMAN	515572	1	26	26	137	0.0638	NNALDFVTK	3213	3221	2.56	0.314	0	1	0	2	1021.53
ImP	P-H-A	Apolipoprotein B-100	APOB_HUMAN	515572	1	26	26	137	0.0638	EYSGTIASEANTYLNSK	3508	3524	4.5	0.652	3.3	2	0	2	1847.87
ImP	P-H-A	Apolipoprotein B-100	APOB_HUMAN	515572	1	26	26	137	0.0638	ENFAGEATLQR	3548	3558	2.73	0.53	2.33	7	0	2	1235.6
ImP	P-H-A	Apolipoprotein B-100	APOB_HUMAN	515572	1	26	26	137	0.0638	LDVTTSIGR	3690	3698	2.58	0.566	1.3	3	0	2	961.531
ImP	P-H-A	Apolipoprotein B-100	APOB_HUMAN	515572	1	26	26	137	0.0638	FPEVDVLTK	3791	3799	1.63	0.232	2	1	0	2	1047.57
ImP	P-H-A	Apolipoprotein B-100	APOB_HUMAN	515572	1	26	26	137	0.0638	SPAFTDLHLR	3980	3989	2.61	0.208	1.06	4	0	2	1156.61
ImP	P-H-A	Apolipoprotein B-100	APOB_HUMAN	515572	1	26	26	137	0.0638	ATGVLYDYVNK	4077	4087	2.82	0.495	1.85	2	0	2	1242.64
ImP	P-H-A	Apolipoprotein B-100	APOB_HUMAN	515572	1	26	26	137	0.0638	EVGTVLSQVYSK	4223	4234	3.26	0.509	2.72	8	0	2	1309.7
ImP	P-H-A	Apolipoprotein B-100	APOB_HUMAN	515572	1	26	26	137	0.0638	LIDVISMYR	4262	4270	3.24	0.448	0	3	0	2	1125.6
ImP	P-H-A	Apolipoprotein B-100	APOB_HUMAN	515572	1	26	26	137	0.0638	IAELSATAQEIIK	4466	4478	4.05	0.55	2.23	3	0	2	1386.78
ImP	P-H-A	Apolipoprotein D	APOD_HUMAN	21276.1	1	2	2	12	0.132	CPNPPVQENFDVNK	28	41	3.81	0.652	2.02	4	0	2	1657.76
ImP	P-H-A	Apolipoprotein D	APOD_HUMAN	21276.1	1	2	2	12	0.132	NILTSNNIDVK	165	175	3.11	0.604	2.11	8	0	2	1230.67
ImP	P-H-A	Apolipoprotein E	APOE_HUMAN	36153.5	0.998	2	2	7	0.0946	GEVQAMLGQSTEELR	138	152	4.34	0.722	3.92	6	0	2	1663.8
ImP	P-H-A	Apolipoprotein E	APOE_HUMAN	36153.5	0.998	2	2	7	0.0946	AATVGSLAGQPLQER	210	224	2.96	0.521	2.02	1	0	2	1497.8
ImP	P-H-A	Apolipoprotein L1	APOL1_HUMAN	43975.3	1	3	3	9	0.0905	LKSELEDNIR	147	156	2.63	0.592	0	5	0	2	1216.65
ImP	P-H-A	Apolipoprotein L1	APOL1_HUMAN	43975.3	1	3	3	9	0.0905	ANLQSVPHASA	291	301	0	0	3.31	1	0	2	1094.56
ImP	P-H-A	Apolipoprotein L1	APOL1_HUMAN	43975.3	1	3	3	9	0.0905	VTEPISAESGEQVER	306	320	3.93	0.727	5.04	3	0	2	1630.79
ImP	P-H-A	Actin-related protein 2/3 complex subunit 1B	ARC1B_HUMAN	40949.8	1	3	4	12	0.132	VAWVSHDSTVCLADADKK	217	234	3.76	0.624	1.89	0	1	2	2001.97
ImP	P-H-A	Actin-related protein 2/3 complex subunit 1B	ARC1B_HUMAN	40949.8	1	3	4	12	0.132	ASSEGGTAAGAGLDSLHK	309	326	3.37	0.731	2.89	7	3	2	1628.79
ImP	P-H-A	Actin-related protein 2/3 complex subunit 1B	ARC1B_HUMAN	40949.8	1	3	4	12	0.132	NSVSQISVLSGGK	327	339	3.13	0.628	1.89	1	0	2	1275.69
ImP	P-H-A	ADP-ribosylation factor 1	ARF1_HUMAN	20697.6	1	2	3	6	0.144	ILMVGLDAAGK	20	30	2.86	0.597	1.37	3	0	2	1103.61
ImP	P-H-A	ADP-ribosylation factor 1	ARF1_HUMAN	20697.6	1	2	3	6	0.144	QDLPNAMNAAEITDK	128	142	3.64	0.738	4.68	3	0	2	1630.77
ImP	P-H-A	ADP-ribosylation factor 6	ARF6_HUMAN	20083	0.998	2	3	4	0.126	ILMLGLDAAGK	16	26	3.48	0.349	2.7	2	0	2	1117.63
ImP	P-H-A	ADP-ribosylation factor 6	ARF6_HUMAN	20083	0.998	2	3	4	0.126	FNVWDVGGQDK	59	69	3.09	0.525	2.82	2	0	2	1264.6
ImP	P-H-A	Arginase-1	ARGI1_HUMAN	34736.1	1	2	2	5	0.0683	TIGIIGAPFSK	7	17	2.83	0.452	1.66	3	0	2	1103.65
ImP	P-H-A	Arginase-1	ARGI1_HUMAN	34736.1	1	2	2	5	0.0683	GGVEEGPTVLR	22	32	3.09	0.407	1.3	2	0	2	1113.59
ImP	P-H-A	ADP-ribosylation factor-like protein 8B	ARL8B_HUMAN	21540	1	3	3	5	0.172	IWDIGGQPR	69	77	3.06	0.599	0	2	0	2	1041.55
ImP	P-H-A	ADP-ribosylation factor-like protein 8B	ARL8B_HUMAN	21540	1	3	3	5	0.172	GVNAIVYMIDAADR	88	101	4.45	0.657	3.72	1	0	2	1523.75
ImP	P-H-A	ADP-ribosylation factor-like protein 8B	ARL8B_HUMAN	21540	1	3	3	5	0.172	MNLSAIQDR	147	155	2.65	0.44	0	2	0	2	1047.53
ImP	P-H-A	Actin-related protein 2	ARP2_HUMAN	44761.7	1	9	12	51	0.277	KVVVCDNGTGFVK	7	19	3.94	0.678	2.55	4	0	2	1422.74
ImP	P-H-A	Actin-related protein 2	ARP2_HUMAN	44761.7	1	9	12	51	0.277	VVVCDNGTGFVK	8	19	2.92	0.593	4.8	2	0	2	1294.65
ImP	P-H-A	Actin-related protein 2	ARP2_HUMAN	44761.7	1	9	12	51	0.277	DLMVGDEASELR	54	65	3.74	0.581	2.85	11	0	2	1334.63
ImP	P-H-A	Actin-related protein 2	ARP2_HUMAN	44761.7	1	9	12	51	0.277	SMLEVNYPMENGIVR	66	80	3.98	0.711	1.74	2	0	2	1783.84
ImP	P-H-A	Actin-related protein 2	ARP2_HUMAN	44761.7	1	9	12	51	0.277	ILLTEPPMNPTK	107	118	3.28	0.634	0	20	0	2	1353.74
ImP	P-H-A	Actin-related protein 2	ARP2_HUMAN	44761.7	1	9	12	51	0.277	GYAFNHSADFETVR	201	214	3.84	0.721	1.72	3	2	2	1613.73
ImP	P-H-A	Actin-related protein 2	ARP2_HUMAN	44761.7	1	9	12	51	0.277	LCYVGYNIEQEQK	220	232	4.92	0.521	6.16	5	0	2	1643.77
ImP	P-H-A	Actin-related protein 2	ARP2_HUMAN	44761.7	1	9	12	51	0.277	TVLVESYTLPDGR	238	250	0	0	3.15	1	0	2	1449.76
ImP	P-H-A	Actin-related protein 2	ARP2_HUMAN	44761.7	1	9	12	51	0.277	HIVLSGGSTMYPGLPSR	300	316	4.15	0.764	4.29	1	0	2	1787.91
ImP	P-H-A	Actin-related protein 3	ARP3_HUMAN	47371.9	1	8	9	51	0.203	LPACVVDCGTGYTK	5	18	4.27	0.805	3.55	9	0	2	1540.71
ImP	P-H-A	Actin-related protein 3	ARP3_HUMAN	47371.9	1	8	9	51	0.203	HGIVEDWDLMER	80	91	3.25	0.611	3.6	1	0	2	1515.69
ImP	P-H-A	Actin-related protein 3	ARP3_HUMAN	47371.9	1	8	9	51	0.203	DREVGIPPEQSLETAK	210	225	3.82	0.705	4.54	4	0	2	1768.91
ImP	P-H-A	Actin-related protein 3	ARP3_HUMAN	47371.9	1	8	9	51	0.203	YSYVCPDLVK	231	240	2.79	0.646	2.3	4	0	2	1243.6
ImP	P-H-A	Actin-related protein 3	ARP3_HUMAN	47371.9	1	8	9	51	0.203	NIVLSGGSTMFR	318	329	3.83	0.725	4.85	26	0	2	1297.66
ImP	P-H-A	Actin-related protein 3	ARP3_HUMAN	47371.9	1	8	9	51	0.203	KDYEEIGPSICR	398	409	3.58	0.582	2.42	1	0	2	1466.69
ImP	P-H-A	Actin-related protein 3	ARP3_HUMAN	47371.9	1	8	9	51	0.203	DYEEIGPSICR	399	409	3.32	0.71	2.82	2	0	2	1338.6
ImP	P-H-A	Actin-related protein 3	ARP3_HUMAN	47371.9	1	8	9	51	0.203	HNPVFGVMS	410	418	1.6	0.468	2.23	4	0	2	1003.47
ImP	P-H-A	Actin-related protein 2/3 complex subunit 2	ARPC2_HUMAN	34333.7	1	7	9	14	0.257	IIEETLALK	10	18	2.75	0.412	1.05	3	0	2	1029.62
ImP	P-H-A	Actin-related protein 2/3 complex subunit 2	ARPC2_HUMAN	34333.7	1	7	9	14	0.257	ELQAHGADELLK	66	77	2.96	0.583	1.24	2	0	2	1323.69
ImP	P-H-A	Actin-related protein 2/3 complex subunit 2	ARPC2_HUMAN	34333.7	1	7	9	14	0.257	DSIVHQAGMLK	107	117	2.74	0.665	1.7	1	0	2	1214.62
ImP	P-H-A	Actin-related protein 2/3 complex subunit 2	ARPC2_HUMAN	34333.7	1	7	9	14	0.257	YFQFQEEGKEGENR	128	141	3.73	0.694	2.35	1	1	2	1760.79
ImP	P-H-A	Actin-related protein 2/3 complex subunit 2	ARPC2_HUMAN	34333.7	1	7	9	14	0.257	VFMQEFK	180	186	2.51	0.442	0	1	0	2	944.455
ImP	P-H-A	Actin-related protein 2/3 complex subunit 2	ARPC2_HUMAN	34333.7	1	7	9	14	0.257	ASHTAPQVLFSHR	191	203	4.72	0.64	1.47	1	2	2	1450.75
ImP	P-H-A	Actin-related protein 2/3 complex subunit 2	ARPC2_HUMAN	34333.7	1	7	9	14	0.257	DNTINLIHTFR	238	248	3.41	0.599	2.14	2	0	2	1343.71
ImP	P-H-A	Actin-related protein 2/3 complex subunit 4	ARPC4_HUMAN	19667.4	1	5	5	14	0.208	SSKELLLQPVTISR	42	55	4.17	0.786	3.27	2	0	2	1570.92
ImP	P-H-A	Actin-related protein 2/3 complex subunit 4	ARPC4_HUMAN	19667.4	1	5	5	14	0.208	ELLLQPVTISR	45	55	3.39	0.541	1.55	5	0	2	1268.76
ImP	P-H-A	Actin-related protein 2/3 complex subunit 4	ARPC4_HUMAN	19667.4	1	5	5	14	0.208	EKVLIEGSINSVR	59	71	3.68	0.529	0	0	1	2	1443.82
ImP	P-H-A	Actin-related protein 2/3 complex subunit 4	ARPC4_HUMAN	19667.4	1	5	5	14	0.208	VLIEGSINSVR	61	71	3.03	0.577	2.68	2	0	2	1186.68
ImP	P-H-A	Actin-related protein 2/3 complex subunit 4	ARPC4_HUMAN	19667.4	1	5	5	14	0.208	AENFFILR	98	105	2.94	0.39	1.4	4	0	2	1009.55
ImP	P-H-A	Actin-related protein 2/3 complex subunit 5	ARPC5_HUMAN	16320.6	1	3	3	7	0.265	QGNMTAALQAALK	48	60	3.11	0.381	0	1	0	2	1332.69
ImP	P-H-A	Actin-related protein 2/3 complex subunit 5	ARPC5_HUMAN	16320.6	1	3	3	7	0.265	AVQSLDKNGVDLLMK	94	108	3.43	0.572	3.59	2	0	2	1646.88
ImP	P-H-A	Actin-related protein 2/3 complex subunit 5	ARPC5_HUMAN	16320.6	1	3	3	7	0.265	ALAAGGVGSIVR	132	143	4.04	0.61	4.24	4	0	2	1070.63
ImP	P-H-A	Sodium/potassium-transporting ATPase subunit alpha-1	AT1A1_HUMAN	112900	1	3	3	12	0.0371	VDNSSLTGESEPQTR	213	227	3.47	0.711	2.49	5	0	0	1619.75
ImP	P-H-A	Sodium/potassium-transporting ATPase subunit alpha-1	AT1A1_HUMAN	112900	1	3	3	12	0.0371	SPDFTNENPLETR	228	240	4.45	0.613	3.96	5	0	0	1519.7
ImP	P-H-A	Sodium/potassium-transporting ATPase subunit alpha-1	AT1A1_HUMAN	112900	1	3	3	12	0.0371	TSATWLALSR	414	423	3.19	0.432	0	2	0	0	1105.6
ImP	P-H-A	ATP synthase subunit b, mitochondrial	AT5F1_HUMAN	28908.8	1	3	4	6	0.148	YGPFVADFADK	116	126	3.01	0.602	1.77	2	0	2	1229.58
ImP	P-H-A	ATP synthase subunit b, mitochondrial	AT5F1_HUMAN	28908.8	1	3	4	6	0.148	QASIQHIQNAIDTEK	140	154	2.84	0.694	1.47	2	0	2	1695.87
ImP	P-H-A	ATP synthase subunit b, mitochondrial	AT5F1_HUMAN	28908.8	1	3	4	6	0.148	NNIAMALEVTYR	172	183	4.35	0.624	4.34	2	0	2	1410.7
ImP	P-H-A	ATP synthase subunit d, mitochondrial	ATP5H_HUMAN	18491.9	1	2	2	4	0.118	SWNETLTSR	33	41	2.82	0.484	1.48	2	0	2	1093.53
ImP	P-H-A	ATP synthase subunit d, mitochondrial	ATP5H_HUMAN	18491.9	1	2	2	4	0.118	SCAEWVSLSK	100	109	3.04	0.628	2.47	2	0	2	1166.55
ImP	P-H-A	ATP synthase subunit alpha, mitochondrial	ATPA_HUMAN	59752.1	1	5	5	31	0.108	ILGADTSVDLEETGR	59	73	4.63	0.796	5.06	4	0	2	1575.79
ImP	P-H-A	ATP synthase subunit alpha, mitochondrial	ATPA_HUMAN	59752.1	1	5	5	31	0.108	VVDALGNAIDGK	150	161	3.44	0.529	2.28	2	0	2	1171.63
ImP	P-H-A	ATP synthase subunit alpha, mitochondrial	ATPA_HUMAN	59752.1	1	5	5	31	0.108	AVDSLVPIGR	195	204	3.16	0.661	2.07	10	0	0	1026.59
ImP	P-H-A	ATP synthase subunit alpha, mitochondrial	ATPA_HUMAN	59752.1	1	5	5	31	0.108	TSIAIDTIINQK	219	230	3.85	0.429	0	7	0	2	1316.74
ImP	P-H-A	ATP synthase subunit alpha, mitochondrial	ATPA_HUMAN	59752.1	1	5	5	31	0.108	HALIIYDDLSK	306	316	2.99	0.705	3.11	8	0	2	1287.69
ImP	P-H-A	ATP synthase subunit beta, mitochondrial	ATPB_HUMAN	56560.6	1	6	8	24	0.14	TIAMDGTEGLVR	110	121	2.84	0.499	2.32	7	0	2	1262.64
ImP	P-H-A	ATP synthase subunit beta, mitochondrial	ATPB_HUMAN	56560.6	1	6	8	24	0.14	IMNVIGEPIDER	144	155	2.8	0.561	3.82	2	0	0	1385.71
ImP	P-H-A	ATP synthase subunit beta, mitochondrial	ATPB_HUMAN	56560.6	1	6	8	24	0.14	VVDLLAPYAK	189	198	2.67	0.625	2.38	1	0	2	1088.64
ImP	P-H-A	ATP synthase subunit beta, mitochondrial	ATPB_HUMAN	56560.6	1	6	8	24	0.14	IGLFGGAGVGK	202	212	2.94	0.601	3.07	10	0	0	975.562
ImP	P-H-A	ATP synthase subunit beta, mitochondrial	ATPB_HUMAN	56560.6	1	6	8	24	0.14	VALVYGQMNEPPGAR	265	279	3.9	0.486	3.72	2	0	2	1617.81
ImP	P-H-A	ATP synthase subunit beta, mitochondrial	ATPB_HUMAN	56560.6	1	6	8	24	0.14	FTQAGSEVSALLGR	311	324	4.76	0.617	4.43	2	0	2	1435.75
ImP	P-H-A	ATP synthase subunit O, mitochondrial	ATPO_HUMAN	23277.4	1	3	3	4	0.16	YATALYSAASK	41	51	3.09	0.548	3.46	2	0	2	1145.58
ImP	P-H-A	ATP synthase subunit O, mitochondrial	ATPO_HUMAN	23277.4	1	3	3	4	0.16	VAASVLNPYVK	74	84	2.71	0.429	1.85	1	0	0	1160.67
ImP	P-H-A	ATP synthase subunit O, mitochondrial	ATPO_HUMAN	23277.4	1	3	3	4	0.16	TDPSILGGMIVR	177	188	2.71	0.39	1.7	1	0	2	1274.68
ImP	P-H-A	Putative annexin A2-like protein	AXA2L_HUMAN	38660.9	1	9	10	39	0.263	LSLEGDHSTPPSAYGSVK	11	28	4.26	0.727	2.8	1	1	2	1844.9
ImP	P-H-A	Putative annexin A2-like protein	AXA2L_HUMAN	38660.9	1	9	10	39	0.263	DALNIETAIK	38	47	2.7	0.426	1.29	4	0	2	1087.6
ImP	P-H-A	Putative annexin A2-like protein	AXA2L_HUMAN	38660.9	1	9	10	39	0.263	TPAQYDASELK	105	115	3.51	0.707	2.14	15	0	2	1222.6
ImP	P-H-A	Putative annexin A2-like protein	AXA2L_HUMAN	38660.9	1	9	10	39	0.263	TNQELQEINR	136	145	2.5	0.367	0	1	0	2	1244.62
ImP	P-H-A	Putative annexin A2-like protein	AXA2L_HUMAN	38660.9	1	9	10	39	0.263	TDLEKDIISDTSGDFRK	153	169	3.65	0.597	1.27	0	4	2	1939.96
ImP	P-H-A	Putative annexin A2-like protein	AXA2L_HUMAN	38660.9	1	9	10	39	0.263	DIISDTSGDFR	158	168	2.83	0.649	3.68	3	0	2	1225.57
ImP	P-H-A	Putative annexin A2-like protein	AXA2L_HUMAN	38660.9	1	9	10	39	0.263	DIISDTSGDFRK	158	169	2.88	0.584	1.96	3	0	2	1353.66
ImP	P-H-A	Putative annexin A2-like protein	AXA2L_HUMAN	38660.9	1	9	10	39	0.263	SYSPYDMLESIR	234	245	3.43	0.648	3.96	2	0	2	1476.67
ImP	P-H-A	Putative annexin A2-like protein	AXA2L_HUMAN	38660.9	1	9	10	39	0.263	SLYYYIQQDTK	314	324	4.42	0.624	3.22	5	0	2	1421.69
ImP	P-H-A	Band 3 anion transport protein	B3AT_HUMAN	101796	1	7	7	64	0.103	IPPDSEATLVLVGR	220	233	4.13	0.753	6.01	25	0	2	1466.82
ImP	P-H-A	Band 3 anion transport protein	B3AT_HUMAN	101796	1	7	7	64	0.103	YQSSPAKPDSSFYK	347	360	3.67	0.637	3.66	9	0	2	1604.76
ImP	P-H-A	Band 3 anion transport protein	B3AT_HUMAN	101796	1	7	7	64	0.103	TYNYNVLMVPK	552	562	3.57	0.682	0	6	0	0	1357.68
ImP	P-H-A	Band 3 anion transport protein	B3AT_HUMAN	101796	1	7	7	64	0.103	SVTHANALTVMGK	731	743	3.13	0.603	3.66	2	0	0	1328.7
ImP	P-H-A	Band 3 anion transport protein	B3AT_HUMAN	101796	1	7	7	64	0.103	ASTPGAAAQIQEVK	744	757	3.25	0.568	1.96	11	0	0	1370.73
ImP	P-H-A	Band 3 anion transport protein	B3AT_HUMAN	101796	1	7	7	64	0.103	NVELQCLDADDAK	880	892	4.04	0.811	3.89	10	0	0	1490.68
ImP	P-H-A	Band 3 anion transport protein	B3AT_HUMAN	101796	1	7	7	64	0.103	ATFDEEEGRDEYDEV	893	907	0	0	3.44	1	0	0	1803.72
ImP	P-H-A	Bactericidal permeability-increasing protein	BPI_HUMAN	53900.8	1	2	2	22	0.0493	GLDYASQQGTAALQK	44	58	4.8	0.668	2.33	20	0	2	1550.78
ImP	P-H-A	Bactericidal permeability-increasing protein	BPI_HUMAN	53900.8	1	2	2	22	0.0493	IPDYSDSFK	65	73	2.02	0.679	2.22	2	0	2	1071.5
ImP	P-H-A	Complement C1q subcomponent subunit B	C1QB_HUMAN	26460.4	1	3	3	8	0.151	FDHVITNMNNNYEPR	140	154	4.27	0.754	4.44	1	0	2	1879.84
ImP	P-H-A	Complement C1q subcomponent subunit B	C1QB_HUMAN	26460.4	1	3	3	8	0.151	GNLCVNLMR	176	184	2.75	0.462	1.47	2	0	2	1076.53
ImP	P-H-A	Complement C1q subcomponent subunit B	C1QB_HUMAN	26460.4	1	3	3	8	0.151	LEQGENVFLQATDK	214	227	4.39	0.725	2.8	5	0	2	1591.8
ImP	P-H-A	Complement C1q subcomponent subunit C	C1QC_HUMAN	25774	1	2	2	13	0.122	FNAVLTNPQGDYDTSTGK	140	157	4.78	0.799	7.89	7	0	2	1927.9
ImP	P-H-A	Complement C1q subcomponent subunit C	C1QC_HUMAN	25774	1	2	2	13	0.122	TNQVNSGGVLLR	199	210	3.67	0.511	2.44	6	0	2	1257.69
ImP	P-H-A	Complement C1s subcomponent	C1S_HUMAN	76684.2	1	3	3	6	0.0552	EDTPNSVWEPAK	297	308	2.52	0.535	1.54	1	0	0	1372.64
ImP	P-H-A	Complement C1s subcomponent	C1S_HUMAN	76684.2	1	3	3	6	0.0552	VGATSFYSTCQSNGK	332	346	3.76	0.524	2.43	2	0	0	1606.72
ImP	P-H-A	Complement C1s subcomponent	C1S_HUMAN	76684.2	1	3	3	6	0.0552	TNFDNDIALVR	524	534	3.07	0.624	1.96	3	0	2	1277.65
ImP	P-H-A	C4b-binding protein alpha chain	C4BPA_HUMAN	67033	1	2	2	7	0.0419	EDVYVVGTVLR	319	329	2.81	0.583	0	3	0	0	1249.68
ImP	P-H-A	C4b-binding protein alpha chain	C4BPA_HUMAN	67033	1	2	2	7	0.0419	FSAICQGDGTWSPR	405	418	4.41	0.596	4.21	4	0	0	1581.71
ImP	P-H-A	Carbonic anhydrase 1	CAH1_HUMAN	28870.4	1	4	4	15	0.195	LYPIANGNNQSPVDIK	20	35	5.18	0.654	4.92	6	0	2	1742.91
ImP	P-H-A	Carbonic anhydrase 1	CAH1_HUMAN	28870.4	1	4	4	15	0.195	ADGLAVIGVLMK	139	150	3.41	0.334	3.96	6	0	2	1202.68
ImP	P-H-A	Carbonic anhydrase 1	CAH1_HUMAN	28870.4	1	4	4	15	0.195	VLDALQAIK	161	169	2.87	0.44	1.62	2	0	2	970.593
ImP	P-H-A	Carbonic anhydrase 1	CAH1_HUMAN	28870.4	1	4	4	15	0.195	ESISVSSEQLAQFR	215	228	3.77	0.597	4.21	1	0	2	1580.79
ImP	P-H-A	Carbonic anhydrase 4	CAH4_HUMAN	35032.8	1	4	4	13	0.167	ASISGGGLPAPYQAK	98	112	3.79	0.659	2.96	6	0	2	1416.75
ImP	P-H-A	Carbonic anhydrase 4	CAH4_HUMAN	35032.8	1	4	4	13	0.167	YLGSLTTPTCDEK	220	232	2.79	0.575	2.14	2	0	2	1484.69
ImP	P-H-A	Carbonic anhydrase 4	CAH4_HUMAN	35032.8	1	4	4	13	0.167	LYYDKEQTVSMK	256	267	2.73	0.48	1.31	1	0	2	1504.74
ImP	P-H-A	Carbonic anhydrase 4	CAH4_HUMAN	35032.8	1	4	4	13	0.167	DNVRPLQQLGQR	268	279	2.68	0.571	1.08	4	0	2	1423.78
ImP	P-H-A	Calmodulin	CALM_HUMAN	16838	0.998	2	2	5	0.107	VFDKDGNGYISAAELR	92	107	3.44	0.45	3.32	0	1	2	1754.87
ImP	P-H-A	Calmodulin	CALM_HUMAN	16838	0.998	2	2	5	0.107	DGNGYISAAELR	96	107	3.53	0.529	2.41	4	0	2	1265.61
ImP	P-H-A	Calnexin	CALX_HUMAN	67570.2	0.999	2	2	16	0.0372	GTLSGWILSK	78	87	3.12	0.453	1.4	11	0	0	1061.6
ImP	P-H-A	Calnexin	CALX_HUMAN	67570.2	0.999	2	2	16	0.0372	TPELNLDQFHDK	171	182	3.59	0.665	2.27	0	5	0	1456.71
ImP	P-H-A	Azurocidin	CAP7_HUMAN	26885.6	1	3	3	6	0.159	CQVAGWGSQR	149	158	0	0	3.33	1	0	2	1131.5
ImP	P-H-A	Azurocidin	CAP7_HUMAN	26885.6	1	3	3	6	0.159	PNNVCTGVLTR	182	192	2.86	0.592	1.38	4	0	2	1230.63
ImP	P-H-A	Azurocidin	CAP7_HUMAN	26885.6	1	3	3	6	0.159	GGICNGDGGTPLVCEGLAH	194	212	0	0	3.85	1	0	2	1883.84
ImP	P-H-A	F-actin-capping protein subunit beta	CAPZB_HUMAN	31351.6	1	2	2	7	0.0866	SGSGTMNLGGSLTR	182	195	2.66	0.56	1.24	1	0	2	1353.64
ImP	P-H-A	F-actin-capping protein subunit beta	CAPZB_HUMAN	31351.6	1	2	2	7	0.0866	STLNEIYFGK	226	235	2.9	0.556	1.92	6	0	2	1171.6
ImP	P-H-A	Catalase	CATA_HUMAN	59756.5	1	12	12	90	0.226	ADVLTTGAGNPVGDK	24	38	4.16	0.668	4.28	9	0	2	1414.72
ImP	P-H-A	Catalase	CATA_HUMAN	59756.5	1	12	12	90	0.226	LNVITVGPR	39	47	2.86	0.524	1.6	7	0	0	968.589
ImP	P-H-A	Catalase	CATA_HUMAN	59756.5	1	12	12	90	0.226	FSTVAGESGSADTVR	113	127	4.44	0.654	4.51	7	0	0	1483.7
ImP	P-H-A	Catalase	CATA_HUMAN	59756.5	1	12	12	90	0.226	FSTVAGESGSADTVRDPR	113	130	1.89	0.311	2.77	0	1	2	1851.88
ImP	P-H-A	Catalase	CATA_HUMAN	59756.5	1	12	12	90	0.226	LVNANGEAVYCK	222	233	3.47	0.755	3.77	9	0	2	1337.65
ImP	P-H-A	Catalase	CATA_HUMAN	59756.5	1	12	12	90	0.226	LSQEDPDYGIR	253	263	2.97	0.583	2.1	7	0	2	1292.61
ImP	P-H-A	Catalase	CATA_HUMAN	59756.5	1	12	12	90	0.226	DLFNAIATGK	264	273	2.76	0.519	1.8	9	0	2	1049.56
ImP	P-H-A	Catalase	CATA_HUMAN	59756.5	1	12	12	90	0.226	RFNTANDDNVTQVR	431	444	4.02	0.601	1.8	2	0	2	1649.8
ImP	P-H-A	Catalase	CATA_HUMAN	59756.5	1	12	12	90	0.226	FNTANDDNVTQVR	432	444	3.88	0.625	1.96	20	0	2	1493.7
ImP	P-H-A	Catalase	CATA_HUMAN	59756.5	1	12	12	90	0.226	AFYVNVLNEEQR	445	456	4.93	0.586	3.72	8	0	2	1481.74
ImP	P-H-A	Catalase	CATA_HUMAN	59756.5	1	12	12	90	0.226	LCENIAGHLK	459	468	2.83	0.538	1.24	1	0	0	1154.6
ImP	P-H-A	Catalase	CATA_HUMAN	59756.5	1	12	12	90	0.226	DAQIFIQK	469	476	3.32	0.375	0	10	0	0	962.531
ImP	P-H-A	Cathepsin D	CATD_HUMAN	44553	1	2	2	2	0.0704	FDGILGMAYPR	195	205	2.81	0.636	2.92	1	0	2	1255.61
ImP	P-H-A	Cathepsin D	CATD_HUMAN	44553	1	2	2	2	0.0704	DPDAQPGGELMLGGTDSK	236	253	4.35	0.808	7.43	1	0	2	1803.81
ImP	P-H-A	Cathepsin G	CATG_HUMAN	28837.5	1	7	9	22	0.325	PYMAYLQIQSPAGQSR	33	48	5.29	0.741	0	2	0	2	1825.89
ImP	P-H-A	Cathepsin G	CATG_HUMAN	28837.5	1	7	9	22	0.325	NVNPVALPR	123	131	2.61	0.653	0	3	0	2	979.568
ImP	P-H-A	Cathepsin G	CATG_HUMAN	28837.5	1	7	9	22	0.325	AQEGLRPGTLCTVAGWGR	132	149	3.83	0.658	1.6	1	1	2	1928.98
ImP	P-H-A	Cathepsin G	CATG_HUMAN	28837.5	1	7	9	22	0.325	IFGSYDPR	175	182	2.98	0.598	1.3	6	0	2	954.468
ImP	P-H-A	Cathepsin G	CATG_HUMAN	28837.5	1	7	9	22	0.325	GDSGGPLLCNNVAH	199	212	0	0	4.6	1	0	2	1410.64
ImP	P-H-A	Cathepsin G	CATG_HUMAN	28837.5	1	7	9	22	0.325	GDSGGPLLCNNVAHGIVSYGK	199	219	4.78	0.836	7.41	1	1	2	2115.03
ImP	P-H-A	Cathepsin G	CATG_HUMAN	28837.5	1	7	9	22	0.325	SSGVPPEVFTR	220	230	2.56	0.553	3.1	6	0	2	1175.61
ImP	P-H-A	Cathepsin S	CATS_HUMAN	37495.6	1	3	3	6	0.13	LVSLSAQNLVDCSTEK	159	174	5.11	0.754	5.85	2	0	2	1763.88
ImP	P-H-A	Cathepsin S	CATS_HUMAN	37495.6	1	3	3	6	0.13	GIDSDASYPYK	197	207	2.86	0.716	1.25	3	0	2	1215.55
ImP	P-H-A	Cathepsin S	CATS_HUMAN	37495.6	1	3	3	6	0.13	EAVANKGPVSVGVDAR	240	255	2.88	0.531	0	1	0	2	1568.84
ImP	P-H-A	F-actin-capping protein subunit alpha-1	CAZA1_HUMAN	32923.2	1	3	3	5	0.136	LLLNNDNLLR	38	47	3.35	0.384	1.54	2	0	2	1197.7
ImP	P-H-A	F-actin-capping protein subunit alpha-1	CAZA1_HUMAN	32923.2	1	3	3	5	0.136	DHYSNGFCTVYAK	134	146	3.49	0.513	4.17	1	0	2	1561.67
ImP	P-H-A	F-actin-capping protein subunit alpha-1	CAZA1_HUMAN	32923.2	1	3	3	5	0.136	DVQDSLTVSNEAQTAK	211	226	4.67	0.662	5.29	2	0	2	1705.82
ImP	P-H-A	Leukocyte common antigen	CD45_HUMAN	147256	1	13	16	51	0.105	TLILDVPPGVEK	292	303	2.79	0.652	0	3	0	0	1280.75
ImP	P-H-A	Leukocyte common antigen	CD45_HUMAN	147256	1	13	16	51	0.105	FQLHDCTQVEK	304	314	2.87	0.587	2.57	4	0	0	1404.66
ImP	P-H-A	Leukocyte common antigen	CD45_HUMAN	147256	1	13	16	51	0.105	FQCGNMIFDNK	340	350	3.62	0.761	2.17	6	0	0	1389.59
ImP	P-H-A	Leukocyte common antigen	CD45_HUMAN	147256	1	13	16	51	0.105	LENLEPEHEYK	354	364	3.2	0.498	2.34	3	0	0	1400.67
ImP	P-H-A	Leukocyte common antigen	CD45_HUMAN	147256	1	13	16	51	0.105	SEAAHQGVITWNPPQR	400	415	3.61	0.736	3.3	2	1	0	1790.89
ImP	P-H-A	Leukocyte common antigen	CD45_HUMAN	147256	1	13	16	51	0.105	YDLQNLKPYTK	442	452	3.54	0.571	2.09	8	1	0	1382.73
ImP	P-H-A	Leukocyte common antigen	CD45_HUMAN	147256	1	13	16	51	0.105	VKDLQYSTDYTFK	539	551	3.73	0.684	3.07	2	0	0	1607.8
ImP	P-H-A	Leukocyte common antigen	CD45_HUMAN	147256	1	13	16	51	0.105	DLQYSTDYTFK	541	551	3.2	0.769	2.51	4	0	0	1380.63
ImP	P-H-A	Leukocyte common antigen	CD45_HUMAN	147256	1	13	16	51	0.105	SCNLDEQQELVER	607	619	5.01	0.709	4.77	4	0	0	1619.73
ImP	P-H-A	Leukocyte common antigen	CD45_HUMAN	147256	1	13	16	51	0.105	DETVDDFWR	728	736	2.66	0.665	2.46	4	0	0	1182.51
ImP	P-H-A	Leukocyte common antigen	CD45_HUMAN	147256	1	13	16	51	0.105	ATVIVMVTR	743	751	3.31	0.389	1.96	4	0	0	989.581
ImP	P-H-A	Leukocyte common antigen	CD45_HUMAN	147256	1	13	16	51	0.105	NSNVIPYDYNR	972	982	3.03	0.623	2.31	4	0	2	1354.64
ImP	P-H-A	Leukocyte common antigen	CD45_HUMAN	147256	1	13	16	51	0.105	ELISMIQVVK	1134	1143	2.59	0.487	0	1	0	2	1159.68
ImP	P-H-A	CD59 glycoprotein	CD59_HUMAN	14177.2	1	3	4	18	0.281	LQCYNCPNPTADCK	26	39	0	0	6.19	7	0	2	1740.71
ImP	P-H-A	CD59 glycoprotein	CD59_HUMAN	14177.2	1	3	4	18	0.281	FEHCNFNDVTTR	67	78	3.88	0.509	0	6	2	2	1539.66
ImP	P-H-A	CD59 glycoprotein	CD59_HUMAN	14177.2	1	3	4	18	0.281	ENELTYYCCK	81	90	2.89	0.771	1.96	3	0	2	1379.56
ImP	P-H-A	CD97 antigen	CD97_HUMAN	91869.9	0.999	2	2	4	0.0275	FFDKVQDLGR	278	287	2.63	0.504	1.47	1	0	0	1224.64
ImP	P-H-A	CD97 antigen	CD97_HUMAN	91869.9	0.999	2	2	4	0.0275	TSSAEVTIQNVIK	291	303	4.13	0.597	1.82	3	0	0	1389.76
ImP	P-H-A	Carcinoembryonic antigen-related cell adhesion molecule 8	CEAM8_HUMAN	38153.9	1	2	2	3	0.0688	QLTIEAVPSNAAEGK	35	49	0	0	3.54	1	0	0	1510.77
ImP	P-H-A	Carcinoembryonic antigen-related cell adhesion molecule 8	CEAM8_HUMAN	38153.9	1	2	2	3	0.0688	TLTLLSVTR	199	207	2.74	0.702	2.12	2	0	0	1003.61
ImP	P-H-A	Ceruloplasmin	CERU_HUMAN	122208	1	10	12	71	0.105	ALYLQYTDETFR	70	81	3.82	0.635	3.48	2	0	0	1519.74
ImP	P-H-A	Ceruloplasmin	CERU_HUMAN	122208	1	10	12	71	0.105	EYTDASFTNR	427	436	2.91	0.601	0	2	0	0	1203.53
ImP	P-H-A	Ceruloplasmin	CERU_HUMAN	122208	1	10	12	71	0.105	GAYPLSIEPIGVR	469	481	3.33	0.508	2.85	10	0	0	1371.76
ImP	P-H-A	Ceruloplasmin	CERU_HUMAN	122208	1	10	12	71	0.105	NNEGTYYSPNYNPQSR	485	500	4.59	0.745	5.44	5	0	0	1903.82
ImP	P-H-A	Ceruloplasmin	CERU_HUMAN	122208	1	10	12	71	0.105	EVGPTNADPVCLAK	524	537	3.13	0.764	2.19	13	0	0	1470.73
ImP	P-H-A	Ceruloplasmin	CERU_HUMAN	122208	1	10	12	71	0.105	MYYSAVDPTK	538	547	3.24	0.654	2.96	17	0	0	1174.54
ImP	P-H-A	Ceruloplasmin	CERU_HUMAN	122208	1	10	12	71	0.105	MFTTAPDQVDK	599	609	3.06	0.615	1.96	3	0	0	1268.58
ImP	P-H-A	Ceruloplasmin	CERU_HUMAN	122208	1	10	12	71	0.105	RQSEDSTFYLGER	720	732	3.75	0.604	3.46	2	1	0	1587.74
ImP	P-H-A	Ceruloplasmin	CERU_HUMAN	122208	1	10	12	71	0.105	QSEDSTFYLGER	721	732	3.04	0.722	2.77	10	0	0	1431.64
ImP	P-H-A	Ceruloplasmin	CERU_HUMAN	122208	1	10	12	71	0.105	VNKDDEEFIESNK	945	957	3.88	0.686	4.43	6	0	0	1566.73
ImP	P-H-A	Complement factor H	CFAH_HUMAN	139096	1	3	3	8	0.0292	SPDVINGSPISQK	212	224	3.59	0.567	0	3	0	0	1341.7
ImP	P-H-A	Complement factor H	CFAH_HUMAN	139096	1	3	3	8	0.0292	SCDIPVFMNAR	508	518	3.02	0.695	1.35	2	0	0	1325.6
ImP	P-H-A	Complement factor H	CFAH_HUMAN	139096	1	3	3	8	0.0292	SSNLIILEEHLK	755	766	3.31	0.6	0	3	0	0	1395.78
ImP	P-H-A	Chitinase-3-like protein 1	CH3L1_HUMAN	42627	1	3	3	4	0.0914	LVMGIPTFGR	254	263	2.28	0.382	2.09	1	0	2	1106.6
ImP	P-H-A	Chitinase-3-like protein 1	CH3L1_HUMAN	42627	1	3	3	4	0.0914	ILGQQVPYATK	311	321	2.68	0.548	1.18	2	0	2	1217.69
ImP	P-H-A	Chitinase-3-like protein 1	CH3L1_HUMAN	42627	1	3	3	4	0.0914	GNQWVGYDDQESVK	322	335	2.62	0.523	1.14	1	0	2	1624.72
ImP	P-H-A	60 kDa heat shock protein, mitochondrial	CH60_HUMAN	61055.7	1	3	3	6	0.0576	TVIIEQSWGSPK	61	72	3.9	0.631	1.72	2	0	2	1344.72
ImP	P-H-A	60 kDa heat shock protein, mitochondrial	CH60_HUMAN	61055.7	1	3	3	6	0.0576	VGLQVVAVK	293	301	2.95	0.563	1.35	2	0	2	912.588
ImP	P-H-A	60 kDa heat shock protein, mitochondrial	CH60_HUMAN	61055.7	1	3	3	6	0.0576	NAGVEGSLIVEK	482	493	2.96	0.36	0	2	0	2	1215.66
ImP	P-H-A	Clathrin heavy chain 1	CLH1_HUMAN	191619	0.998	2	2	9	0.0119	LLYNNVSNFGR	1216	1226	3.1	0.55	1.57	6	0	2	1296.67
ImP	P-H-A	Clathrin heavy chain 1	CLH1_HUMAN	191619	0.998	2	2	9	0.0119	VANVELYYR	1398	1406	2.75	0.612	1.32	3	0	2	1126.59
ImP	P-H-A	Chloride intracellular channel protein 1	CLIC1_HUMAN	26923.3	1	2	2	6	0.0996	GVTFNVTTVDTK	38	49	3.86	0.493	3.28	4	0	2	1281.67
ImP	P-H-A	Chloride intracellular channel protein 1	CLIC1_HUMAN	26923.3	1	2	2	6	0.0996	NSNPALNDNLEK	120	131	3.21	0.565	3.39	2	0	2	1328.64
ImP	P-H-A	Complement C3	CO3_HUMAN	187149	1	21	21	76	0.138	TVMVNIENPEGIPVK	162	176	3.89	0.656	2.77	3	0	0	1655.87
ImP	P-H-A	Complement C3	CO3_HUMAN	187149	1	21	21	76	0.138	RIPIEDGSGEVVLSR	290	304	3.82	0.575	5.19	1	0	0	1626.88
ImP	P-H-A	Complement C3	CO3_HUMAN	187149	1	21	21	76	0.138	IPIEDGSGEVVLSR	291	304	4.18	0.673	6.07	20	0	0	1470.78
ImP	P-H-A	Complement C3	CO3_HUMAN	187149	1	21	21	76	0.138	KVLLDGVQNPR	305	315	2.84	0.506	0	2	0	0	1238.72
ImP	P-H-A	Complement C3	CO3_HUMAN	187149	1	21	21	76	0.138	VLLDGVQNPR	306	315	2.85	0.634	2.17	8	0	0	1110.63
ImP	P-H-A	Complement C3	CO3_HUMAN	187149	1	21	21	76	0.138	AVQGEDTVQSLTQGDGVAK	390	408	0	0	5.38	1	0	2	1902.94
ImP	P-H-A	Complement C3	CO3_HUMAN	187149	1	21	21	76	0.138	LVAYYTLIGASGQR	531	544	3.67	0.323	4.4	1	0	0	1511.82
ImP	P-H-A	Complement C3	CO3_HUMAN	187149	1	21	21	76	0.138	TGLQEVEVK	905	913	3.37	0.577	2.23	2	0	2	1002.55
ImP	P-H-A	Complement C3	CO3_HUMAN	187149	1	21	21	76	0.138	GYTQQLAFR	1052	1060	2.51	0.36	1.27	8	0	2	1083.56
ImP	P-H-A	Complement C3	CO3_HUMAN	187149	1	21	21	76	0.138	DICEEQVNSLPGSITK	1156	1171	4.33	0.682	2.89	4	0	2	1789.86
ImP	P-H-A	Complement C3	CO3_HUMAN	187149	1	21	21	76	0.138	AGDFLEANYMNLQR	1172	1185	3.95	0.473	3.89	1	0	2	1657.76
ImP	P-H-A	Complement C3	CO3_HUMAN	187149	1	21	21	76	0.138	SEETKENEGFTVTAEGK	1321	1337	3.82	0.388	1.82	0	1	2	1855.86
ImP	P-H-A	Complement C3	CO3_HUMAN	187149	1	21	21	76	0.138	AKDQLTCNKFDLK	1352	1364	2.57	0.504	1.02	1	0	2	1580.81
ImP	P-H-A	Complement C3	CO3_HUMAN	187149	1	21	21	76	0.138	NTMILEICTR	1382	1391	2.75	0.568	1.52	7	0	2	1266.62
ImP	P-H-A	Complement C3	CO3_HUMAN	187149	1	21	21	76	0.138	NTLIIYLDK	1442	1450	2.54	0.73	0	4	0	2	1092.63
ImP	P-H-A	Complement C3	CO3_HUMAN	187149	1	21	21	76	0.138	VSHSEDDCLAFK	1451	1462	4.18	0.717	1.21	0	1	2	1407.62
ImP	P-H-A	Complement C3	CO3_HUMAN	187149	1	21	21	76	0.138	VYAYYNLEESCTR	1479	1491	4.37	0.784	5.54	3	0	2	1667.74
ImP	P-H-A	Complement C3	CO3_HUMAN	187149	1	21	21	76	0.138	CAEENCFIQK	1513	1522	3.73	0.627	2.72	3	0	2	1298.55
ImP	P-H-A	Complement C3	CO3_HUMAN	187149	1	21	21	76	0.138	LDKACEPGVDYVYK	1533	1546	3.36	0.681	3.35	1	0	2	1656.79
ImP	P-H-A	Complement C3	CO3_HUMAN	187149	1	21	21	76	0.138	ACEPGVDYVYK	1536	1546	2.79	0.621	2.18	3	0	2	1300.59
ImP	P-H-A	Complement C3	CO3_HUMAN	187149	1	21	21	76	0.138	PNLSYIIGK	1616	1624	2.57	0.218	1.92	1	0	2	1004.58
ImP	P-H-A	Complement C4-A	CO4A_HUMAN	192773	1	10	10	46	0.0614	VDFTLSSER	72	80	2.9	0.542	0	4	0	0	1053.52
ImP	P-H-A	Complement C4-A	CO4A_HUMAN	192773	1	10	10	46	0.0614	KYVLPNFEVK	235	244	2.77	0.452	1.15	1	0	0	1236.7
ImP	P-H-A	Complement C4-A	CO4A_HUMAN	192773	1	10	10	46	0.0614	FGLLDEDGKK	284	293	2.8	0.517	0	2	0	0	1121.58
ImP	P-H-A	Complement C4-A	CO4A_HUMAN	192773	1	10	10	46	0.0614	AEFQDALEK	317	325	2.72	0.606	0	2	0	0	1050.51
ImP	P-H-A	Complement C4-A	CO4A_HUMAN	192773	1	10	10	46	0.0614	LNMGITDLQGLR	326	337	3.56	0.47	1.54	2	0	0	1346.71
ImP	P-H-A	Complement C4-A	CO4A_HUMAN	192773	1	10	10	46	0.0614	VGDTLNLNLR	485	494	3.4	0.492	0	17	0	0	1114.62
ImP	P-H-A	Complement C4-A	CO4A_HUMAN	192773	1	10	10	46	0.0614	GSFEFPVGDAVSK	917	929	3.33	0.52	2.92	7	0	2	1339.65
ImP	P-H-A	Complement C4-A	CO4A_HUMAN	192773	1	10	10	46	0.0614	VLSLAQEQVGGSPEK	1085	1099	4.5	0.742	3.82	7	0	0	1541.82
ImP	P-H-A	Complement C4-A	CO4A_HUMAN	192773	1	10	10	46	0.0614	CSVFYGAPSK	1566	1575	2.96	0.573	2.29	2	0	2	1115.52
ImP	P-H-A	Complement C4-A	CO4A_HUMAN	192773	1	10	10	46	0.0614	ITQVLHFTK	1647	1655	2.84	0.521	0	2	0	2	1086.63
ImP	P-H-A	Cofilin-1	COF1_HUMAN	18503.2	1	6	7	16	0.289	AVLFCLSEDK	35	44	3	0.639	1.24	2	0	2	1181.59
ImP	P-H-A	Cofilin-1	COF1_HUMAN	18503.2	1	6	7	16	0.289	AVLFCLSEDKK	35	45	2.69	0.415	1.48	2	0	2	1309.68
ImP	P-H-A	Cofilin-1	COF1_HUMAN	18503.2	1	6	7	16	0.289	YALYDATYETK	82	92	3.43	0.526	4.33	1	0	2	1337.63
ImP	P-H-A	Cofilin-1	COF1_HUMAN	18503.2	1	6	7	16	0.289	HELQANCYEEVK	133	144	3.43	0.786	2.37	2	1	2	1519.68
ImP	P-H-A	Cofilin-1	COF1_HUMAN	18503.2	1	6	7	16	0.289	LGGSAVISLEGK	153	164	3.44	0.588	2.82	2	0	2	1130.64
ImP	P-H-A	Cofilin-1	COF1_HUMAN	18503.2	1	6	7	16	0.289	LGGSAVISLEGKPL	153	166	3.68	0.695	2.09	6	0	2	1340.78
ImP	P-H-A	Coronin-1A	COR1A_HUMAN	51026.1	1	5	5	18	0.102	VSQTTWDSGFCAVNPK	30	45	3.78	0.695	4.24	1	0	0	1796.83
ImP	P-H-A	Coronin-1A	COR1A_HUMAN	51026.1	1	5	5	18	0.102	CEPIAMTVPR	345	354	2.17	0.433	2.42	2	0	0	1173.58
ImP	P-H-A	Coronin-1A	COR1A_HUMAN	51026.1	1	5	5	18	0.102	DAGPLLISLK	384	393	2.83	0.724	0	5	0	0	1026.62
ImP	P-H-A	Coronin-1A	COR1A_HUMAN	51026.1	1	5	5	18	0.102	KLQATVQELQK	439	449	3.48	0.558	0	5	0	2	1285.75
ImP	P-H-A	Coronin-1A	COR1A_HUMAN	51026.1	1	5	5	18	0.102	LQATVQELQK	440	449	2.97	0.511	1.6	5	0	2	1157.65
ImP	P-H-A	Copine-1	CPNE1_HUMAN	59058.6	1	2	2	7	0.0335	FGIYDIDNK	76	84	3.04	0.576	1.62	6	0	0	1084.53
ImP	P-H-A	Copine-1	CPNE1_HUMAN	59058.6	1	2	2	7	0.0335	DIVQFVPYR	479	487	3.11	0.663	2.09	1	0	0	1136.61
ImP	P-H-A	Copine-3	CPNE3_HUMAN	60131.6	1	9	11	50	0.171	VALNVSCANLLDK	9	21	4.24	0.551	3.51	2	0	0	1416.75
ImP	P-H-A	Copine-3	CPNE3_HUMAN	60131.6	1	9	11	50	0.171	LKFGVYDIDNK	75	85	3.46	0.586	1.85	2	0	0	1311.69
ImP	P-H-A	Copine-3	CPNE3_HUMAN	60131.6	1	9	11	50	0.171	FGVYDIDNK	77	85	2.68	0.644	1.8	4	0	2	1070.52
ImP	P-H-A	Copine-3	CPNE3_HUMAN	60131.6	1	9	11	50	0.171	GSITISAEEIKDNR	126	139	3.46	0.567	1.6	4	0	0	1532.79
ImP	P-H-A	Copine-3	CPNE3_HUMAN	60131.6	1	9	11	50	0.171	VVLFEMEAR	140	148	3.29	0.655	2.57	8	0	0	1093.57
ImP	P-H-A	Copine-3	CPNE3_HUMAN	60131.6	1	9	11	50	0.171	NNLNPVWRPFK	185	195	2.89	0.457	1.39	2	0	2	1384.75
ImP	P-H-A	Copine-3	CPNE3_HUMAN	60131.6	1	9	11	50	0.171	ISLNSLCYGDMDK	196	208	3.89	0.773	5.7	3	0	0	1515.68
ImP	P-H-A	Copine-3	CPNE3_HUMAN	60131.6	1	9	11	50	0.171	SSPVEFECINEK	242	253	3.58	0.627	1.11	18	0	2	1438.65
ImP	P-H-A	Copine-3	CPNE3_HUMAN	60131.6	1	9	11	50	0.171	SPLGEVAIR	476	484	3.11	0.464	1.48	7	0	0	941.542
ImP	P-H-A	UPF0556 protein C19orf10	CS010_HUMAN	18794.9	1	3	4	6	0.208	SYLYFTQFK	101	109	2.52	0.585	0	1	0	2	1196.6
ImP	P-H-A	UPF0556 protein C19orf10	CS010_HUMAN	18794.9	1	3	4	6	0.208	GAEIEYAMAYSK	114	125	3.69	0.6	2.43	4	0	2	1332.61
ImP	P-H-A	UPF0556 protein C19orf10	CS010_HUMAN	18794.9	1	3	4	6	0.208	ESDVPLKTEEFEVTK	131	145	2.84	0.513	1.29	1	0	2	1750.87
ImP	P-H-A	Platelet basic protein	CXCL7_HUMAN	13895	1	3	3	5	0.258	NIQSLEVIGK	76	85	2.89	0.48	1.03	2	0	2	1100.63
ImP	P-H-A	Platelet basic protein	CXCL7_HUMAN	13895	1	3	3	5	0.258	GTHCNQVEVIATLK	86	99	3.97	0.557	3.74	1	0	2	1569.81
ImP	P-H-A	Platelet basic protein	CXCL7_HUMAN	13895	1	3	3	5	0.258	ICLDPDAPR	104	112	2.83	0.48	1.34	2	0	2	1056.51
ImP	P-H-A	Cytochrome b-245 light chain	CY24A_HUMAN	20958.7	0.999	2	2	2	0.0615	GEQWTPIEPK	128	137	3.11	0.499	1.74	1	0	0	1184.59
ImP	P-H-A	Cytochrome b-245 light chain	CY24A_HUMAN	20958.7	0.999	2	2	2	0.0615	GEQWTPIEPKPR	128	139	2.78	0.466	1.12	1	0	0	1437.75
ImP	P-H-A	Cytochrome b-245 heavy chain	CY24B_HUMAN	65337.2	1	2	2	18	0.0351	LLGSALALAR	45	54	3.42	0.538	2.07	14	0	0	984.62
ImP	P-H-A	Cytochrome b-245 heavy chain	CY24B_HUMAN	65337.2	1	2	2	18	0.0351	MEVGQYIFVK	319	328	3.02	0.486	3.23	4	0	0	1229.62
ImP	P-H-A	Neutrophil defensin 3	DEF3_HUMAN	10245.1	1	2	2	53	0.191	IPACIAGER	70	78	3.07	0.529	1.85	11	0	2	986.509
ImP	P-H-A	Neutrophil defensin 3	DEF3_HUMAN	10245.1	1	2	2	53	0.191	YGTCIYQGR	80	88	2.82	0.813	2.11	42	0	2	1117.51
ImP	P-H-A	Desmin	DESM_HUMAN	53536.6	1	2	2	2	0.0532	FLEQQNAALAAEVNR	128	142	4.78	0.56	4.07	1	0	0	1673.86
ImP	P-H-A	Desmin	DESM_HUMAN	53536.6	1	2	2	2	0.0532	VAELYEEELR	151	160	2.67	0.156	1	1	0	0	1250.63
ImP	P-H-A	Dehydrogenase/reductase SDR family member 7	DHRS7_HUMAN	38299.9	1	3	3	6	0.0944	AVLQEFGR	124	131	2.51	0.549	1.62	1	0	2	919.5
ImP	P-H-A	Dehydrogenase/reductase SDR family member 7	DHRS7_HUMAN	38299.9	1	3	3	6	0.0944	IDILVNNGGMSQR	132	144	3.71	0.603	3.36	2	0	2	1416.73
ImP	P-H-A	Dehydrogenase/reductase SDR family member 7	DHRS7_HUMAN	38299.9	1	3	3	6	0.0944	SGVDADSSYFK	322	332	3.52	0.613	3.16	3	0	2	1175.52
ImP	P-H-A	Dysferlin	DYSF_HUMAN	237302	1	3	3	7	0.0168	IETQNQLLGIADR	672	684	3.42	0.591	1.51	1	0	2	1470.79
ImP	P-H-A	Dysferlin	DYSF_HUMAN	237302	1	3	3	7	0.0168	IGETVVDLENR	1659	1669	2.66	0.504	1.1	5	0	2	1244.65
ImP	P-H-A	Dysferlin	DYSF_HUMAN	237302	1	3	3	7	0.0168	EYSIEEIEAGR	1727	1737	2.54	0.541	0	1	0	2	1295.61
ImP	P-H-A	Trifunctional enzyme subunit beta, mitochondrial	ECHB_HUMAN	51296	1	2	2	3	0.0422	TPFLLSGTSYK	62	72	2.54	0.685	0	2	0	2	1213.65
ImP	P-H-A	Trifunctional enzyme subunit beta, mitochondrial	ECHB_HUMAN	51296	1	2	2	3	0.0422	LAAAFAVSR	230	238	3.06	0.482	1.96	1	0	2	905.52
ImP	P-H-A	Eosinophil cationic protein	ECP_HUMAN	18385.3	1	2	2	9	0.156	TTFANVVNVCGNQSIR	73	88	4.87	0.609	5.37	3	0	2	1779.88
ImP	P-H-A	Eosinophil cationic protein	ECP_HUMAN	18385.3	1	2	2	9	0.156	FYVVACDNR	133	141	2.54	0.457	1.15	6	0	2	1143.53
ImP	P-H-A	Endoglin	EGLN_HUMAN	70578.5	1	3	3	3	0.0653	LPDTPQGLLGEAR	292	304	3.38	0.546	1.89	1	0	0	1366.73
ImP	P-H-A	Endoglin	EGLN_HUMAN	70578.5	1	3	3	3	0.0653	GNCVSLLSPSPEGDPR	514	529	3.1	0.665	2.62	1	0	0	1684.8
ImP	P-H-A	Endoglin	EGLN_HUMAN	70578.5	1	3	3	3	0.0653	LNIISPDLSGCTSK	572	585	3.14	0.493	1.47	1	0	0	1504.77
ImP	P-H-A	EH domain-containing protein 1	EHD1_HUMAN	60629.1	1	2	2	6	0.0431	LNAFGNAFLNR	125	135	2.71	0.56	0	4	0	2	1236.65
ImP	P-H-A	EH domain-containing protein 1	EHD1_HUMAN	60629.1	1	2	2	6	0.0431	ELVNNLGEIYQK	330	341	3.48	0.636	3	2	0	2	1419.75
ImP	P-H-A	Leukocyte elastase	ELNE_HUMAN	28517.4	1	2	2	4	0.0674	VVLGAHNLSR	82	91	2.26	0.724	3.37	3	0	2	1065.62
ImP	P-H-A	Leukocyte elastase	ELNE_HUMAN	28517.4	1	2	2	4	0.0674	SNVCTLVR	184	191	2.53	0.437	0	1	0	2	948.493
ImP	P-H-A	Alpha-enolase	ENOA_HUMAN	47170.2	1	5	5	38	0.159	GNPTVEVDLFTSK	16	28	4.14	0.306	3.7	11	0	2	1406.72
ImP	P-H-A	Alpha-enolase	ENOA_HUMAN	47170.2	1	5	5	38	0.159	IGAEVYHNLK	184	193	3.25	0.545	1.32	11	0	2	1143.62
ImP	P-H-A	Alpha-enolase	ENOA_HUMAN	47170.2	1	5	5	38	0.159	DATNVGDEGGFAPNILENK	203	221	5.24	0.677	5.31	2	0	2	1960.92
ImP	P-H-A	Alpha-enolase	ENOA_HUMAN	47170.2	1	5	5	38	0.159	YISPDQLADLYK	270	281	3.47	0.682	2.09	7	0	2	1425.73
ImP	P-H-A	Alpha-enolase	ENOA_HUMAN	47170.2	1	5	5	38	0.159	VNQIGSVTESLQACK	344	358	5.3	0.741	6.46	7	0	2	1633.82
ImP	P-H-A	Endoplasmin	ENPL_HUMAN	92471.7	1	4	4	27	0.056	FAFQAEVNR	76	84	2.68	0.476	1.39	4	0	0	1081.54
ImP	P-H-A	Endoplasmin	ENPL_HUMAN	92471.7	1	4	4	27	0.056	SILFVPTSAPR	385	395	3.34	0.529	1.3	10	0	0	1187.68
ImP	P-H-A	Endoplasmin	ENPL_HUMAN	92471.7	1	4	4	27	0.056	GVVDSDDLPLNVSR	435	448	4.6	0.592	2.85	7	0	2	1485.75
ImP	P-H-A	Endoplasmin	ENPL_HUMAN	92471.7	1	4	4	27	0.056	DISTNYYASQK	672	682	3.06	0.752	1.17	6	0	2	1289.6
ImP	P-H-A	Erythrocyte membrane protein band 4.2	EPB42_HUMAN	77010	1	3	3	15	0.0651	TQATFPISSLGDR	75	87	3.22	0.481	2.72	1	0	2	1392.71
ImP	P-H-A	Erythrocyte membrane protein band 4.2	EPB42_HUMAN	77010	1	3	3	15	0.0651	VLPTPQTQATQEGALLNK	227	244	3.55	0.663	3.3	2	0	2	1909.04
ImP	P-H-A	Erythrocyte membrane protein band 4.2	EPB42_HUMAN	77010	1	3	3	15	0.0651	VVTTFASAQGTGGR	288	301	3.89	0.645	2.7	12	0	2	1351.7
ImP	P-H-A	Erlin-2	ERLN2_HUMAN	37840.4	0.998	2	2	3	0.0708	SVQTTLQTDEVK	61	72	3.8	0.57	2.72	2	0	2	1348.7
ImP	P-H-A	Erlin-2	ERLN2_HUMAN	37840.4	0.998	2	2	3	0.0708	ISEIEDAAFLAR	242	253	4.03	0.543	3.24	1	0	2	1334.7
ImP	P-H-A	ERO1-like protein alpha	ERO1A_HUMAN	54394.7	1	2	2	3	0.0556	LGAVDESLSEETQK	137	150	4.28	0.625	4.64	2	0	2	1505.73
ImP	P-H-A	ERO1-like protein alpha	ERO1A_HUMAN	54394.7	1	2	2	3	0.0556	FDGILTEGEGPR	288	299	2.65	0.534	0	1	0	2	1290.63
ImP	P-H-A	Hsc70-interacting protein	F10A1_HUMAN	41332.4	1	2	2	3	0.065	VAAIEALNDGELQK	119	132	4.53	0.504	2.89	2	0	2	1470.78
ImP	P-H-A	Hsc70-interacting protein	F10A1_HUMAN	41332.4	1	2	2	3	0.065	AIDLFTDAIK	133	142	2.68	0.377	0	1	0	2	1106.61
ImP	P-H-A	Coagulation factor X	FA10_HUMAN	54732.1	0.998	2	2	3	0.043	ACIPTGPYPCGK	163	174	2.73	0.506	0	2	0	2	1320.61
ImP	P-H-A	Coagulation factor X	FA10_HUMAN	54732.1	0.998	2	2	3	0.043	MLEVPYVDR	379	387	2.64	0.305	0	1	0	0	1137.56
ImP	P-H-A	Fatty acid-binding protein, heart	FABPH_HUMAN	14858.5	1	2	2	4	0.165	SLGVGFATR	23	31	2.52	0.465	0	3	0	0	907.5
ImP	P-H-A	Fatty acid-binding protein, heart	FABPH_HUMAN	14858.5	1	2	2	4	0.165	LGVEFDETTADDR	67	79	3.67	0.715	3.09	1	0	2	1467.66
ImP	P-H-A	IgGFc-binding protein	FCGBP_HUMAN	572034	1	2	2	5	0.00481	VSYVGLVTVR	525	534	3.21	0.624	1.74	2	0	2	1092.64
ImP	P-H-A	IgGFc-binding protein	FCGBP_HUMAN	572034	1	2	2	5	0.00481	VNGVLTALPVSVADGR	1756	1771	4.73	0.724	4.68	3	0	2	1567.88
ImP	P-H-A	Ficolin-1	FCN1_HUMAN	35078.9	1	4	5	8	0.153	VVGLEGSDKLTILR	38	51	3.03	0.467	0	1	0	2	1499.88
ImP	P-H-A	Ficolin-1	FCN1_HUMAN	35078.9	1	4	5	8	0.153	MDGSVDFYR	162	170	2.53	0.541	1.92	4	0	2	1105.46
ImP	P-H-A	Ficolin-1	FCN1_HUMAN	35078.9	1	4	5	8	0.153	VDLVDFEGNHQFAK	206	219	3.78	0.62	3.46	2	0	2	1618.79
ImP	P-H-A	Ficolin-1	FCN1_HUMAN	35078.9	1	4	5	8	0.153	ESYANGINWSAAK	298	310	0	0	3.11	1	0	2	1410.66
ImP	P-H-A	Ficolin-3	FCN3_HUMAN	32903.3	1	4	4	6	0.171	GEPGDPVNLLR	75	85	2.43	0.629	2.64	1	0	2	1166.62
ImP	P-H-A	Ficolin-3	FCN3_HUMAN	32903.3	1	4	4	6	0.171	RQDGSVDFFR	136	145	2.56	0.208	0	1	0	2	1226.59
ImP	P-H-A	Ficolin-3	FCN3_HUMAN	32903.3	1	4	4	6	0.171	LLGEVDHYQLALGK	200	213	4.09	0.61	3.36	2	0	2	1555.85
ImP	P-H-A	Ficolin-3	FCN3_HUMAN	32903.3	1	4	4	6	0.171	FSEGTAGDSLSLHSGR	214	229	4.06	0.731	5.54	2	0	2	1620.76
ImP	P-H-A	Fibrinogen alpha chain	FIBA_HUMAN	94973.4	1	4	4	18	0.0531	ADSGEGDFLAEGGGVR	20	35	0	0	3.82	2	0	2	1536.69
ImP	P-H-A	Fibrinogen alpha chain	FIBA_HUMAN	94973.4	1	4	4	18	0.0531	GLIDEVNQDFTNR	72	84	3.99	0.756	4.59	14	0	2	1520.73
ImP	P-H-A	Fibrinogen alpha chain	FIBA_HUMAN	94973.4	1	4	4	18	0.0531	NSLFEYQK	90	97	2.75	0.428	0	1	0	2	1028.5
ImP	P-H-A	Fibrinogen alpha chain	FIBA_HUMAN	94973.4	1	4	4	18	0.0531	VQHIQLLQK	149	157	2.52	0.567	0	1	0	2	1106.67
ImP	P-H-A	Fibrinogen beta chain	FIBB_HUMAN	55928.6	1	6	6	12	0.165	DNENVVNEYSSELEK	164	178	4.69	0.768	5	3	0	2	1768.79
ImP	P-H-A	Fibrinogen beta chain	FIBB_HUMAN	55928.6	1	6	6	12	0.165	IDETVNSNIPTNLR	183	196	0	0	3.09	1	0	2	1585.82
ImP	P-H-A	Fibrinogen beta chain	FIBB_HUMAN	55928.6	1	6	6	12	0.165	LESDVSAQMEYCR	212	224	3.6	0.824	3.68	3	0	2	1603.67
ImP	P-H-A	Fibrinogen beta chain	FIBB_HUMAN	55928.6	1	6	6	12	0.165	TPCTVSCNIPVVSGK	225	239	2.73	0.562	2.54	2	0	2	1618.79
ImP	P-H-A	Fibrinogen beta chain	FIBB_HUMAN	55928.6	1	6	6	12	0.165	AHYGGFTVQNEANK	354	367	3.33	0.576	3.89	2	0	2	1535.72
ImP	P-H-A	Fibrinogen beta chain	FIBB_HUMAN	55928.6	1	6	6	12	0.165	EDGGGWWYNR	427	436	2.55	0.335	0	1	0	2	1239.52
ImP	P-H-A	Fibrinogen gamma chain	FIBG_HUMAN	51513.3	1	3	3	6	0.0751	YEASILTHDSSIR	122	134	3.77	0.638	1.72	2	0	2	1491.74
ImP	P-H-A	Fibrinogen gamma chain	FIBG_HUMAN	51513.3	1	3	3	6	0.0751	YLQEIYNSNNQK	135	146	3.32	0.376	3.04	3	0	2	1513.73
ImP	P-H-A	Fibrinogen gamma chain	FIBG_HUMAN	51513.3	1	3	3	6	0.0751	VELEDWNGR	274	282	2.52	0.654	0	1	0	2	1117.53
ImP	P-H-A	Fibronectin	FINC_HUMAN	262599	1	8	8	49	0.0448	GNLLQCICTGNGR	253	265	4.37	0.755	4.82	4	0	2	1462.69
ImP	P-H-A	Fibronectin	FINC_HUMAN	262599	1	8	8	49	0.0448	HTSVQTTSSGSGPFTDVR	273	290	4.31	0.656	1.96	0	1	2	1863.88
ImP	P-H-A	Fibronectin	FINC_HUMAN	262599	1	8	8	49	0.0448	WCGTTQNYDADQK	445	457	3.22	0.732	1.57	3	0	2	1586.65
ImP	P-H-A	Fibronectin	FINC_HUMAN	262599	1	8	8	49	0.0448	QWNAPQPSHISK	629	640	0	0	3.89	2	0	2	1375.68
ImP	P-H-A	Fibronectin	FINC_HUMAN	262599	1	8	8	49	0.0448	FTNIGPDTMR	1275	1284	2.79	0.594	1.92	3	0	0	1167.55
ImP	P-H-A	Fibronectin	FINC_HUMAN	262599	1	8	8	49	0.0448	GDSPASSKPISINYR	1525	1539	2.79	0.746	2.44	5	0	0	1591.81
ImP	P-H-A	Fibronectin	FINC_HUMAN	262599	1	8	8	49	0.0448	IYLYTLNDNAR	1881	1891	3.4	0.489	0	14	0	0	1355.7
ImP	P-H-A	Fibronectin	FINC_HUMAN	262599	1	8	8	49	0.0448	VPGTSTSATLTGLTR	2150	2164	3.95	0.697	5.72	17	0	2	1461.79
ImP	P-H-A	Filamin-A	FLNA_HUMAN	280729	1	21	21	125	0.111	IANLQTDLSDGLR	64	76	3.82	0.654	4.8	7	0	2	1415.75
ImP	P-H-A	Filamin-A	FLNA_HUMAN	280729	1	21	21	125	0.111	LLGWIQNK	172	179	2.93	0.346	0	1	0	0	971.567
ImP	P-H-A	Filamin-A	FLNA_HUMAN	280729	1	21	21	125	0.111	LPQLPITNFSR	180	190	2.59	0.405	1	2	0	0	1285.73
ImP	P-H-A	Filamin-A	FLNA_HUMAN	280729	1	21	21	125	0.111	AYGPGIEPTGNMVK	286	299	3.18	0.529	0	4	0	0	1449.7
ImP	P-H-A	Filamin-A	FLNA_HUMAN	280729	1	21	21	125	0.111	VTAQGPGLEPSGNIANK	384	400	4.46	0.635	4.49	17	0	0	1652.86
ImP	P-H-A	Filamin-A	FLNA_HUMAN	280729	1	21	21	125	0.111	AWGPGLEGGVVGK	581	593	3.06	0.628	2.04	8	0	0	1226.65
ImP	P-H-A	Filamin-A	FLNA_HUMAN	280729	1	21	21	125	0.111	TGVAVNKPAEFTVDAK	685	700	3.23	0.441	0	2	0	0	1646.87
ImP	P-H-A	Filamin-A	FLNA_HUMAN	280729	1	21	21	125	0.111	VQVQDNEGCPVEALVK	709	724	4.82	0.709	3.68	6	0	0	1784.88
ImP	P-H-A	Filamin-A	FLNA_HUMAN	280729	1	21	21	125	0.111	LDVQFSGLTK	907	916	3.15	0.559	2.8	4	0	0	1107.6
ImP	P-H-A	Filamin-A	FLNA_HUMAN	280729	1	21	21	125	0.111	SPFSVAVSPSLDLSK	959	973	3.82	0.524	2.85	2	0	2	1533.82
ImP	P-H-A	Filamin-A	FLNA_HUMAN	280729	1	21	21	125	0.111	VDVGKDQEFTVK	983	994	3.1	0.554	2.36	1	0	0	1364.71
ImP	P-H-A	Filamin-A	FLNA_HUMAN	280729	1	21	21	125	0.111	VEPGLGADNSVVR	1020	1032	2.37	0.545	2.12	2	0	2	1312.69
ImP	P-H-A	Filamin-A	FLNA_HUMAN	280729	1	21	21	125	0.111	AFGPGLQGGSAGSPAR	1072	1087	3.87	0.754	4.39	17	0	2	1429.72
ImP	P-H-A	Filamin-A	FLNA_HUMAN	280729	1	21	21	125	0.111	VANPSGNLTETYVQDR	1297	1312	4.46	0.697	5.7	12	0	2	1763.86
ImP	P-H-A	Filamin-A	FLNA_HUMAN	280729	1	21	21	125	0.111	GAGTGGLGLAVEGPSEAK	1382	1399	3.76	0.694	3.57	8	0	2	1570.81
ImP	P-H-A	Filamin-A	FLNA_HUMAN	280729	1	21	21	125	0.111	ANLPQSFQVDTSK	1465	1477	3.57	0.738	4.77	10	0	2	1434.72
ImP	P-H-A	Filamin-A	FLNA_HUMAN	280729	1	21	21	125	0.111	VAQPTITDNKDGTVTVR	1815	1831	2.59	0.587	1.96	1	0	2	1814.96
ImP	P-H-A	Filamin-A	FLNA_HUMAN	280729	1	21	21	125	0.111	YNEQHVPGSPFTAR	1938	1951	3.86	0.568	2.46	0	2	2	1602.77
ImP	P-H-A	Filamin-A	FLNA_HUMAN	280729	1	21	21	125	0.111	FADQHVPGSPFSVK	2120	2133	2.75	0.4	2.07	0	2	2	1515.76
ImP	P-H-A	Filamin-A	FLNA_HUMAN	280729	1	21	21	125	0.111	FVPAEMGTHTVSVK	2202	2215	1.85	0.545	2.11	1	0	2	1518.76
ImP	P-H-A	Filamin-A	FLNA_HUMAN	280729	1	21	21	125	0.111	VNQPASFAVSLNGAK	2347	2361	4.04	0.74	2.11	16	0	2	1502.8
ImP	P-H-A	Flotillin-1	FLOT1_HUMAN	47354.8	1	9	10	47	0.251	ISLNTLTLNVK	41	51	3.69	0.55	2.41	5	0	2	1215.73
ImP	P-H-A	Flotillin-1	FLOT1_HUMAN	47354.8	1	9	10	47	0.251	HGVPISVTGIAQVK	59	72	3.15	0.297	2.11	0	1	2	1405.82
ImP	P-H-A	Flotillin-1	FLOT1_HUMAN	47354.8	1	9	10	47	0.251	VSAQYLSEIEMAK	199	211	3.73	0.676	1.68	7	0	2	1484.73
ImP	P-H-A	Flotillin-1	FLOT1_HUMAN	47354.8	1	9	10	47	0.251	AAYDIEVNTR	221	230	2.85	0.555	0	1	0	2	1151.57
ImP	P-H-A	Flotillin-1	FLOT1_HUMAN	47354.8	1	9	10	47	0.251	RAQADLAYQLQVAK	231	244	3.91	0.708	0	0	2	2	1574.87
ImP	P-H-A	Flotillin-1	FLOT1_HUMAN	47354.8	1	9	10	47	0.251	AQADLAYQLQVAK	232	244	4.75	0.57	3.44	5	0	2	1418.76
ImP	P-H-A	Flotillin-1	FLOT1_HUMAN	47354.8	1	9	10	47	0.251	AQQVAVQEQEIAR	262	274	4.67	0.712	3.96	17	0	2	1469.77
ImP	P-H-A	Flotillin-1	FLOT1_HUMAN	47354.8	1	9	10	47	0.251	LPQVAEEISGPLTSANK	361	377	5.01	0.733	5.52	2	0	2	1753.93
ImP	P-H-A	Flotillin-1	FLOT1_HUMAN	47354.8	1	9	10	47	0.251	ITLVSSGSGTMGAAK	378	392	4.11	0.758	3.92	7	0	2	1395.71
ImP	P-H-A	Flotillin-2	FLOT2_HUMAN	41685.1	1	6	6	20	0.172	DADIGVAEAER	129	139	3.58	0.535	1.92	2	0	2	1145.54
ImP	P-H-A	Flotillin-2	FLOT2_HUMAN	41685.1	1	6	6	20	0.172	TAEAQLAYELQGAR	185	198	4.52	0.588	4.68	2	0	2	1520.77
ImP	P-H-A	Flotillin-2	FLOT2_HUMAN	41685.1	1	6	6	20	0.172	VKQVLLAQAEAEK	257	269	3.58	0.376	0	0	1	2	1426.83
ImP	P-H-A	Flotillin-2	FLOT2_HUMAN	41685.1	1	6	6	20	0.172	QVLLAQAEAEK	259	269	2.84	0.525	1.44	4	0	2	1199.66
ImP	P-H-A	Flotillin-2	FLOT2_HUMAN	41685.1	1	6	6	20	0.172	IGEAEAAVIEAMGK	273	286	3.01	0.489	3.92	1	0	2	1404.7
ImP	P-H-A	Flotillin-2	FLOT2_HUMAN	41685.1	1	6	6	20	0.172	VDEIVVLSGDNSK	329	341	4.97	0.677	4.52	10	0	2	1374.71
ImP	P-H-A	Formin-like protein 1	FMNL_HUMAN	121832	1	2	2	5	0.0209	SQGPSLDLSALK	685	696	2.91	0.551	1.92	3	0	0	1215.66
ImP	P-H-A	Formin-like protein 1	FMNL_HUMAN	121832	1	2	2	5	0.0209	LQSLDALLEMK	861	871	3.1	0.561	0	2	0	0	1276.68
ImP	P-H-A	Glyceraldehyde-3-phosphate dehydrogenase	G3P_HUMAN	36053.4	1	4	6	64	0.173	IISNASCTTNCLAPLAK	146	162	4.07	0.73	5.19	13	0	2	1833.92
ImP	P-H-A	Glyceraldehyde-3-phosphate dehydrogenase	G3P_HUMAN	36053.4	1	4	6	64	0.173	GALQNIIPASTGAAK	201	215	3.71	0.666	4.35	26	0	2	1411.79
ImP	P-H-A	Glyceraldehyde-3-phosphate dehydrogenase	G3P_HUMAN	36053.4	1	4	6	64	0.173	VPTANVSVVDLTCR	235	248	4.04	0.797	4.17	19	1	2	1530.79
ImP	P-H-A	Glyceraldehyde-3-phosphate dehydrogenase	G3P_HUMAN	36053.4	1	4	6	64	0.173	VVDLMAHMASKE	324	335	3.85	0.52	3.92	5	0	2	1330.65
ImP	P-H-A	Glucose-6-phosphate 1-dehydrogenase	G6PD_HUMAN	59258.1	1	2	2	5	0.0485	LKLEDFFAR	96	104	2.64	0.509	1.03	2	0	2	1138.63
ImP	P-H-A	Glucose-6-phosphate 1-dehydrogenase	G6PD_HUMAN	59258.1	1	2	2	5	0.0485	NSYVAGQYDDAASYQR	105	120	4.79	0.807	5.85	3	0	2	1807.79
ImP	P-H-A	Glucose-6-phosphate isomerase	G6PI_HUMAN	63148.5	1	4	4	9	0.106	TFTTQETITNAETAK	212	226	4.98	0.711	5.8	2	0	2	1655.81
ImP	P-H-A	Glucose-6-phosphate isomerase	G6PI_HUMAN	63148.5	1	4	4	9	0.106	FAAYFQQGDMESNGK	348	362	4.26	0.817	2.49	4	0	2	1708.73
ImP	P-H-A	Glucose-6-phosphate isomerase	G6PI_HUMAN	63148.5	1	4	4	9	0.106	ELQAAGKSPEDLER	448	461	2.75	0.473	1.85	1	0	2	1542.78
ImP	P-H-A	Glucose-6-phosphate isomerase	G6PI_HUMAN	63148.5	1	4	4	9	0.106	VFEGNRPTNSIVFTK	467	481	3.06	0.622	1.07	2	0	2	1708.9
ImP	P-H-A	Neutral alpha-glucosidase AB	GANAB_HUMAN	106876	1	2	2	2	0.0275	SLLLSVNAR	165	173	2.54	0.469	1.54	1	0	0	972.584
ImP	P-H-A	Neutral alpha-glucosidase AB	GANAB_HUMAN	106876	1	2	2	2	0.0275	VVIIGAGKPAAVVLQTK	892	908	3.49	0.618	2.05	0	1	2	1664.05
ImP	P-H-A	Golgi-associated plant pathogenesis-related protein 1	GAPR1_HUMAN	17218.2	1	2	3	10	0.169	EAQQYSEALASTR	38	50	3.76	0.482	0.959	3	1	2	1453.69
ImP	P-H-A	Golgi-associated plant pathogenesis-related protein 1	GAPR1_HUMAN	17218.2	1	2	3	10	0.169	ASASDGSSFVVAR	120	132	4.07	0.592	4.49	6	0	2	1253.61
ImP	P-H-A	Guanine nucleotide-binding protein G(I)/G(S)/G(T) subunit beta-1	GBB1_HUMAN	37377.5	1	3	3	14	0.106	LIIWDSYTTNK	79	89	2.87	0.714	2.31	9	0	2	1353.7
ImP	P-H-A	Guanine nucleotide-binding protein G(I)/G(S)/G(T) subunit beta-1	GBB1_HUMAN	37377.5	1	3	3	14	0.106	ELAGHTGYLSCCR	138	150	3.21	0.654	1.92	2	0	2	1523.67
ImP	P-H-A	Guanine nucleotide-binding protein G(I)/G(S)/G(T) subunit beta-1	GBB1_HUMAN	37377.5	1	3	3	14	0.106	LFVSGACDASAK	198	209	2.95	0.529	1.39	3	0	2	1225.59
ImP	P-H-A	Rab GDP dissociation inhibitor beta	GDIB_HUMAN	50665.5	1	2	2	4	0.0472	MLLYTEVTR	90	98	2.63	0.5	1.85	3	0	2	1125.6
ImP	P-H-A	Rab GDP dissociation inhibitor beta	GDIB_HUMAN	50665.5	1	2	2	4	0.0472	DLGTESQIFISR	391	402	2.55	0.318	1.92	1	0	2	1365.7
ImP	P-H-A	Rho GDP-dissociation inhibitor 2	GDIR2_HUMAN	22988.4	1	3	3	9	0.219	APEPHVEEDDDDELDSK	5	21	5.49	0.739	3.74	0	1	2	1939.8
ImP	P-H-A	Rho GDP-dissociation inhibitor 2	GDIR2_HUMAN	22988.4	1	3	3	9	0.219	ELQEMDKDDESLIK	34	47	2.9	0.553	1.92	2	0	2	1708.8
ImP	P-H-A	Rho GDP-dissociation inhibitor 2	GDIR2_HUMAN	22988.4	1	3	3	9	0.219	TLLGDGPVVTDPK	51	63	3.5	0.651	3.24	6	0	2	1311.72
ImP	P-H-A	Gelsolin	GELS_HUMAN	85697.8	1	6	6	60	0.0895	HVVPNEVVVQR	178	188	2.92	0.683	2.15	10	0	2	1275.72
ImP	P-H-A	Gelsolin	GELS_HUMAN	85697.8	1	6	6	60	0.0895	SEDCFILDHGK	328	338	3.73	0.651	1.82	3	0	2	1320.59
ImP	P-H-A	Gelsolin	GELS_HUMAN	85697.8	1	6	6	60	0.0895	QTQVSVLPEGGETPLFK	374	390	3.77	0.62	2.89	5	0	2	1829.96
ImP	P-H-A	Gelsolin	GELS_HUMAN	85697.8	1	6	6	60	0.0895	SVLPEGGETPLFK	378	390	0	0	4.43	1	0	2	1373.73
ImP	P-H-A	Gelsolin	GELS_HUMAN	85697.8	1	6	6	60	0.0895	AGALNSNDAFVLK	585	597	3.79	0.639	2.28	39	0	2	1319.7
ImP	P-H-A	Gelsolin	GELS_HUMAN	85697.8	1	6	6	60	0.0895	TPSAAYLWVGTGASEAEK	598	615	5	0.668	5.66	2	0	2	1837.9
ImP	P-H-A	Glycogenin-1	GLYG_HUMAN	39384.4	1	2	3	11	0.0686	GALVLGSSLK	18	27	3	0.518	1.51	4	0	2	944.578
ImP	P-H-A	Glycogenin-1	GLYG_HUMAN	39384.4	1	2	3	11	0.0686	LVVLATPQVSDSMR	35	48	3.46	0.613	2.8	7	0	2	1531.82
ImP	P-H-A	Guanine nucleotide-binding protein G(i), alpha-2 subunit	GNAI2_HUMAN	40452	1	9	11	83	0.324	LLLLGAGESGK	36	46	3.03	0.631	2.49	20	0	2	1057.63
ImP	P-H-A	Guanine nucleotide-binding protein G(i), alpha-2 subunit	GNAI2_HUMAN	40452	1	9	11	83	0.324	AMGNLQIDFADPSR	87	100	4.3	0.737	3.37	3	0	2	1550.73
ImP	P-H-A	Guanine nucleotide-binding protein G(i), alpha-2 subunit	GNAI2_HUMAN	40452	1	9	11	83	0.324	TAEEQGVLPDDLSGVIR	113	129	0	0	3.48	1	0	2	1798.92
ImP	P-H-A	Guanine nucleotide-binding protein G(i), alpha-2 subunit	GNAI2_HUMAN	40452	1	9	11	83	0.324	LWADHGVQACFGR	131	143	3.64	0.685	2.11	2	3	2	1516.71
ImP	P-H-A	Guanine nucleotide-binding protein G(i), alpha-2 subunit	GNAI2_HUMAN	40452	1	9	11	83	0.324	IAQSDYIPTQQDVLR	163	177	4.06	0.595	2.72	11	0	2	1746.9
ImP	P-H-A	Guanine nucleotide-binding protein G(i), alpha-2 subunit	GNAI2_HUMAN	40452	1	9	11	83	0.324	TTGIVETHFTFK	182	193	3.5	0.441	2.64	5	0	2	1380.72
ImP	P-H-A	Guanine nucleotide-binding protein G(i), alpha-2 subunit	GNAI2_HUMAN	40452	1	9	11	83	0.324	LFDSICNNK	250	258	2.76	0.504	1.15	3	0	2	1110.52
ImP	P-H-A	Guanine nucleotide-binding protein G(i), alpha-2 subunit	GNAI2_HUMAN	40452	1	9	11	83	0.324	YDEAASYIQSK	297	307	3.88	0.681	3.32	29	0	2	1274.59
ImP	P-H-A	Guanine nucleotide-binding protein G(i), alpha-2 subunit	GNAI2_HUMAN	40452	1	9	11	83	0.324	EIYTHFTCATDTK	319	331	3.43	0.695	2.92	6	0	2	1586.72
ImP	P-H-A	Guanine nucleotide-binding protein G(q) subunit alpha	GNAQ_HUMAN	41468.7	1	2	2	6	0.0737	LLLLGTGESGK	36	46	2.74	0.351	2.21	3	0	2	1087.64
ImP	P-H-A	Guanine nucleotide-binding protein G(q) subunit alpha	GNAQ_HUMAN	41468.7	1	2	2	6	0.0737	VADPAYLPTQQDVLR	161	175	4.09	0.533	2.41	3	0	2	1685.89
ImP	P-H-A	Golgin subfamily A member 7	GOGA7_HUMAN	15824.5	1	2	2	3	0.153	TLNNLYAEAEK	49	59	3.63	0.468	1.33	2	0	2	1265.64
ImP	P-H-A	Golgin subfamily A member 7	GOGA7_HUMAN	15824.5	1	2	2	3	0.153	VIEITIYEDR	122	131	2.82	0.676	1.49	1	0	2	1250.66
ImP	P-H-A	Platelet glycoprotein IX	GPIX_HUMAN	19046.3	0.998	2	2	3	0.13	TPEALLQVR	104	112	2.97	0.605	1.27	2	0	2	1026.59
ImP	P-H-A	Platelet glycoprotein IX	GPIX_HUMAN	19046.3	0.998	2	2	3	0.13	CASPSLAAHGPLGR	113	126	2.57	0.625	1.62	1	0	2	1393.7
ImP	P-H-A	Glutathione peroxidase 3	GPX3_HUMAN	25553.2	0.998	2	2	4	0.128	QEPGENSEILPTLK	107	120	2.8	0.6	0	2	0	2	1554.8
ImP	P-H-A	Glutathione peroxidase 3	GPX3_HUMAN	25553.2	0.998	2	2	4	0.128	NSCPPTSELLGTSDR	154	168	3.68	0.694	3.36	2	0	2	1633.75
ImP	P-H-A	Grancalcin	GRAN_HUMAN	24010.6	1	5	5	9	0.212	SAVAGQDGEVDAEELQR	59	75	0	0	6.74	2	0	2	1773.83
ImP	P-H-A	Grancalcin	GRAN_HUMAN	24010.6	1	5	5	9	0.212	IMIAMLDR	96	103	2.69	0.522	1.32	1	0	2	962.516
ImP	P-H-A	Grancalcin	GRAN_HUMAN	24010.6	1	5	5	9	0.212	QAIGLMGYR	146	154	2.05	0.441	2.28	1	0	2	1008.53
ImP	P-H-A	Grancalcin	GRAN_HUMAN	24010.6	1	5	5	9	0.212	LSPQTLTTIVK	155	165	3.07	0.648	2.11	4	0	2	1200.72
ImP	P-H-A	Grancalcin	GRAN_HUMAN	24010.6	1	5	5	9	0.212	LSPQTLTTIVKR	155	166	2.57	0.337	0	1	0	2	1356.82
ImP	P-H-A	78 kDa glucose-regulated protein	GRP78_HUMAN	72334.7	1	10	10	31	0.213	ITPSYVAFTPEGER	61	74	3.38	0.591	2.92	3	0	2	1566.78
ImP	P-H-A	78 kDa glucose-regulated protein	GRP78_HUMAN	72334.7	1	10	10	31	0.213	NQLTSNPENTVFDAK	82	96	4.67	0.682	5.64	5	0	0	1677.81
ImP	P-H-A	78 kDa glucose-regulated protein	GRP78_HUMAN	72334.7	1	10	10	31	0.213	TWNDPSVQQDIK	102	113	3.93	0.613	2.44	6	0	2	1430.69
ImP	P-H-A	78 kDa glucose-regulated protein	GRP78_HUMAN	72334.7	1	10	10	31	0.213	TFAPEEISAMVLTK	139	152	3.83	0.584	4.38	2	0	2	1552.79
ImP	P-H-A	78 kDa glucose-regulated protein	GRP78_HUMAN	72334.7	1	10	10	31	0.213	DAGTIAGLNVMR	186	197	3.25	0.558	2.49	1	0	0	1233.63
ImP	P-H-A	78 kDa glucose-regulated protein	GRP78_HUMAN	72334.7	1	10	10	31	0.213	SDIDEIVLVGGSTR	354	367	3.63	0.614	2.74	3	0	2	1460.76
ImP	P-H-A	78 kDa glucose-regulated protein	GRP78_HUMAN	72334.7	1	10	10	31	0.213	SQIFSTASDNQPTVTIK	448	464	4.74	0.58	5.13	1	0	2	1836.93
ImP	P-H-A	78 kDa glucose-regulated protein	GRP78_HUMAN	72334.7	1	10	10	31	0.213	NELESYAYSLK	563	573	3.77	0.62	2.64	5	0	2	1316.64
ImP	P-H-A	78 kDa glucose-regulated protein	GRP78_HUMAN	72334.7	1	10	10	31	0.213	ELEEIVQPIISK	622	633	4.18	0.511	2.1	4	0	2	1397.79
ImP	P-H-A	78 kDa glucose-regulated protein	GRP78_HUMAN	72334.7	1	10	10	31	0.213	LYGSAGPPPTGEEDTAEK	634	651	2.97	0.65	3.24	1	0	2	1818.84
ImP	P-H-A	Glutathione S-transferase kappa 1	GSTK1_HUMAN	25498.1	0.998	2	3	5	0.133	NEDITEPQSILAAAEK	129	144	4.94	0.621	4.02	1	0	2	1728.87
ImP	P-H-A	Glutathione S-transferase kappa 1	GSTK1_HUMAN	25498.1	0.998	2	3	5	0.133	AGMSAEQAQGLLEK	145	158	4.4	0.597	2.89	4	0	2	1432.71
ImP	P-H-A	Glutathione S-transferase P	GSTP1_HUMAN	23356.7	0.998	2	2	3	0.1	MLLADQGQSWK	20	30	3.41	0.596	2.33	2	0	2	1276.64
ImP	P-H-A	Glutathione S-transferase P	GSTP1_HUMAN	23356.7	0.998	2	2	3	0.1	ASCLYGQLPK	46	55	2.92	0.438	0	1	0	2	1136.58
ImP	P-H-A	Glycogen [starch] synthase, muscle	GYS1_HUMAN	83787.1	1	6	6	39	0.0773	VGGIYTVLQTK	40	50	2.62	0.506	1.3	10	0	2	1178.68
ImP	P-H-A	Glycogen [starch] synthase, muscle	GYS1_HUMAN	83787.1	1	6	6	39	0.0773	TQVELLEAPTPALK	75	88	4.86	0.571	3.22	3	0	2	1509.85
ImP	P-H-A	Glycogen [starch] synthase, muscle	GYS1_HUMAN	83787.1	1	6	6	39	0.0773	TQVELLEAPTPALKR	75	89	3.61	0.662	1.62	2	0	2	1665.95
ImP	P-H-A	Glycogen [starch] synthase, muscle	GYS1_HUMAN	83787.1	1	6	6	39	0.0773	KPDIVTPNGLNVK	273	285	2.92	0.592	0	1	0	2	1394.8
ImP	P-H-A	Glycogen [starch] synthase, muscle	GYS1_HUMAN	83787.1	1	6	6	39	0.0773	IGLFNSSADR	463	472	2.93	0.54	1.92	14	0	2	1079.55
ImP	P-H-A	Glycogen [starch] synthase, muscle	GYS1_HUMAN	83787.1	1	6	6	39	0.0773	LSDLLDWK	592	599	2.91	0.589	1.6	9	0	0	989.53
ImP	P-H-A	Histone H4	H4_HUMAN	11367.7	1	8	8	70	0.466	DNIQGITKPAIR	25	36	2.96	0.601	2.48	11	0	2	1325.75
ImP	P-H-A	Histone H4	H4_HUMAN	11367.7	1	8	8	70	0.466	ISGLIYEETR	47	56	3.43	0.652	1.64	28	0	2	1180.62
ImP	P-H-A	Histone H4	H4_HUMAN	11367.7	1	8	8	70	0.466	ISGLIYEETRGVLK	47	60	3.51	0.512	0	1	0	2	1577.89
ImP	P-H-A	Histone H4	H4_HUMAN	11367.7	1	8	8	70	0.466	VFLENVIR	61	68	3.21	0.479	0	10	0	2	989.578
ImP	P-H-A	Histone H4	H4_HUMAN	11367.7	1	8	8	70	0.466	KTVTAMDVVYALK	80	92	2.83	0.609	1.85	2	0	2	1454.79
ImP	P-H-A	Histone H4	H4_HUMAN	11367.7	1	8	8	70	0.466	KTVTAMDVVYALKR	80	93	3.59	0.627	0	0	1	2	1610.89
ImP	P-H-A	Histone H4	H4_HUMAN	11367.7	1	8	8	70	0.466	TVTAMDVVYALK	81	92	3.63	0.706	3.49	15	0	2	1326.7
ImP	P-H-A	Histone H4	H4_HUMAN	11367.7	1	8	8	70	0.466	TVTAMDVVYALKR	81	93	3.13	0.454	3.1	2	0	2	1482.8
ImP	P-H-A	Hemoglobin subunit alpha	HBA_HUMAN	15257.6	1	7	9	118	0.528	VGAHAGEYGAEALER	18	32	4.75	0.644	2.49	27	44	2	1529.73
ImP	P-H-A	Hemoglobin subunit alpha	HBA_HUMAN	15257.6	1	7	9	118	0.528	MFLSFPTTK	33	41	2.62	0.554	0	5	0	0	1071.55
ImP	P-H-A	Hemoglobin subunit alpha	HBA_HUMAN	15257.6	1	7	9	118	0.528	TYFPHFDLSHGSAQVK	42	57	3.17	0.721	1.35	2	0	2	1833.89
ImP	P-H-A	Hemoglobin subunit alpha	HBA_HUMAN	15257.6	1	7	9	118	0.528	VADALTNAVAHVD	63	75	0	0	5.33	2	0	2	1295.66
ImP	P-H-A	Hemoglobin subunit alpha	HBA_HUMAN	15257.6	1	7	9	118	0.528	VADALTNAVAHVDD	63	76	0	0	3.92	2	0	2	1410.69
ImP	P-H-A	Hemoglobin subunit alpha	HBA_HUMAN	15257.6	1	7	9	118	0.528	LRVDPVNFK	92	100	2.58	0.534	1.68	2	0	2	1087.63
ImP	P-H-A	Hemoglobin subunit alpha	HBA_HUMAN	15257.6	1	7	9	118	0.528	FLASVSTVLTSK	129	140	4.04	0.63	4.16	34	0	2	1252.71
ImP	P-H-A	Hemoglobin subunit beta	HBB_HUMAN	15998	1	7	8	106	0.483	SAVTALWGK	10	18	3.06	0.633	0	12	0	2	932.52
ImP	P-H-A	Hemoglobin subunit beta	HBB_HUMAN	15998	1	7	8	106	0.483	VNVDEVGGEALGR	19	31	4.56	0.662	2.55	41	0	2	1314.66
ImP	P-H-A	Hemoglobin subunit beta	HBB_HUMAN	15998	1	7	8	106	0.483	LLVVYPWTQR	32	41	2.65	0.465	0	2	0	2	1274.73
ImP	P-H-A	Hemoglobin subunit beta	HBB_HUMAN	15998	1	7	8	106	0.483	GTFATLSELHCDK	84	96	3.23	0.673	2.51	6	0	2	1478.69
ImP	P-H-A	Hemoglobin subunit beta	HBB_HUMAN	15998	1	7	8	106	0.483	EFTPPVQAAYQK	122	133	3.14	0.573	3.37	17	0	2	1378.7
ImP	P-H-A	Hemoglobin subunit beta	HBB_HUMAN	15998	1	7	8	106	0.483	VVAGVANALAHK	134	145	4.03	0.754	4.47	22	0	2	1149.67
ImP	P-H-A	Hemoglobin subunit beta	HBB_HUMAN	15998	1	7	8	106	0.483	VVAGVANALAHKYH	134	147	3.98	0.694	2.52	6	0	2	1449.8
ImP	P-H-A	Hemoglobin subunit delta	HBD_HUMAN	16055.2	1	3	4	16	0.395	TAVNALWGK	10	18	3.43	0.582	2.07	2	0	2	959.531
ImP	P-H-A	Hemoglobin subunit delta	HBD_HUMAN	16055.2	1	3	4	16	0.395	VNVDAVGGEALGR	19	31	3.55	0.722	4.05	9	0	2	1256.66
ImP	P-H-A	Hemoglobin subunit delta	HBD_HUMAN	16055.2	1	3	4	16	0.395	EFTPQMQAAYQK	122	133	2.97	0.645	1.06	5	0	2	1441.68
ImP	P-H-A	Delta-aminolevulinic acid dehydratase	HEM2_HUMAN	36295.3	1	3	3	7	0.0939	CVLIFGVPSR	75	84	2.63	0.383	1.37	1	0	2	1147.63
ImP	P-H-A	Delta-aminolevulinic acid dehydratase	HEM2_HUMAN	36295.3	1	3	3	7	0.0939	LAEVALAYAK	150	159	3.56	0.654	2.82	5	0	2	1048.6
ImP	P-H-A	Delta-aminolevulinic acid dehydratase	HEM2_HUMAN	36295.3	1	3	3	7	0.0939	AAVLEAMTAFR	298	308	3.47	0.619	2.89	1	0	2	1179.62
ImP	P-H-A	Protein HIDE1	HIDE1_HUMAN	23862.6	0.998	2	2	5	0.122	GGQVVQLLQAPTDQR	54	68	4.16	0.674	0	4	0	2	1609.87
ImP	P-H-A	Protein HIDE1	HIDE1_HUMAN	23862.6	0.998	2	2	5	0.122	GVTFNLSGGSSK	69	80	2.52	0.639	2.48	1	0	2	1153.58
ImP	P-H-A	Haptoglobin	HPT_HUMAN	45204.9	1	14	17	162	0.3	LRTEGDGVYTLNDK	58	71	3.99	0.662	3.62	6	0	2	1580.79
ImP	P-H-A	Haptoglobin	HPT_HUMAN	45204.9	1	14	17	162	0.3	LRTEGDGVYTLNDKK	58	72	3.48	0.393	2	1	1	2	1708.89
ImP	P-H-A	Haptoglobin	HPT_HUMAN	45204.9	1	14	17	162	0.3	TEGDGVYTLNDK	60	71	4.07	0.703	4.8	15	0	2	1311.61
ImP	P-H-A	Haptoglobin	HPT_HUMAN	45204.9	1	14	17	162	0.3	AVGDKLPECEADDG	78	91	0	0	3	1	0	2	1475.63
ImP	P-H-A	Haptoglobin	HPT_HUMAN	45204.9	1	14	17	162	0.3	LRTEGDGVYTLNNEK	117	131	4.17	0.544	0	4	3	2	1708.85
ImP	P-H-A	Haptoglobin	HPT_HUMAN	45204.9	1	14	17	162	0.3	TEGDGVYTLNNEK	119	131	3.74	0.736	2.15	22	0	2	1439.66
ImP	P-H-A	Haptoglobin	HPT_HUMAN	45204.9	1	14	17	162	0.3	GSFPWQAK	171	178	2.57	0.534	0	2	0	2	920.462
ImP	P-H-A	Haptoglobin	HPT_HUMAN	45204.9	1	14	17	162	0.3	DIAPTLTLYVGK	216	227	3.04	0.685	2.57	3	0	2	1290.73
ImP	P-H-A	Haptoglobin	HPT_HUMAN	45204.9	1	14	17	162	0.3	DIAPTLTLYVGKK	216	228	3.25	0.668	2.48	7	0	2	1418.83
ImP	P-H-A	Haptoglobin	HPT_HUMAN	45204.9	1	14	17	162	0.3	VGYVSGWGR	278	286	3.46	0.599	1.77	21	0	2	980.495
ImP	P-H-A	Haptoglobin	HPT_HUMAN	45204.9	1	14	17	162	0.3	YVMLPVADQDQCIR	298	311	4.42	0.7	4.51	19	0	2	1707.82
ImP	P-H-A	Haptoglobin	HPT_HUMAN	45204.9	1	14	17	162	0.3	SPVGVQPILNEH	326	337	0	0	4.89	9	0	2	1289.68
ImP	P-H-A	Haptoglobin	HPT_HUMAN	45204.9	1	14	17	162	0.3	SCAVAEYGVYVK	380	391	4.68	0.681	4.51	23	0	2	1345.65
ImP	P-H-A	Haptoglobin	HPT_HUMAN	45204.9	1	14	17	162	0.3	VTSIQDWVQK	392	401	3.27	0.63	1.15	25	0	2	1203.64
ImP	P-H-A	Heat shock protein HSP 90-beta	HS90B_HUMAN	83267.3	1	2	2	9	0.0359	ADLINNLGTIAK	96	107	3.52	0.658	2.59	4	0	0	1242.71
ImP	P-H-A	Heat shock protein HSP 90-beta	HS90B_HUMAN	83267.3	1	2	2	9	0.0359	GVVDSEDLPLNISR	379	392	4.42	0.675	2.04	5	0	0	1513.79
ImP	P-H-A	Heat shock 70 kDa protein 1	HSP71_HUMAN	70054	1	6	6	45	0.119	TTPSYVAFTDTER	37	49	3.49	0.742	3.37	22	0	2	1487.7
ImP	P-H-A	Heat shock 70 kDa protein 1	HSP71_HUMAN	70054	1	6	6	45	0.119	NQVALNPQNTVFDAK	57	71	4.32	0.631	4.7	10	0	2	1658.85
ImP	P-H-A	Heat shock 70 kDa protein 1	HSP71_HUMAN	70054	1	6	6	45	0.119	DAGVIAGLNVLR	160	171	3.03	0.578	1.8	1	0	0	1197.7
ImP	P-H-A	Heat shock 70 kDa protein 1	HSP71_HUMAN	70054	1	6	6	45	0.119	ATAGDTHLGGEDFDNR	221	236	2.98	0.647	2.64	2	0	2	1675.73
ImP	P-H-A	Heat shock 70 kDa protein 1	HSP71_HUMAN	70054	1	6	6	45	0.119	LLQDFFNGR	349	357	2.53	0.488	1.72	6	0	2	1109.57
ImP	P-H-A	Heat shock 70 kDa protein 1	HSP71_HUMAN	70054	1	6	6	45	0.119	NALESYAFNMK	540	550	3.15	0.647	2.15	4	0	2	1303.6
ImP	P-H-A	Heat shock cognate 71 kDa protein	HSP7C_HUMAN	70899.8	1	3	4	25	0.0867	NQVAMNPTNTVFDAK	57	71	4.44	0.72	5.66	8	0	2	1665.79
ImP	P-H-A	Heat shock cognate 71 kDa protein	HSP7C_HUMAN	70899.8	1	3	4	25	0.0867	DAGTIAGLNVLR	160	171	3.61	0.552	2.68	16	0	2	1199.67
ImP	P-H-A	Heat shock cognate 71 kDa protein	HSP7C_HUMAN	70899.8	1	3	4	25	0.0867	STAGDTHLGGEDFDNR	221	236	2.64	0.773	2.74	1	0	2	1691.73
ImP	P-H-A	Ig heavy chain V-I region HG3	HV102_HUMAN	12945.3	0.998	2	2	12	0.197	QVQLVQSGAEVK	20	31	0	0	4.11	9	0	2	1268.68
ImP	P-H-A	Ig heavy chain V-I region HG3	HV102_HUMAN	12945.3	0.998	2	2	12	0.197	SEDTAVYYCAR	107	117	3.75	0.802	2.6	3	0	0	1334.57
ImP	P-H-A	Ig heavy chain V-II region ARH-77	HV209_HUMAN	16228.6	0.998	2	2	12	0.11	LSSVTAADTAVYYCAR	102	117	5.05	0.684	4.55	8	0	0	1747.83
ImP	P-H-A	Ig heavy chain V-II region ARH-77	HV209_HUMAN	16228.6	0.998	2	2	12	0.11	SVTAADTAVYYCAR	104	117	0	0	6.33	4	0	0	1547.72
ImP	P-H-A	Ig heavy chain V-III region VH26	HV303_HUMAN	12582.6	1	3	5	30	0.35	EVQLLESGGGLVQPGGSLR	20	38	3.75	0.644	5.21	3	2	0	1896.02
ImP	P-H-A	Ig heavy chain V-III region VH26	HV303_HUMAN	12582.6	1	3	5	30	0.35	NTLYLQMNSLR	96	106	4.35	0.692	2.7	20	0	0	1352.7
ImP	P-H-A	Ig heavy chain V-III region VH26	HV303_HUMAN	12582.6	1	3	5	30	0.35	AEDTAVYYCAK	107	117	3.57	0.827	2.03	5	0	0	1290.57
ImP	P-H-A	Ig heavy chain V-III region BRO	HV305_HUMAN	13226.8	1	3	4	19	0.25	EVQLVESGGGLVQPGGSLR	1	19	6.06	0.649	3.96	10	2	0	1882
ImP	P-H-A	Ig heavy chain V-III region BRO	HV305_HUMAN	13226.8	1	3	4	19	0.25	LVESGGGLVQPGGSLR	4	19	0	0	3.03	1	0	0	1525.83
ImP	P-H-A	Ig heavy chain V-III region BRO	HV305_HUMAN	13226.8	1	3	4	19	0.25	AEDTAVYYCAR	87	97	3.78	0.832	3.42	6	0	2	1318.57
ImP	P-H-A	Ig heavy chain V-III region GAL	HV320_HUMAN	12726.1	1	4	5	22	0.405	EVQLVESGGDLVQPGR	1	16	2.77	0.67	3.85	1	0	0	1682.87
ImP	P-H-A	Ig heavy chain V-III region GAL	HV320_HUMAN	12726.1	1	4	5	22	0.405	GLEWVANIK	44	52	3.04	0.498	0	2	0	2	1029.57
ImP	P-H-A	Ig heavy chain V-III region GAL	HV320_HUMAN	12726.1	1	4	5	22	0.405	NSLYLQMNSLR	77	87	3.99	0.585	2.77	18	0	0	1338.68
ImP	P-H-A	Ig heavy chain V-III region GAL	HV320_HUMAN	12726.1	1	4	5	22	0.405	VEDTALYYCAR	88	98	3.18	0.642	1.7	1	0	2	1360.62
ImP	P-H-A	Hexokinase-3	HXK3_HUMAN	99023.8	1	3	3	8	0.039	GVAMVTAVAAR	465	475	3.39	0.447	1.92	4	0	2	1061.58
ImP	P-H-A	Hexokinase-3	HXK3_HUMAN	99023.8	1	3	3	8	0.039	FDASVDQASINPGK	731	744	4.14	0.531	3.4	2	0	2	1448.7
ImP	P-H-A	Hexokinase-3	HXK3_HUMAN	99023.8	1	3	3	8	0.039	GAALVTAVACR	906	916	3.31	0.444	1.92	2	0	2	1088.59
ImP	P-H-A	Intercellular adhesion molecule 3	ICAM3_HUMAN	59539	1	3	3	6	0.0676	TSLTVVLLR	148	156	3.16	0.36	0	3	0	0	1001.64
ImP	P-H-A	Intercellular adhesion molecule 3	ICAM3_HUMAN	59539	1	3	3	6	0.0676	QPAVEEPAEVTATVLASR	164	181	2.87	0.739	2.39	1	0	0	1867.98
ImP	P-H-A	Intercellular adhesion molecule 3	ICAM3_HUMAN	59539	1	3	3	6	0.0676	TFVLPVTPPR	215	224	2.73	0.702	1.68	2	0	0	1126.66
ImP	P-H-A	Ig alpha-1 chain C region	IGHA1_HUMAN	37653.8	1	6	7	44	0.218	SVTWSESGQGVTAR	38	51	0	0	4.8	3	0	0	1464.71
ImP	P-H-A	Ig alpha-1 chain C region	IGHA1_HUMAN	37653.8	1	6	7	44	0.218	DASGVTFTWTPSSGK	154	168	5.17	0.674	5.47	2	0	0	1540.73
ImP	P-H-A	Ig alpha-1 chain C region	IGHA1_HUMAN	37653.8	1	6	7	44	0.218	TFTCTAAYPESK	201	212	3.44	0.629	2.31	20	0	2	1375.62
ImP	P-H-A	Ig alpha-1 chain C region	IGHA1_HUMAN	37653.8	1	6	7	44	0.218	TPLTATLSK	213	221	2.63	0.613	0	1	0	2	931.546
ImP	P-H-A	Ig alpha-1 chain C region	IGHA1_HUMAN	37653.8	1	6	7	44	0.218	WLQGSQELPR	264	273	2.61	0.523	2.7	11	0	2	1213.63
ImP	P-H-A	Ig alpha-1 chain C region	IGHA1_HUMAN	37653.8	1	6	7	44	0.218	QEPSQGTTTFAVTSILR	283	299	3.64	0.777	4.68	5	2	2	1835.95
ImP	P-H-A	Ig gamma-1 chain C region	IGHG1_HUMAN	36105	1	10	11	101	0.294	GPSVFPLAPSSK	5	16	2.94	0.585	1.07	28	0	2	1186.65
ImP	P-H-A	Ig gamma-1 chain C region	IGHG1_HUMAN	36105	1	10	11	101	0.294	STSGGTAALGCLVK	17	30	4.09	0.513	3.52	41	0	0	1321.68
ImP	P-H-A	Ig gamma-1 chain C region	IGHG1_HUMAN	36105	1	10	11	101	0.294	TPEVTCVVVDVSHED	139	153	0	0	3.92	2	0	2	1685.77
ImP	P-H-A	Ig gamma-1 chain C region	IGHG1_HUMAN	36105	1	10	11	101	0.294	TPEVTCVVVDVSHEDPEVK	139	157	4.19	0.668	4.33	2	3	2	2139.03
ImP	P-H-A	Ig gamma-1 chain C region	IGHG1_HUMAN	36105	1	10	11	101	0.294	FNWYVDGVEVHNAK	158	171	5.49	0.65	6.7	2	0	2	1677.8
ImP	P-H-A	Ig gamma-1 chain C region	IGHG1_HUMAN	36105	1	10	11	101	0.294	WYVDGVEVHNAK	160	171	3.81	0.625	4.92	1	0	0	1416.69
ImP	P-H-A	Ig gamma-1 chain C region	IGHG1_HUMAN	36105	1	10	11	101	0.294	VSNKALPAPIEK	206	217	2.92	0.443	1.11	1	0	2	1266.74
ImP	P-H-A	Ig gamma-1 chain C region	IGHG1_HUMAN	36105	1	10	11	101	0.294	EPQVYTLPPSR	228	238	2.59	0.523	0	1	0	2	1286.67
ImP	P-H-A	Ig gamma-1 chain C region	IGHG1_HUMAN	36105	1	10	11	101	0.294	EPQVYTLPPSRDELTK	228	243	3.52	0.663	1.2	3	0	2	1872.97
ImP	P-H-A	Ig gamma-1 chain C region	IGHG1_HUMAN	36105	1	10	11	101	0.294	NQVSLTCLVK	244	253	3.19	0.555	1.92	17	0	2	1161.63
ImP	P-H-A	Ig gamma-2 chain C region	IGHG2_HUMAN	35899.2	1	3	5	30	0.248	GPSVFPLAPCSR	5	16	3.03	0.663	1.82	13	0	2	1287.65
ImP	P-H-A	Ig gamma-2 chain C region	IGHG2_HUMAN	35899.2	1	3	5	30	0.248	STSESTAALGCLVK	17	30	4.13	0.543	1.8	11	2	2	1423.71
ImP	P-H-A	Ig gamma-2 chain C region	IGHG2_HUMAN	35899.2	1	3	5	30	0.248	EPQVYTLPPSREEMTK	224	239	3.12	0.727	1.14	4	0	2	1920.94
ImP	P-H-A	Ig mu chain C region	IGHM_HUMAN	49305.7	1	16	22	250	0.378	YAATSQVLLPSK	65	76	3.7	0.486	2.96	13	0	0	1277.71
ImP	P-H-A	Ig mu chain C region	IGHM_HUMAN	49305.7	1	16	22	250	0.378	DVMQGTDEHVVCK	77	89	3.15	0.723	2.15	11	0	0	1533.67
ImP	P-H-A	Ig mu chain C region	IGHM_HUMAN	49305.7	1	16	22	250	0.378	EKNVPLPVIAELPPK	98	112	3.65	0.603	1.24	1	1	0	1643.97
ImP	P-H-A	Ig mu chain C region	IGHM_HUMAN	49305.7	1	16	22	250	0.378	VSVFVPPR	113	120	2.59	0.634	1.46	9	0	0	900.53
ImP	P-H-A	Ig mu chain C region	IGHM_HUMAN	49305.7	1	16	22	250	0.378	DGFFGNPR	121	128	2.53	0.697	0	7	0	0	909.421
ImP	P-H-A	Ig mu chain C region	IGHM_HUMAN	49305.7	1	16	22	250	0.378	SKLICQATGFSPR	130	142	3.62	0.661	3.17	3	0	0	1464.76
ImP	P-H-A	Ig mu chain C region	IGHM_HUMAN	49305.7	1	16	22	250	0.378	LICQATGFSPR	132	142	3.3	0.615	3.74	42	0	0	1249.64
ImP	P-H-A	Ig mu chain C region	IGHM_HUMAN	49305.7	1	16	22	250	0.378	QIQVSWLREGK	143	153	3.53	0.575	0	5	0	0	1343.74
ImP	P-H-A	Ig mu chain C region	IGHM_HUMAN	49305.7	1	16	22	250	0.378	EGKQVGSGVTTDQVQAEAK	151	169	4.18	0.702	2.49	9	2	0	1931.97
ImP	P-H-A	Ig mu chain C region	IGHM_HUMAN	49305.7	1	16	22	250	0.378	QVGSGVTTDQVQAEAK	154	169	3.87	0.727	3.55	43	0	0	1617.81
ImP	P-H-A	Ig mu chain C region	IGHM_HUMAN	49305.7	1	16	22	250	0.378	ESGPTTYKVTSTLTIK	170	185	3.24	0.605	2.48	3	0	0	1725.93
ImP	P-H-A	Ig mu chain C region	IGHM_HUMAN	49305.7	1	16	22	250	0.378	ESDWLGQSMFTCR	186	198	3.67	0.768	5.47	7	0	0	1632.68
ImP	P-H-A	Ig mu chain C region	IGHM_HUMAN	49305.7	1	16	22	250	0.378	FTCTVTHTDLPSPLK	301	315	3.69	0.567	1.12	7	3	0	1716.86
ImP	P-H-A	Ig mu chain C region	IGHM_HUMAN	49305.7	1	16	22	250	0.378	GVALHRPDVYLLPPAR	323	338	5	0.753	2.85	2	5	0	1774.01
ImP	P-H-A	Ig mu chain C region	IGHM_HUMAN	49305.7	1	16	22	250	0.378	PDVYLLPPAR	329	338	3.26	0.53	1.55	4	0	0	1140.64
ImP	P-H-A	Ig mu chain C region	IGHM_HUMAN	49305.7	1	16	22	250	0.378	YVTSAPMPEPQAPGR	377	391	4.2	0.724	3.54	73	0	2	1616.77
ImP	P-H-A	Immunoglobulin J chain	IGJ_HUMAN	15594.5	1	4	4	23	0.372	SSEDPNEDIVER	25	36	2.76	0.555	5.25	11	0	2	1389.61
ImP	P-H-A	Immunoglobulin J chain	IGJ_HUMAN	15594.5	1	4	4	23	0.372	FVYHLSDLCK	61	70	3.11	0.613	1.85	7	0	2	1281.63
ImP	P-H-A	Immunoglobulin J chain	IGJ_HUMAN	15594.5	1	4	4	23	0.372	CYTAVVPLVYGGETK	109	123	4.03	0.791	4.85	2	0	2	1656.83
ImP	P-H-A	Immunoglobulin J chain	IGJ_HUMAN	15594.5	1	4	4	23	0.372	MVETALTPDACYPD	124	137	3.26	0.815	2.66	3	0	2	1598.67
ImP	P-H-A	Ig kappa chain C region	IGKC_HUMAN	11608.6	1	5	6	27	0.481	VDNALQSGNSQESVTEQD	42	59	0	0	5	1	0	2	1920.84
ImP	P-H-A	Ig kappa chain C region	IGKC_HUMAN	11608.6	1	5	6	27	0.481	VDNALQSGNSQESVTEQDSK	42	61	3.97	0.673	1.85	4	2	2	2135.97
ImP	P-H-A	Ig kappa chain C region	IGKC_HUMAN	11608.6	1	5	6	27	0.481	DSTYSLSSTLTLSK	62	75	4.31	0.59	4.72	14	0	2	1502.76
ImP	P-H-A	Ig kappa chain C region	IGKC_HUMAN	11608.6	1	5	6	27	0.481	VYACEVTHQGLSSPVTK	83	99	5.24	0.724	6.47	5	0	2	1875.93
ImP	P-H-A	Ig kappa chain C region	IGKC_HUMAN	11608.6	1	5	6	27	0.481	EVTHQGLSSPVTK	87	99	0	0	3.92	1	0	2	1364.72
ImP	P-H-A	Immunoglobulin superfamily member 2	IGSF2_HUMAN	115074	1	3	3	5	0.0294	FAASDVQLNK	217	226	3	0.334	0	2	0	0	1092.57
ImP	P-H-A	Immunoglobulin superfamily member 2	IGSF2_HUMAN	115074	1	3	3	5	0.0294	TGSWQVLQR	387	395	2.74	0.347	0	2	0	0	1074.57
ImP	P-H-A	Immunoglobulin superfamily member 2	IGSF2_HUMAN	115074	1	3	3	5	0.0294	ILEMDQTNVIK	727	737	3.17	0.391	1.43	1	0	2	1319.69
ImP	P-H-A	Leukocyte elastase inhibitor	ILEU_HUMAN	42743.8	1	7	7	37	0.156	TFHFNTVEEVHSR	57	69	4.2	0.633	0	0	1	2	1602.77
ImP	P-H-A	Leukocyte elastase inhibitor	ILEU_HUMAN	42743.8	1	7	7	37	0.156	FQSLNADINK	70	79	2.7	0.445	0	3	0	2	1149.59
ImP	P-H-A	Leukocyte elastase inhibitor	ILEU_HUMAN	42743.8	1	7	7	37	0.156	FQSLNADINKR	70	80	3.13	0.507	1.48	6	0	2	1305.69
ImP	P-H-A	Leukocyte elastase inhibitor	ILEU_HUMAN	42743.8	1	7	7	37	0.156	IPELLASGMVDNMTK	144	158	5.03	0.731	6.77	6	0	2	1650.81
ImP	P-H-A	Leukocyte elastase inhibitor	ILEU_HUMAN	42743.8	1	7	7	37	0.156	FAYGYIEDLK	204	213	2.51	0.514	1.32	8	0	0	1218.6
ImP	P-H-A	Leukocyte elastase inhibitor	ILEU_HUMAN	42743.8	1	7	7	37	0.156	KIEEQLTLEK	245	254	2.56	0.338	1	6	0	2	1230.69
ImP	P-H-A	Leukocyte elastase inhibitor	ILEU_HUMAN	42743.8	1	7	7	37	0.156	IEEQLTLEK	246	254	2.76	0.405	0	7	0	2	1102.6
ImP	P-H-A	Ras GTPase-activating-like protein IQGAP1	IQGA1_HUMAN	189259	1	6	6	16	0.0416	ALQSPALGLR	327	336	2.62	0.439	0	4	0	0	1025.61
ImP	P-H-A	Ras GTPase-activating-like protein IQGAP1	IQGA1_HUMAN	189259	1	6	6	16	0.0416	ALESGDVNTVWK	466	477	2.83	0.564	1.1	8	0	0	1318.66
ImP	P-H-A	Ras GTPase-activating-like protein IQGAP1	IQGA1_HUMAN	189259	1	6	6	16	0.0416	EEIQSSISGVTAAYNR	723	738	3.74	0.803	3	1	0	0	1724.84
ImP	P-H-A	Ras GTPase-activating-like protein IQGAP1	IQGA1_HUMAN	189259	1	6	6	16	0.0416	ITLQDVVSHSK	925	935	2.5	0.373	0	1	0	0	1226.67
ImP	P-H-A	Ras GTPase-activating-like protein IQGAP1	IQGA1_HUMAN	189259	1	6	6	16	0.0416	LTELGTVDPK	1466	1475	2.52	0.471	1.39	1	0	2	1072.59
ImP	P-H-A	Ras GTPase-activating-like protein IQGAP1	IQGA1_HUMAN	189259	1	6	6	16	0.0416	YQELINDIAR	1478	1487	2.54	0.458	1.35	1	0	0	1234.64
ImP	P-H-A	Integrin alpha-IIb	ITA2B_HUMAN	113391	1	6	6	20	0.0635	NVGSQTLQTFK	109	119	2.85	0.678	3.08	5	0	0	1222.64
ImP	P-H-A	Integrin alpha-IIb	ITA2B_HUMAN	113391	1	6	6	20	0.0635	TPVGSCFLAQPESGR	156	170	3.85	0.571	4.07	1	0	0	1605.77
ImP	P-H-A	Integrin alpha-IIb	ITA2B_HUMAN	113391	1	6	6	20	0.0635	VYLFLQPR	359	366	2.98	0.508	1.54	1	0	0	1035.6
ImP	P-H-A	Integrin alpha-IIb	ITA2B_HUMAN	113391	1	6	6	20	0.0635	FGSAIAPLGDLDR	387	399	3.34	0.586	1.74	7	0	0	1331.7
ImP	P-H-A	Integrin alpha-IIb	ITA2B_HUMAN	113391	1	6	6	20	0.0635	ALSNVEGFER	693	702	3.43	0.581	3.41	3	0	0	1121.56
ImP	P-H-A	Integrin alpha-IIb	ITA2B_HUMAN	113391	1	6	6	20	0.0635	IVLLDVPVR	766	774	2.69	0.445	0	3	0	0	1023.66
ImP	P-H-A	Integrin alpha-5	ITA5_HUMAN	114538	1	3	3	7	0.0372	QATLTQTLLIQNGAR	567	581	4.51	0.548	0	1	0	0	1627.91
ImP	P-H-A	Integrin alpha-5	ITA5_HUMAN	114538	1	3	3	7	0.0372	VTAPPEAEYSGLVR	695	708	3.25	0.627	2.89	3	0	0	1488.77
ImP	P-H-A	Integrin alpha-5	ITA5_HUMAN	114538	1	3	3	7	0.0372	AGASLWGGLR	739	748	3.15	0.476	1.85	3	0	0	987.537
ImP	P-H-A	Integrin alpha-M	ITAM_HUMAN	127179	1	17	20	206	0.192	GFGQSVVQLQGSR	33	45	4.13	0.672	3.09	35	0	0	1362.71
ImP	P-H-A	Integrin alpha-M	ITAM_HUMAN	127179	1	17	20	206	0.192	VVVGAPQEIVAANQR	46	60	4.97	0.77	3.64	31	11	0	1550.86
ImP	P-H-A	Integrin alpha-M	ITAM_HUMAN	127179	1	17	20	206	0.192	GSLYQCDYSTGSCEPIR	61	77	4.62	0.771	7.15	1	0	0	1992.84
ImP	P-H-A	Integrin alpha-M	ITAM_HUMAN	127179	1	17	20	206	0.192	SLVKPITQLLGR	213	224	2.36	0.698	2.89	9	0	0	1324.83
ImP	P-H-A	Integrin alpha-M	ITAM_HUMAN	127179	1	17	20	206	0.192	ILVVITDGEK	252	261	2.53	0.552	0	4	0	2	1086.64
ImP	P-H-A	Integrin alpha-M	ITAM_HUMAN	127179	1	17	20	206	0.192	YVIGVGDAFR	283	292	2.9	0.492	2.15	7	0	0	1096.58
ImP	P-H-A	Integrin alpha-M	ITAM_HUMAN	127179	1	17	20	206	0.192	QELNTIASKPPR	298	309	2.82	0.541	2.7	0	1	0	1353.75
ImP	P-H-A	Integrin alpha-M	ITAM_HUMAN	127179	1	17	20	206	0.192	DHVFQVNNFEALK	310	322	4.06	0.671	5.41	5	0	2	1560.78
ImP	P-H-A	Integrin alpha-M	ITAM_HUMAN	127179	1	17	20	206	0.192	VQSLVLGAPR	416	425	3.26	0.666	1.07	14	0	0	1039.63
ImP	P-H-A	Integrin alpha-M	ITAM_HUMAN	127179	1	17	20	206	0.192	GGQVSVCPLPR	488	498	3.7	0.643	1.46	16	0	0	1169.61
ImP	P-H-A	Integrin alpha-M	ITAM_HUMAN	127179	1	17	20	206	0.192	FGAALTVLGDVNGDK	520	534	4.52	0.703	3.22	4	0	0	1476.77
ImP	P-H-A	Integrin alpha-M	ITAM_HUMAN	127179	1	17	20	206	0.192	LTDVAIGAPGEEDNR	535	549	4.22	0.561	6.39	9	0	0	1556.76
ImP	P-H-A	Integrin alpha-M	ITAM_HUMAN	127179	1	17	20	206	0.192	NVFECNDQVVK	634	644	3.44	0.608	1.29	22	0	0	1351.63
ImP	P-H-A	Integrin alpha-M	ITAM_HUMAN	127179	1	17	20	206	0.192	QTQVLGLTQTCETLK	701	715	3.81	0.743	2.64	11	0	0	1719.89
ImP	P-H-A	Integrin alpha-M	ITAM_HUMAN	127179	1	17	20	206	0.192	LACESASSTEVSGALK	845	860	4.47	0.691	4.8	12	0	0	1609.77
ImP	P-H-A	Integrin alpha-M	ITAM_HUMAN	127179	1	17	20	206	0.192	VMQHQYQVSNLGQR	950	963	3.71	0.575	0	3	5	0	1703.83
ImP	P-H-A	Integrin alpha-M	ITAM_HUMAN	127179	1	17	20	206	0.192	LPSHSDFLAELR	1004	1015	3.64	0.51	0	5	1	0	1384.72
ImP	P-H-A	Integrin alpha-X	ITAX_HUMAN	127830	1	3	3	10	0.0507	GVQSLVLGAPR	416	426	2.71	0.679	0	6	0	0	1096.65
ImP	P-H-A	Integrin alpha-X	ITAX_HUMAN	127830	1	3	3	10	0.0507	AVIFTQVSR	433	441	2.7	0.635	1.42	3	0	0	1020.58
ImP	P-H-A	Integrin alpha-X	ITAX_HUMAN	127830	1	3	3	10	0.0507	NPVLDCSIAGCLR	1017	1029	3.26	0.602	3.35	1	0	0	1474.71
ImP	P-H-A	Integrin beta-1	ITB1_HUMAN	88415.1	1	4	5	12	0.0564	IGFGSFVEK	182	190	2.27	0.609	2.14	6	0	0	983.52
ImP	P-H-A	Integrin beta-1	ITB1_HUMAN	88415.1	1	4	5	12	0.0564	TVMPYISTTPAK	191	202	2.9	0.567	1.25	3	0	0	1308.69
ImP	P-H-A	Integrin beta-1	ITB1_HUMAN	88415.1	1	4	5	12	0.0564	FCECDNFNCDR	552	562	3.87	0	6.8	1	0	0	1536.53
ImP	P-H-A	Integrin beta-1	ITB1_HUMAN	88415.1	1	4	5	12	0.0564	SNGLICGGNGVCK	563	575	3.22	0.686	1.77	2	0	0	1335.61
ImP	P-H-A	Integrin beta-2	ITB2_HUMAN	84782	1	15	17	87	0.215	ALNEITESGR	156	165	2.79	0.555	0	1	0	0	1089.55
ImP	P-H-A	Integrin beta-2	ITB2_HUMAN	84782	1	15	17	87	0.215	IGFGSFVDK	166	174	2.92	0.465	1.07	6	0	0	969.504
ImP	P-H-A	Integrin beta-2	ITB2_HUMAN	84782	1	15	17	87	0.215	TVLPFVNTHPDK	175	186	2.59	0.578	2.01	1	0	0	1367.73
ImP	P-H-A	Integrin beta-2	ITB2_HUMAN	84782	1	15	17	87	0.215	EKECQPPFAFR	195	205	2.51	0.654	1.35	3	0	0	1408.67
ImP	P-H-A	Integrin beta-2	ITB2_HUMAN	84782	1	15	17	87	0.215	ECQPPFAFR	197	205	2.56	0.528	0	1	0	0	1151.53
ImP	P-H-A	Integrin beta-2	ITB2_HUMAN	84782	1	15	17	87	0.215	LGAILTPNDGR	275	285	2.92	0.613	0	2	0	0	1126.62
ImP	P-H-A	Integrin beta-2	ITB2_HUMAN	84782	1	15	17	87	0.215	SNEFDYPSVGQLAHK	296	310	4.59	0.693	4.11	8	0	0	1691.8
ImP	P-H-A	Integrin beta-2	ITB2_HUMAN	84782	1	15	17	87	0.215	LAENNIQPIFAVTSR	311	325	4.19	0.638	1.48	11	1	0	1672.9
ImP	P-H-A	Integrin beta-2	ITB2_HUMAN	84782	1	15	17	87	0.215	TYEKLTEIIPK	329	339	3.34	0.709	2.28	2	0	0	1334.76
ImP	P-H-A	Integrin beta-2	ITB2_HUMAN	84782	1	15	17	87	0.215	VFLDHNALPDTLK	367	379	3.62	0.634	4.66	9	0	0	1482.8
ImP	P-H-A	Integrin beta-2	ITB2_HUMAN	84782	1	15	17	87	0.215	VTYDSFCSNGVTHR	380	393	3.88	0.687	5.74	4	1	0	1642.73
ImP	P-H-A	Integrin beta-2	ITB2_HUMAN	84782	1	15	17	87	0.215	VTATECIQEQSFVIR	415	429	4.82	0.59	1.8	3	0	0	1780.89
ImP	P-H-A	Integrin beta-2	ITB2_HUMAN	84782	1	15	17	87	0.215	GFLECGICR	463	471	2.93	0.425	2.14	11	0	0	1111.5
ImP	P-H-A	Integrin beta-2	ITB2_HUMAN	84782	1	15	17	87	0.215	YLIYVDESR	685	693	3.12	0.587	1.96	12	0	0	1157.58
ImP	P-H-A	Integrin beta-2	ITB2_HUMAN	84782	1	15	17	87	0.215	SQWNNDNPLFK	745	755	3.39	0.668	2.19	11	0	2	1362.64
ImP	P-H-A	Integrin beta-3	ITB3_HUMAN	87057.7	1	7	7	13	0.105	HVLTLTDQVTR	218	228	3.22	0.717	2.4	3	0	0	1282.71
ImP	P-H-A	Integrin beta-3	ITB3_HUMAN	87057.7	1	7	7	13	0.105	NDASHLLVFTTDAK	266	279	4.84	0.731	4.92	2	0	0	1531.78
ImP	P-H-A	Integrin beta-3	ITB3_HUMAN	87057.7	1	7	7	13	0.105	IGDTVSFSIEAK	417	428	3.06	0.552	0	3	0	2	1266.66
ImP	P-H-A	Integrin beta-3	ITB3_HUMAN	87057.7	1	7	7	13	0.105	YCECDDFSCVR	546	556	3.97	0	3.31	1	0	0	1510.54
ImP	P-H-A	Integrin beta-3	ITB3_HUMAN	87057.7	1	7	7	13	0.105	SILYVVEEPECPK	703	715	3.97	0.723	2.29	2	0	0	1562.78
ImP	P-H-A	Integrin beta-3	ITB3_HUMAN	87057.7	1	7	7	13	0.105	WDTANNPLYK	765	774	2.72	0.446	2.03	1	0	0	1221.59
ImP	P-H-A	Integrin beta-3	ITB3_HUMAN	87057.7	1	7	7	13	0.105	EATSTFTNITYR	775	786	2.12	0.598	2.14	1	0	0	1403.68
ImP	P-H-A	Inter-alpha-trypsin inhibitor heavy chain H1	ITIH1_HUMAN	101390	1	4	4	18	0.0494	QAVDTAVDGVFIR	42	54	3.57	0.52	4.74	1	0	2	1390.73
ImP	P-H-A	Inter-alpha-trypsin inhibitor heavy chain H1	ITIH1_HUMAN	101390	1	4	4	18	0.0494	EVAFDLEIPK	84	93	2.6	0.468	0	3	0	2	1160.62
ImP	P-H-A	Inter-alpha-trypsin inhibitor heavy chain H1	ITIH1_HUMAN	101390	1	4	4	18	0.0494	AAISGENAGLVR	126	137	3.45	0.545	2.38	6	0	2	1157.63
ImP	P-H-A	Inter-alpha-trypsin inhibitor heavy chain H1	ITIH1_HUMAN	101390	1	4	4	18	0.0494	LDAQASFLPK	205	214	2.56	0.52	1.26	8	0	2	1089.59
ImP	P-H-A	Inter-alpha-trypsin inhibitor heavy chain H2	ITIH2_HUMAN	106438	1	2	2	9	0.0275	IQPSGGTNINEALLR	380	394	3.55	0.606	2.25	6	0	2	1582.85
ImP	P-H-A	Inter-alpha-trypsin inhibitor heavy chain H2	ITIH2_HUMAN	106438	1	2	2	9	0.0275	FYNQVSTPLLR	489	499	3.13	0.61	2.06	3	0	2	1337.72
ImP	P-H-A	Keratin, type I cytoskeletal 10	K1C10_HUMAN	59512.4	1	9	9	112	0.145	ALEESNYELEGK	166	177	4.18	0.675	3.48	37	0	0	1381.65
ImP	P-H-A	Keratin, type I cytoskeletal 10	K1C10_HUMAN	59512.4	1	9	9	112	0.145	LKYENEVALR	236	245	2.86	0.449	1.85	3	0	2	1234.68
ImP	P-H-A	Keratin, type I cytoskeletal 10	K1C10_HUMAN	59512.4	1	9	9	112	0.145	QSVEADINGLR	246	256	3.28	0.466	0	17	0	0	1201.62
ImP	P-H-A	Keratin, type I cytoskeletal 10	K1C10_HUMAN	59512.4	1	9	9	112	0.145	VLDELTLTK	258	266	3	0.633	1.96	9	0	0	1031.6
ImP	P-H-A	Keratin, type I cytoskeletal 10	K1C10_HUMAN	59512.4	1	9	9	112	0.145	SQYEQLAEQNR	323	333	3.79	0.665	3.35	3	0	2	1365.64
ImP	P-H-A	Keratin, type I cytoskeletal 10	K1C10_HUMAN	59512.4	1	9	9	112	0.145	DAEAWFNEK	335	343	2.81	0.674	0	14	0	0	1109.49
ImP	P-H-A	Keratin, type I cytoskeletal 10	K1C10_HUMAN	59512.4	1	9	9	112	0.145	QSLEASLAETEGR	387	399	3.19	0.662	2.17	10	0	2	1390.68
ImP	P-H-A	Keratin, type I cytoskeletal 10	K1C10_HUMAN	59512.4	1	9	9	112	0.145	IRLENEIQTYR	440	450	2.67	0.531	0	1	0	2	1434.77
ImP	P-H-A	Keratin, type I cytoskeletal 10	K1C10_HUMAN	59512.4	1	9	9	112	0.145	LENEIQTYR	442	450	3.52	0.594	0	18	0	2	1165.58
ImP	P-H-A	Keratin, type I cytoskeletal 14	K1C14_HUMAN	51622.6	1	2	2	9	0.102	APSTYGGGLSVSSSR	42	56	3.39	0.764	3.55	8	0	2	1425.7
ImP	P-H-A	Keratin, type I cytoskeletal 14	K1C14_HUMAN	51622.6	1	2	2	9	0.102	ALEEANADLEVK	135	146	3.36	0.656	2.8	6	0	2	1301.66
ImP	P-H-A	Keratin, type I cytoskeletal 14	K1C14_HUMAN	51622.6	1	2	2	9	0.102	TKYETELNLR	202	211	2.52	0.354	0	1	0	2	1266.67
ImP	P-H-A	Keratin, type I cytoskeletal 14	K1C14_HUMAN	51622.6	1	2	2	9	0.102	ASLENSLEETK	353	363	2.76	0.636	1.28	2	0	2	1220.6
ImP	P-H-A	Keratin, type I cytoskeletal 9	K1C9_HUMAN	62131	1	4	4	19	0.0722	VQALEEANNDLENK	171	184	5.25	0.717	5.07	7	0	0	1586.77
ImP	P-H-A	Keratin, type I cytoskeletal 9	K1C9_HUMAN	62131	1	4	4	19	0.0722	IKFEMEQNLR	241	250	2.74	0.302	0	1	0	0	1323.67
ImP	P-H-A	Keratin, type I cytoskeletal 9	K1C9_HUMAN	62131	1	4	4	19	0.0722	QGVDADINGLR	251	261	3.05	0.643	1	7	0	0	1157.59
ImP	P-H-A	Keratin, type I cytoskeletal 9	K1C9_HUMAN	62131	1	4	4	19	0.0722	QVLDNLTMEK	262	271	2.67	0.616	0	4	0	0	1206.6
ImP	P-H-A	Keratin, type II cytoskeletal 2 epidermal	K22E_HUMAN	65866.4	1	5	5	18	0.121	GFSSGSAVVSGGSR	21	34	2.5	0.626	0	6	0	0	1254.61
ImP	P-H-A	Keratin, type II cytoskeletal 2 epidermal	K22E_HUMAN	65866.4	1	5	5	18	0.121	TAAENDFVTLK	282	292	2.76	0.536	1.59	4	0	0	1208.62
ImP	P-H-A	Keratin, type II cytoskeletal 2 epidermal	K22E_HUMAN	65866.4	1	5	5	18	0.121	NVQDAIADAEQR	425	436	4.01	0.715	3.19	6	0	0	1329.64
ImP	P-H-A	Keratin, type II cytoskeletal 2 epidermal	K22E_HUMAN	65866.4	1	5	5	18	0.121	LNDLEEALQQAK	448	459	4.61	0.609	2.48	1	0	0	1371.71
ImP	P-H-A	Keratin, type II cytoskeletal 2 epidermal	K22E_HUMAN	65866.4	1	5	5	18	0.121	DYQELMNVK	468	476	2.54	0.572	1.66	1	0	2	1139.54
ImP	P-H-A	Keratin, type II cytoskeletal 1	K2C1_HUMAN	66019.2	1	12	12	132	0.205	SGGGFSSGSAGIINYQR	13	29	4.26	0.674	3.64	2	0	0	1657.79
ImP	P-H-A	Keratin, type II cytoskeletal 1	K2C1_HUMAN	66019.2	1	12	12	132	0.205	FSSCGGGGGSFGAGGGFGSR	46	65	5.25	0.876	3.48	1	0	0	1765.73
ImP	P-H-A	Keratin, type II cytoskeletal 1	K2C1_HUMAN	66019.2	1	12	12	132	0.205	SLNNQFASFIDK	186	197	3.85	0.523	1.52	13	0	2	1383.69
ImP	P-H-A	Keratin, type II cytoskeletal 1	K2C1_HUMAN	66019.2	1	12	12	132	0.205	FLEQQNQVLQTK	200	211	4.43	0.583	1.54	34	0	2	1475.79
ImP	P-H-A	Keratin, type II cytoskeletal 1	K2C1_HUMAN	66019.2	1	12	12	132	0.205	WELLQQVDTSTR	212	223	4.2	0.616	3	2	0	0	1475.75
ImP	P-H-A	Keratin, type II cytoskeletal 1	K2C1_HUMAN	66019.2	1	12	12	132	0.205	TNAENEFVTIK	278	288	3.37	0.517	1.08	2	0	2	1265.64
ImP	P-H-A	Keratin, type II cytoskeletal 1	K2C1_HUMAN	66019.2	1	12	12	132	0.205	TNAENEFVTIKK	278	289	2.95	0.669	0	20	0	2	1393.73
ImP	P-H-A	Keratin, type II cytoskeletal 1	K2C1_HUMAN	66019.2	1	12	12	132	0.205	YEELQITAGR	377	386	3.28	0.653	1.39	20	0	0	1179.6
ImP	P-H-A	Keratin, type II cytoskeletal 1	K2C1_HUMAN	66019.2	1	12	12	132	0.205	IEISELNR	396	403	3	0.219	0	11	0	0	973.531
ImP	P-H-A	Keratin, type II cytoskeletal 1	K2C1_HUMAN	66019.2	1	12	12	132	0.205	QISNLQQSISDAEQR	418	432	4.55	0.738	4.49	22	0	0	1716.85
ImP	P-H-A	Keratin, type II cytoskeletal 1	K2C1_HUMAN	66019.2	1	12	12	132	0.205	NKLNDLEDALQQAK	442	455	4.87	0.587	5.31	1	0	0	1599.83
ImP	P-H-A	Keratin, type II cytoskeletal 1	K2C1_HUMAN	66019.2	1	12	12	132	0.205	LNDLEDALQQAK	444	455	4.17	0.637	2.77	4	0	0	1357.7
ImP	P-H-A	Keratin, type II cytoskeletal 5	K2C5_HUMAN	62379.6	1	3	3	4	0.078	VSLAGACGVGGYGSR	49	63	3.84	0.668	3.08	1	0	2	1410.68
ImP	P-H-A	Keratin, type II cytoskeletal 5	K2C5_HUMAN	62379.6	1	3	3	4	0.078	ISISTSGGSFR	74	84	2.53	0.685	2.3	2	0	2	1111.57
ImP	P-H-A	Keratin, type II cytoskeletal 5	K2C5_HUMAN	62379.6	1	3	3	4	0.078	LAELEEALQK	432	441	2.63	0.449	0	1	0	0	1143.63
ImP	P-H-A	Plasma kallikrein	KLKB1_HUMAN	71369.7	1	2	2	7	0.0423	IAYGTQGSSGYSLR	360	373	3.31	0.567	2.74	6	0	2	1459.72
ImP	P-H-A	Plasma kallikrein	KLKB1_HUMAN	71369.7	1	2	2	7	0.0423	VNIPLVTNEECQK	538	550	2.65	0.632	1.77	1	0	0	1543.78
ImP	P-H-A	Pyruvate kinase isozymes M1/M2	KPYM_HUMAN	57937.5	1	8	8	31	0.183	LDIDSPPITAR	33	43	3.59	0.598	2.12	11	0	0	1197.65
ImP	P-H-A	Pyruvate kinase isozymes M1/M2	KPYM_HUMAN	57937.5	1	8	8	31	0.183	SVETLKEMIK	57	66	2.56	0.437	0	1	0	2	1193.64
ImP	P-H-A	Pyruvate kinase isozymes M1/M2	KPYM_HUMAN	57937.5	1	8	8	31	0.183	ITLDNAYMEK	142	151	2.82	0.573	2.03	2	0	2	1213.58
ImP	P-H-A	Pyruvate kinase isozymes M1/M2	KPYM_HUMAN	57937.5	1	8	8	31	0.183	GADFLVTEVENGGSLGSK	189	206	5.95	0.692	4.51	1	0	2	1779.88
ImP	P-H-A	Pyruvate kinase isozymes M1/M2	KPYM_HUMAN	57937.5	1	8	8	31	0.183	GVNLPGAAVDLPAVSEK	208	224	4.63	0.804	4.35	2	0	2	1636.89
ImP	P-H-A	Pyruvate kinase isozymes M1/M2	KPYM_HUMAN	57937.5	1	8	8	31	0.183	GDLGIEIPAEK	295	305	3	0.409	1.41	11	0	2	1141.61
ImP	P-H-A	Pyruvate kinase isozymes M1/M2	KPYM_HUMAN	57937.5	1	8	8	31	0.183	GDYPLEAVR	368	376	2.53	0.484	1.42	2	0	2	1019.52
ImP	P-H-A	Pyruvate kinase isozymes M1/M2	KPYM_HUMAN	57937.5	1	8	8	31	0.183	CCSGAIIVLTK	423	433	2.59	0.531	3.03	1	0	2	1221.63
ImP	P-H-A	Ig kappa chain V-I region HK101 (Fragment)	KV109_HUMAN	12800	0.998	2	2	5	0.291	DIQMTQSPSSLSASVGDR	23	40	5.03	0.713	8.72	3	0	2	1878.89
ImP	P-H-A	Ig kappa chain V-I region HK101 (Fragment)	KV109_HUMAN	12800	0.998	2	2	5	0.291	SLIYAASSLQSGVPSR	68	83	2.86	0.511	2.2	2	0	2	1635.87
ImP	P-H-A	Ig kappa chain V-III region VG (Fragment)	KV309_HUMAN	12575.7	0.998	2	2	8	0.235	EIVLTQSPATLSLSPGER	21	38	0	0	4.59	1	0	2	1898.02
ImP	P-H-A	Ig kappa chain V-III region VG (Fragment)	KV309_HUMAN	12575.7	0.998	2	2	8	0.235	LLIYDASNR	66	74	3.36	0.56	1.32	7	0	2	1064.57
ImP	P-H-A	Ig kappa chain V-III region HAH	KV312_HUMAN	14073.5	1	4	5	8	0.333	EIVLTQSPGTLSLSPGER	21	38	4.7	0.481	3.19	2	1	2	1884.01
ImP	P-H-A	Ig kappa chain V-III region HAH	KV312_HUMAN	14073.5	1	4	5	8	0.333	IVLTQSPGTLSLSPGER	22	38	0	0	3.38	1	0	2	1754.96
ImP	P-H-A	Ig kappa chain V-III region HAH	KV312_HUMAN	14073.5	1	4	5	8	0.333	LLIYGASSR	67	75	2.54	0.285	1.02	1	0	2	979.557
ImP	P-H-A	Ig kappa chain V-III region HAH	KV312_HUMAN	14073.5	1	4	5	8	0.333	FSGSGSGTDFTLTISR	83	98	4.25	0.785	3.96	3	0	2	1632.79
ImP	P-H-A	Ig kappa chain V-IV region (Fragment)	KV401_HUMAN	14966.3	1	3	3	4	0.198	NYLAWYQQK	57	65	2.57	0.392	1.74	1	0	2	1213.6
ImP	P-H-A	Ig kappa chain V-IV region (Fragment)	KV401_HUMAN	14966.3	1	3	3	4	0.198	NYLAWYQQKPGQPPK	57	71	4.2	0.672	4.6	1	0	2	1817.93
ImP	P-H-A	Ig kappa chain V-IV region (Fragment)	KV401_HUMAN	14966.3	1	3	3	4	0.198	LLIYWASTR	72	80	3.3	0.723	1.48	2	0	2	1122.63
ImP	P-H-A	Ig lambda chain C regions	LAC_HUMAN	11236.1	1	3	4	7	0.486	AAPSVTLFPPSSEELQANK	4	22	3.81	0.562	3.24	3	0	2	1986.02
ImP	P-H-A	Ig lambda chain C regions	LAC_HUMAN	11236.1	1	3	4	7	0.486	ADSSPVKAGVETTTPSK	43	59	3.75	0.608	1.6	1	1	2	1674.85
ImP	P-H-A	Ig lambda chain C regions	LAC_HUMAN	11236.1	1	3	4	7	0.486	SYSCQVTHEGSTVEK	83	97	3.7	0.755	4.55	2	0	2	1711.76
ImP	P-H-A	L-lactate dehydrogenase A chain	LDHA_HUMAN	36689.2	1	2	2	12	0.0602	LVIITAGAR	91	99	2.92	0.446	1	8	0	2	913.583
ImP	P-H-A	L-lactate dehydrogenase A chain	LDHA_HUMAN	36689.2	1	2	2	12	0.0602	QVVESAYEVIK	233	243	2.97	0.651	1.09	4	0	2	1264.68
ImP	P-H-A	L-lactate dehydrogenase B chain	LDHB_HUMAN	36638.6	1	3	4	12	0.108	LIAPVAEEEATVPNNK	8	23	4.05	0.672	4.55	3	0	2	1694.9
ImP	P-H-A	L-lactate dehydrogenase B chain	LDHB_HUMAN	36638.6	1	3	4	12	0.108	IVVVTAGVR	92	100	3.31	0.567	1.74	5	0	2	913.583
ImP	P-H-A	L-lactate dehydrogenase B chain	LDHB_HUMAN	36638.6	1	3	4	12	0.108	MVVESAYEVIK	234	244	3.61	0.61	2.26	4	0	2	1283.66
ImP	P-H-A	Galectin-3-binding protein	LG3BP_HUMAN	65332.1	1	4	4	12	0.0598	RIDITLSSVK	216	225	2.67	0.622	2.6	3	0	0	1131.67
ImP	P-H-A	Galectin-3-binding protein	LG3BP_HUMAN	65332.1	1	4	4	12	0.0598	ASHEEVEGLVEK	334	345	2.94	0.663	1.92	6	0	0	1326.65
ImP	P-H-A	Galectin-3-binding protein	LG3BP_HUMAN	65332.1	1	4	4	12	0.0598	YSSDYFQAPSDYR	442	454	3.64	0.718	5.21	2	0	2	1598.68
ImP	P-H-A	Galectin-3-binding protein	LG3BP_HUMAN	65332.1	1	4	4	12	0.0598	SSDYFQAPSDYR	443	454	0	0	3.68	1	0	2	1435.61
ImP	P-H-A	Leukocyte immunoglobulin-like receptor subfamily B member 2	LIRB2_HUMAN	65133.9	0.998	2	2	7	0.0468	PTLSAQPSPVVTSGGR	124	139	2.52	0.539	1.7	1	0	0	1553.83
ImP	P-H-A	Leukocyte immunoglobulin-like receptor subfamily B member 2	LIRB2_HUMAN	65133.9	0.998	2	2	7	0.0468	AIFSVGPVSPNR	179	190	2.88	0.618	2.28	6	0	0	1243.68
ImP	P-H-A	Leukotriene A-4 hydrolase	LKHA4_HUMAN	69287.1	1	2	2	3	0.0475	TLTGTAALTVQSQEDNLR	34	51	4.91	0.611	4.43	2	0	2	1917.99
ImP	P-H-A	Leukotriene A-4 hydrolase	LKHA4_HUMAN	69287.1	1	2	2	3	0.0475	LTYTAEVSVPK	155	165	3.05	0.478	2.23	1	0	2	1207.66
ImP	P-H-A	Ig lambda chain V-I region WAH	LV106_HUMAN	11725.2	0.998	2	2	3	0.275	QSVLTQPPSASGTPGQR	1	17	0	0	4.85	2	0	2	1693.85
ImP	P-H-A	Ig lambda chain V-I region WAH	LV106_HUMAN	11725.2	0.998	2	2	3	0.275	SGTSASLAISGLR	68	80	2.86	0.466	1.68	1	0	2	1219.66
ImP	P-H-A	Lysozyme C	LYSC_HUMAN	16536.9	1	4	4	16	0.345	STDYGIFQINSR	69	80	4.35	0.576	2.89	13	0	2	1400.68
ImP	P-H-A	Lysozyme C	LYSC_HUMAN	16536.9	1	4	4	16	0.345	TPGAVNACHLSC	88	99	0	0	4.04	1	0	2	1286.56
ImP	P-H-A	Lysozyme C	LYSC_HUMAN	16536.9	1	4	4	16	0.345	SALLQDNIADAVACAK	100	115	0	0	5.17	1	0	2	1659.84
ImP	P-H-A	Lysozyme C	LYSC_HUMAN	16536.9	1	4	4	16	0.345	DVRQYVQGCGV	138	148	2.68	0.459	1.54	1	0	2	1280.61
ImP	P-H-A	Mitochondrial 2-oxoglutarate/malate carrier protein	M2OM_HUMAN	34063.2	1	3	3	4	0.121	LTGADGTPPGFLLK	109	122	3.71	0.524	2.03	2	0	2	1386.76
ImP	P-H-A	Mitochondrial 2-oxoglutarate/malate carrier protein	M2OM_HUMAN	34063.2	1	3	3	4	0.121	AVVVNAAQLASYSQSK	191	206	4.85	0.598	4.44	1	0	2	1635.87
ImP	P-H-A	Mitochondrial 2-oxoglutarate/malate carrier protein	M2OM_HUMAN	34063.2	1	3	3	4	0.121	NGLDVLFK	261	268	1.68	0.438	2.07	1	0	2	905.509
ImP	P-H-A	NAD-dependent malic enzyme, mitochondrial	MAOM_HUMAN	65446.2	1	2	2	7	0.0462	HISDSVFLEAAK	485	496	2.9	0.539	1.01	2	0	2	1316.68
ImP	P-H-A	NAD-dependent malic enzyme, mitochondrial	MAOM_HUMAN	65446.2	1	2	2	7	0.0462	ALTSQLTDEELAQGR	497	511	4.43	0.728	2.09	5	0	2	1631.82
ImP	P-H-A	Mast cell-expressed membrane protein 1	MCEM1_HUMAN	21228.7	0.998	2	2	2	0.118	GWDSVQQSITMVR	139	151	3.83	0.678	3.49	1	0	2	1522.73
ImP	P-H-A	Mast cell-expressed membrane protein 1	MCEM1_HUMAN	21228.7	0.998	2	2	2	0.118	LETTLAGIK	157	165	2.79	0.286	0	1	0	2	945.562
ImP	P-H-A	Malate dehydrogenase, mitochondrial	MDHM_HUMAN	35503.7	1	2	3	8	0.0651	TIIPLISQCTPK	204	215	3.29	0.653	3.06	5	0	2	1370.77
ImP	P-H-A	Malate dehydrogenase, mitochondrial	MDHM_HUMAN	35503.7	1	2	3	8	0.0651	MISDAIPELK	315	324	2.85	0.436	0	3	0	2	1116.6
ImP	P-H-A	Maltase-glucoamylase, intestinal	MGA_HUMAN	209856	1	4	4	14	0.0248	GELFWDNGETK	852	862	2.82	0.448	0	2	0	0	1295.59
ImP	P-H-A	Maltase-glucoamylase, intestinal	MGA_HUMAN	209856	1	4	4	14	0.0248	DPNNLAFNEIK	893	903	2.81	0.445	0	1	0	0	1274.64
ImP	P-H-A	Maltase-glucoamylase, intestinal	MGA_HUMAN	209856	1	4	4	14	0.0248	FAGFPALINR	1295	1304	2.86	0.516	1.33	3	0	0	1105.62
ImP	P-H-A	Maltase-glucoamylase, intestinal	MGA_HUMAN	209856	1	4	4	14	0.0248	EIEELYNNPQNPER	1397	1410	3.99	0.631	1.92	8	0	0	1744.81
ImP	P-H-A	NEDD9-interacting protein with calponin homology and LIM domains	MICA1_HUMAN	117876	0.998	2	2	4	0.0244	VAVELALLGAR	99	109	3.18	0.544	0	2	0	2	1111.68
ImP	P-H-A	NEDD9-interacting protein with calponin homology and LIM domains	MICA1_HUMAN	117876	0.998	2	2	4	0.0244	TVEETQVPEISGVAR	249	263	4.23	0.536	3.49	2	0	2	1614.83
ImP	P-H-A	Matrix metalloproteinase-25	MMP25_HUMAN	62555.4	1	3	3	10	0.0676	SFPQSSQLSQETVR	126	139	3.52	0.602	4.55	3	0	2	1593.79
ImP	P-H-A	Matrix metalloproteinase-25	MMP25_HUMAN	62555.4	1	3	3	10	0.0676	FWEGLPAQVR	359	368	3.03	0.618	2.49	6	0	2	1202.63
ImP	P-H-A	Matrix metalloproteinase-25	MMP25_HUMAN	62555.4	1	3	3	10	0.0676	YDEAAARPDPGYPR	439	452	2.27	0.562	2.48	0	1	2	1577.73
ImP	P-H-A	Neutrophil collagenase	MMP8_HUMAN	53414.2	1	4	4	21	0.103	FYQLPSNQYQSTR	40	52	4.19	0.709	5.12	5	0	0	1631.78
ImP	P-H-A	Neutrophil collagenase	MMP8_HUMAN	53414.2	1	4	4	21	0.103	NYTPQLSEAEVER	119	131	4.38	0.624	4.64	7	0	0	1535.73
ImP	P-H-A	Neutrophil collagenase	MMP8_HUMAN	53414.2	1	4	4	21	0.103	SISGAFPGIESK	412	423	3.08	0.475	2.17	7	0	0	1192.62
ImP	P-H-A	Neutrophil collagenase	MMP8_HUMAN	53414.2	1	4	4	21	0.103	YYAFDLIAQR	442	451	3.57	0.512	2.2	2	0	0	1259.64
ImP	P-H-A	Matrix metalloproteinase-9	MMP9_HUMAN	78400.6	1	14	15	49	0.188	QLAEEYLYR	43	51	2.6	0.215	0	1	0	0	1184.59
ImP	P-H-A	Matrix metalloproteinase-9	MMP9_HUMAN	78400.6	1	14	15	49	0.188	QLSLPETGELDSATLK	77	92	3.36	0.563	3.85	4	0	0	1701.89
ImP	P-H-A	Matrix metalloproteinase-9	MMP9_HUMAN	78400.6	1	14	15	49	0.188	FQTFEGDLK	107	115	2.79	0.229	0	1	0	0	1084.53
ImP	P-H-A	Matrix metalloproteinase-9	MMP9_HUMAN	78400.6	1	14	15	49	0.188	AVIDDAFAR	135	143	2.11	0.597	2.17	5	0	2	977.505
ImP	P-H-A	Matrix metalloproteinase-9	MMP9_HUMAN	78400.6	1	14	15	49	0.188	WCATTANYDR	313	322	3.05	0.661	2.14	3	0	0	1257.53
ImP	P-H-A	Matrix metalloproteinase-9	MMP9_HUMAN	78400.6	1	14	15	49	0.188	DKLFGFCPTR	323	332	2.69	0.423	1.92	1	0	0	1240.61
ImP	P-H-A	Matrix metalloproteinase-9	MMP9_HUMAN	78400.6	1	14	15	49	0.188	LFGFCPTR	325	332	2.68	0.608	1.03	3	0	0	997.492
ImP	P-H-A	Matrix metalloproteinase-9	MMP9_HUMAN	78400.6	1	14	15	49	0.188	LWCATTSNFDSDK	371	383	4.1	0.745	5.85	3	0	0	1544.67
ImP	P-H-A	Matrix metalloproteinase-9	MMP9_HUMAN	78400.6	1	14	15	49	0.188	LWCATTSNFDSDKK	371	384	4.45	0.677	3.01	3	0	0	1672.76
ImP	P-H-A	Matrix metalloproteinase-9	MMP9_HUMAN	78400.6	1	14	15	49	0.188	FTEGPPLHKDDVNGIR	425	440	2.88	0.656	2.08	1	0	0	1794.91
ImP	P-H-A	Matrix metalloproteinase-9	MMP9_HUMAN	78400.6	1	14	15	49	0.188	GSRPQGPFLIADK	547	559	4.1	0.669	2.38	4	2	0	1385.75
ImP	P-H-A	Matrix metalloproteinase-9	MMP9_HUMAN	78400.6	1	14	15	49	0.188	KLDSVFEEPLSK	566	577	3.67	0.606	2.32	0	2	0	1391.74
ImP	P-H-A	Matrix metalloproteinase-9	MMP9_HUMAN	78400.6	1	14	15	49	0.188	LDSVFEEPLSK	567	577	3.79	0.631	3.49	8	0	0	1263.65
ImP	P-H-A	Matrix metalloproteinase-9	MMP9_HUMAN	78400.6	1	14	15	49	0.188	LGLGADVAQVTGALR	604	618	5.17	0.747	4.96	8	0	0	1440.82
ImP	P-H-A	Moesin	MOES_HUMAN	67821.8	1	5	5	17	0.0867	APDFVFYAPR	264	273	3.37	0.692	2	10	0	0	1182.59
ImP	P-H-A	Moesin	MOES_HUMAN	67821.8	1	5	5	17	0.0867	KTQEQLALEMAELTAR	412	427	3.88	0.62	0	0	1	0	1847.95
ImP	P-H-A	Moesin	MOES_HUMAN	67821.8	1	5	5	17	0.0867	AQMVQEDLEK	449	458	2.93	0.547	1.42	1	0	0	1190.57
ImP	P-H-A	Moesin	MOES_HUMAN	67821.8	1	5	5	17	0.0867	ALTSELANAR	524	533	2.51	0.427	0	4	0	2	1045.56
ImP	P-H-A	Moesin	MOES_HUMAN	67821.8	1	5	5	17	0.0867	ALTSELANARDESK	524	537	3.16	0.534	4.4	1	0	0	1504.76
ImP	P-H-A	Myosin regulatory light chain MRLC2	MRLC2_HUMAN	19780.3	1	3	3	12	0.186	LNGTDPEDVIR	94	104	3.17	0.547	3.07	6	0	2	1228.62
ImP	P-H-A	Myosin regulatory light chain MRLC2	MRLC2_HUMAN	19780.3	1	3	3	12	0.186	FTDEEVDELYR	134	144	4.36	0.695	2.96	4	0	2	1415.63
ImP	P-H-A	Myosin regulatory light chain MRLC2	MRLC2_HUMAN	19780.3	1	3	3	12	0.186	GNFNYIEFTR	152	161	3.41	0.564	2.06	2	0	2	1260.6
ImP	P-H-A	Major vault protein	MVP_HUMAN	99326	1	3	3	9	0.0392	GPLEYVPSAK	361	370	2.53	0.689	0	2	0	0	1060.57
ImP	P-H-A	Major vault protein	MVP_HUMAN	99326	1	3	3	9	0.0392	GAVASVTFDDFHK	581	593	2.9	0.531	0	1	0	2	1393.67
ImP	P-H-A	Major vault protein	MVP_HUMAN	99326	1	3	3	9	0.0392	TAVFGFETSEAK	601	612	3.12	0.713	4.14	6	0	2	1286.63
ImP	P-H-A	Myosin-6	MYH6_HUMAN	223740	1	12	13	20	0.0805	ENQSILITGESGAGK	170	184	3.8	0.542	2.16	1	0	0	1503.77
ImP	P-H-A	Myosin-6	MYH6_HUMAN	223740	1	12	13	20	0.0805	LLSSLDIDHNQYK	747	759	2.89	0.502	1.92	1	0	0	1545.79
ImP	P-H-A	Myosin-6	MYH6_HUMAN	223740	1	12	13	20	0.0805	IEELEEELEAER	1117	1128	4.41	0.58	1.07	2	0	0	1488.71
ImP	P-H-A	Myosin-6	MYH6_HUMAN	223740	1	12	13	20	0.0805	HADSVAELGEQIDNLQR	1198	1214	3.15	0.395	2.66	0	1	0	1894.93
ImP	P-H-A	Myosin-6	MYH6_HUMAN	223740	1	12	13	20	0.0805	TLEDQANEYR	1253	1262	3.28	0.666	2.39	2	0	0	1238.56
ImP	P-H-A	Myosin-6	MYH6_HUMAN	223740	1	12	13	20	0.0805	QLEEKEALISQLTR	1292	1305	3.33	0.433	1.27	2	0	0	1657.91
ImP	P-H-A	Myosin-6	MYH6_HUMAN	223740	1	12	13	20	0.0805	LQDAEEAVEAVNAK	1399	1412	4.52	0.622	3.66	1	0	2	1486.74
ImP	P-H-A	Myosin-6	MYH6_HUMAN	223740	1	12	13	20	0.0805	VVDSLQTSLDAETR	1595	1608	4.35	0.708	3.38	3	0	2	1533.78
ImP	P-H-A	Myosin-6	MYH6_HUMAN	223740	1	12	13	20	0.0805	DTQIQLDDAVR	1654	1664	2.63	0.21	1.62	1	0	0	1273.64
ImP	P-H-A	Myosin-6	MYH6_HUMAN	223740	1	12	13	20	0.0805	KLAEQELIETSER	1702	1714	4.16	0.489	0	2	1	0	1545.81
ImP	P-H-A	Myosin-6	MYH6_HUMAN	223740	1	12	13	20	0.0805	LAEQELIETSER	1703	1714	3.67	0.699	3.89	1	0	0	1417.72
ImP	P-H-A	Myosin-6	MYH6_HUMAN	223740	1	12	13	20	0.0805	VRELEGELEAEQKR	1821	1834	4.04	0.54	0	0	2	0	1685.88
ImP	P-H-A	Myosin-9	MYH9_HUMAN	226538	1	25	26	126	0.129	VIQYLAYVASSHK	187	199	3.92	0.602	3.68	3	0	2	1478.8
ImP	P-H-A	Myosin-9	MYH9_HUMAN	226538	1	25	26	126	0.129	FLSNGHVTIPGQQDK	302	316	2.58	0.484	2.23	0	1	2	1640.84
ImP	P-H-A	Myosin-9	MYH9_HUMAN	226538	1	25	26	126	0.129	EQADFAIEALAK	408	419	3.15	0.644	0	22	0	2	1305.67
ImP	P-H-A	Myosin-9	MYH9_HUMAN	226538	1	25	26	126	0.129	LDPHLVLDQLR	683	693	2.56	0.445	0	1	0	2	1318.75
ImP	P-H-A	Myosin-9	MYH9_HUMAN	226538	1	25	26	126	0.129	VVFQEFR	712	718	2.62	0.634	0	2	0	2	924.494
ImP	P-H-A	Myosin-9	MYH9_HUMAN	226538	1	25	26	126	0.129	YEILTPNSIPK	721	731	2.98	0.588	0	5	0	0	1274.7
ImP	P-H-A	Myosin-9	MYH9_HUMAN	226538	1	25	26	126	0.129	ALELDSNLYR	746	755	2.75	0.637	1.28	12	0	2	1193.62
ImP	P-H-A	Myosin-9	MYH9_HUMAN	226538	1	25	26	126	0.129	AGVLAHLEEER	765	775	2.94	0.537	2.12	4	0	2	1223.64
ImP	P-H-A	Myosin-9	MYH9_HUMAN	226538	1	25	26	126	0.129	LTEMETLQSQLMAEK	868	882	3.67	0.712	2.55	2	0	0	1783.85
ImP	P-H-A	Myosin-9	MYH9_HUMAN	226538	1	25	26	126	0.129	LEEEQIILEDQNCK	976	989	3.73	0.606	3.21	1	0	0	1760.84
ImP	P-H-A	Myosin-9	MYH9_HUMAN	226538	1	25	26	126	0.129	IAEFTTNLTEEEEK	1001	1014	4.68	0.612	4.7	11	0	0	1653.79
ImP	P-H-A	Myosin-9	MYH9_HUMAN	226538	1	25	26	126	0.129	IAEFTTNLTEEEEKSK	1001	1016	4	0.715	4.8	4	0	0	1868.91
ImP	P-H-A	Myosin-9	MYH9_HUMAN	226538	1	25	26	126	0.129	QTLENERGELANEVK	1220	1234	2.64	0.418	0	2	0	0	1729.87
ImP	P-H-A	Myosin-9	MYH9_HUMAN	226538	1	25	26	126	0.129	KVEAQLQELQVK	1249	1260	3.76	0.532	0	8	3	0	1412.81
ImP	P-H-A	Myosin-9	MYH9_HUMAN	226538	1	25	26	126	0.129	VEAQLQELQVK	1250	1260	3.79	0.467	2.01	2	0	0	1284.72
ImP	P-H-A	Myosin-9	MYH9_HUMAN	226538	1	25	26	126	0.129	KFDQLLAEEK	1445	1454	2.88	0.382	1.1	5	0	0	1220.65
ImP	P-H-A	Myosin-9	MYH9_HUMAN	226538	1	25	26	126	0.129	FDQLLAEEK	1446	1454	2.91	0.479	1.64	5	0	0	1092.56
ImP	P-H-A	Myosin-9	MYH9_HUMAN	226538	1	25	26	126	0.129	ALEEAMEQKAELER	1484	1497	2.91	0.602	1.7	4	0	0	1662.8
ImP	P-H-A	Myosin-9	MYH9_HUMAN	226538	1	25	26	126	0.129	QAQQERDELADEIANSSGK	1698	1716	3.93	0.71	2.21	0	1	2	2088.98
ImP	P-H-A	Myosin-9	MYH9_HUMAN	226538	1	25	26	126	0.129	DELADEIANSSGK	1704	1716	4.1	0.702	3.29	3	0	0	1348.62
ImP	P-H-A	Myosin-9	MYH9_HUMAN	226538	1	25	26	126	0.129	ASITALEAK	1807	1815	2.49	0.359	2.12	1	0	0	903.515
ImP	P-H-A	Myosin-9	MYH9_HUMAN	226538	1	25	26	126	0.129	IAQLEEQLDNETK	1816	1828	4.7	0.689	2.85	17	0	2	1530.76
ImP	P-H-A	Myosin-9	MYH9_HUMAN	226538	1	25	26	126	0.129	IAQLEEQLDNETKER	1816	1830	4.43	0.625	3.06	2	0	0	1815.91
ImP	P-H-A	Myosin-9	MYH9_HUMAN	226538	1	25	26	126	0.129	DVLLQVDDER	1846	1855	2.95	0.447	1.59	2	0	0	1201.61
ImP	P-H-A	Myosin-9	MYH9_HUMAN	226538	1	25	26	126	0.129	ELEDATETADAMNR	1899	1912	4.12	0.779	2.89	3	0	0	1581.67
ImP	P-H-A	Myosin light polypeptide 6	MYL6_HUMAN	16929.8	1	4	5	9	0.364	ILYSQCGDVMR	27	37	3.1	0.68	1.47	4	0	2	1341.63
ImP	P-H-A	Myosin light polypeptide 6	MYL6_HUMAN	16929.8	1	4	5	9	0.364	ALGQNPTNAEVLK	38	50	3.29	0.586	2.49	2	0	2	1354.73
ImP	P-H-A	Myosin light polypeptide 6	MYL6_HUMAN	16929.8	1	4	5	9	0.364	NKDQGTYEDYVEGLR	80	94	3.96	0.783	4.32	1	0	2	1786.82
ImP	P-H-A	Myosin light polypeptide 6	MYL6_HUMAN	16929.8	1	4	5	9	0.364	VFDKEGNGTVMGAEIR	95	110	2.47	0.589	2.06	2	0	2	1738.84
ImP	P-H-A	Myosin-Ig	MYO1G_HUMAN	116442	1	4	4	8	0.0413	STCVLEAFGNAR	141	152	3.02	0.443	2.15	2	0	2	1324.63
ImP	P-H-A	Myosin-Ig	MYO1G_HUMAN	116442	1	4	4	8	0.0413	LFEWVVNR	363	370	2.85	0.332	0	3	0	2	1062.57
ImP	P-H-A	Myosin-Ig	MYO1G_HUMAN	116442	1	4	4	8	0.0413	LLYNSTDPTLR	546	556	2.66	0.466	1.54	2	0	2	1292.68
ImP	P-H-A	Myosin-Ig	MYO1G_HUMAN	116442	1	4	4	8	0.0413	VAAMGALQGLR	816	826	3.28	0.42	1.89	1	0	2	1102.6
ImP	P-H-A	N-acetyl-D-glucosamine kinase	NAGK_HUMAN	37377.1	0.999	2	2	5	0.0843	SLGLSLSGGDQEDAGR	70	85	3.99	0.712	3.89	2	0	2	1561.75
ImP	P-H-A	N-acetyl-D-glucosamine kinase	NAGK_HUMAN	37377.1	0.999	2	2	5	0.0843	IAEGAQQGDPLSR	220	232	3.64	0.578	4.41	3	0	2	1341.68
ImP	P-H-A	Nucleoside diphosphate kinase A	NDKA_HUMAN	17148.8	1	2	2	2	0.145	TFIAIKPDGVQR	7	18	2.84	0.559	0	1	0	2	1344.76
ImP	P-H-A	Nucleoside diphosphate kinase A	NDKA_HUMAN	17148.8	1	2	2	2	0.145	FMQASEDLLK	40	49	2.51	0.393	0	1	0	2	1197.58
ImP	P-H-A	Neprilysin	NEP_HUMAN	85517	1	5	5	14	0.0827	DYYECTGIYK	230	239	2.57	0.646	3.21	2	0	0	1311.56
ImP	P-H-A	Neprilysin	NEP_HUMAN	85517	1	5	5	14	0.0827	LPIDENQLALEMNK	262	275	3.72	0.69	2.07	3	0	0	1643.83
ImP	P-H-A	Neprilysin	NEP_HUMAN	85517	1	5	5	14	0.0827	ALYGTTSETATWR	397	409	3.43	0.616	2.92	3	0	0	1456.71
ImP	P-H-A	Neprilysin	NEP_HUMAN	85517	1	5	5	14	0.0827	LYVEAAFAGESK	426	437	3.84	0.541	2.18	4	0	0	1284.65
ImP	P-H-A	Neprilysin	NEP_HUMAN	85517	1	5	5	14	0.0827	IGYPDDIVSNDNK	480	492	3.56	0.642	1.89	2	0	0	1449.69
ImP	P-H-A	Neutrophil gelatinase-associated lipocalin	NGAL_HUMAN	22588.9	1	7	11	28	0.338	VPLQQNFQDNQFQGK	36	50	4.38	0.641	1.64	9	3	2	1790.88
ImP	P-H-A	Neutrophil gelatinase-associated lipocalin	NGAL_HUMAN	22588.9	1	7	11	28	0.338	MYATIYELK	71	79	2.62	0.66	0	2	0	2	1131.58
ImP	P-H-A	Neutrophil gelatinase-associated lipocalin	NGAL_HUMAN	22588.9	1	7	11	28	0.338	MYATIYELKEDK	71	82	3.69	0.616	4.03	7	0	2	1519.74
ImP	P-H-A	Neutrophil gelatinase-associated lipocalin	NGAL_HUMAN	22588.9	1	7	11	28	0.338	SYPGLTSYLVR	119	129	2.74	0.516	2.11	1	0	2	1255.67
ImP	P-H-A	Neutrophil gelatinase-associated lipocalin	NGAL_HUMAN	22588.9	1	7	11	28	0.338	VVSTNYNQHAMVFFK	130	144	3.8	0.687	3.29	1	0	2	1800.87
ImP	P-H-A	Neutrophil gelatinase-associated lipocalin	NGAL_HUMAN	22588.9	1	7	11	28	0.338	TKELTSELKENFIR	161	174	4.3	0.717	1.26	1	2	2	1707.93
ImP	P-H-A	Neutrophil gelatinase-associated lipocalin	NGAL_HUMAN	22588.9	1	7	11	28	0.338	ELTSELKENFIR	163	174	3.34	0.621	1.85	2	0	2	1478.79
ImP	P-H-A	Vesicle-fusing ATPase	NSF_HUMAN	82563.4	1	2	2	3	0.0282	AENSSLNLIGK	188	198	2.91	0.492	3.37	2	0	2	1145.62
ImP	P-H-A	Vesicle-fusing ATPase	NSF_HUMAN	82563.4	1	2	2	3	0.0282	LLDYVPIGPR	608	617	2.51	0.357	0	1	0	2	1142.66
ImP	P-H-A	Olfactomedin-4	OLFM4_HUMAN	57281	1	10	11	84	0.218	LEFTAHVLSQK	102	112	3.34	0.6	0	10	0	2	1272.69
ImP	P-H-A	Olfactomedin-4	OLFM4_HUMAN	57281	1	10	11	84	0.218	EYVQLISVYEK	122	132	3.59	0.725	4.12	17	0	0	1370.72
ImP	P-H-A	Olfactomedin-4	OLFM4_HUMAN	57281	1	10	11	84	0.218	EYVQLISVYEKK	122	133	2.62	0.428	0	1	0	0	1498.82
ImP	P-H-A	Olfactomedin-4	OLFM4_HUMAN	57281	1	10	11	84	0.218	LETLDKNNVLAIR	201	213	3.54	0.544	0	7	7	2	1498.86
ImP	P-H-A	Olfactomedin-4	OLFM4_HUMAN	57281	1	10	11	84	0.218	PSVVQLNWR	257	265	3.45	0.48	1.55	7	0	2	1098.61
ImP	P-H-A	Olfactomedin-4	OLFM4_HUMAN	57281	1	10	11	84	0.218	GFSYLYGAWGR	266	276	2.66	0.568	1.35	2	0	0	1276.61
ImP	P-H-A	Olfactomedin-4	OLFM4_HUMAN	57281	1	10	11	84	0.218	GLYWVAPLNTDGR	286	298	3.47	0.695	2.68	10	0	2	1461.75
ImP	P-H-A	Olfactomedin-4	OLFM4_HUMAN	57281	1	10	11	84	0.218	TIAVTQTLPNAAYNNR	357	372	0	0	6.17	2	0	2	1746.91
ImP	P-H-A	Olfactomedin-4	OLFM4_HUMAN	57281	1	10	11	84	0.218	TEEIFYYYDTNTGK	450	463	5.1	0.717	3.35	4	0	0	1743.77
ImP	P-H-A	Olfactomedin-4	OLFM4_HUMAN	57281	1	10	11	84	0.218	VQSINYNPFDQK	478	489	3.99	0.735	3.11	17	0	2	1452.71
ImP	P-H-A	Programmed cell death protein 6	PDCD6_HUMAN	21869.1	1	2	2	3	0.0995	SIISMFDR	67	74	2.51	0.602	0	1	0	2	968.487
ImP	P-H-A	Programmed cell death protein 6	PDCD6_HUMAN	21869.1	1	2	2	3	0.0995	LSDQFHDILIR	126	136	2.85	0.49	1.34	2	0	2	1356.73
ImP	P-H-A	Protein disulfide-isomerase	PDIA1_HUMAN	57118.1	1	6	8	26	0.136	SNFAEALAAHK	32	42	2.78	0.535	3.85	2	0	2	1158.59
ImP	P-H-A	Protein disulfide-isomerase	PDIA1_HUMAN	57118.1	1	6	8	26	0.136	VDATEESDLAQQYGVR	82	97	5.32	0.728	7.36	7	0	2	1780.83
ImP	P-H-A	Protein disulfide-isomerase	PDIA1_HUMAN	57118.1	1	6	8	26	0.136	THILLFLPK	255	263	2.8	0.732	1	2	0	2	1081.68
ImP	P-H-A	Protein disulfide-isomerase	PDIA1_HUMAN	57118.1	1	6	8	26	0.136	LITLEEEMTK	317	326	3.28	0.565	2.28	4	0	2	1206.63
ImP	P-H-A	Protein disulfide-isomerase	PDIA1_HUMAN	57118.1	1	6	8	26	0.136	NFEDVAFDEKK	376	386	3.59	0.532	1.33	7	0	2	1341.63
ImP	P-H-A	Protein disulfide-isomerase	PDIA1_HUMAN	57118.1	1	6	8	26	0.136	MDSTANEVEAVK	425	436	3.12	0.508	1.57	4	0	2	1309.59
ImP	P-H-A	Protein disulfide-isomerase A3	PDIA3_HUMAN	56784.6	1	9	10	20	0.23	SDVLELTDDNFESR	25	38	0	0	4.2	1	0	2	1639.74
ImP	P-H-A	Protein disulfide-isomerase A3	PDIA3_HUMAN	56784.6	1	9	10	20	0.23	LAPEYEAAATR	63	73	2.67	0.6	0	1	0	2	1191.6
ImP	P-H-A	Protein disulfide-isomerase A3	PDIA3_HUMAN	56784.6	1	9	10	20	0.23	YGVSGYPTLK	95	104	2.71	0.573	2.01	1	0	2	1084.57
ImP	P-H-A	Protein disulfide-isomerase A3	PDIA3_HUMAN	56784.6	1	9	10	20	0.23	IFRDGEEAGAYDGPR	105	119	4.23	0.62	1.52	0	4	2	1652.77
ImP	P-H-A	Protein disulfide-isomerase A3	PDIA3_HUMAN	56784.6	1	9	10	20	0.23	FLQDYFDGNLKR	352	363	3.71	0.549	1.68	1	0	2	1515.76
ImP	P-H-A	Protein disulfide-isomerase A3	PDIA3_HUMAN	56784.6	1	9	10	20	0.23	VVVAENFDEIVNNENK	380	395	5.02	0.527	4.37	2	0	2	1832.9
ImP	P-H-A	Protein disulfide-isomerase A3	PDIA3_HUMAN	56784.6	1	9	10	20	0.23	LSKDPNIVIAK	423	433	2.81	0.532	0	3	0	2	1197.72
ImP	P-H-A	Protein disulfide-isomerase A3	PDIA3_HUMAN	56784.6	1	9	10	20	0.23	MDATANDVPSPYEVR	434	448	4.64	0.672	4.19	4	0	2	1680.75
ImP	P-H-A	Protein disulfide-isomerase A3	PDIA3_HUMAN	56784.6	1	9	10	20	0.23	GFPTIYFSPANK	449	460	2.73	0.6	0	3	0	2	1341.68
ImP	P-H-A	Protein disulfide-isomerase A4	PDIA4_HUMAN	72934	1	4	4	6	0.0527	FDVSGYPTIK	132	141	2.72	0.646	1.28	4	0	0	1126.58
ImP	P-H-A	Protein disulfide-isomerase A4	PDIA4_HUMAN	72934	1	4	4	6	0.0527	VDATAETDLAK	235	245	2.59	0.213	0	1	0	0	1133.57
ImP	P-H-A	Protein disulfide-isomerase A4	PDIA4_HUMAN	72934	1	4	4	6	0.0527	VSQGQLVVMQPEK	350	362	3.21	0.471	2.36	1	0	0	1458.76
ImP	P-H-A	Platelet endothelial cell adhesion molecule	PECA1_HUMAN	82536	1	5	5	14	0.0854	STESYFIPEVR	90	100	3.22	0.645	3.11	5	0	0	1327.65
ImP	P-H-A	Platelet endothelial cell adhesion molecule	PECA1_HUMAN	82536	1	5	5	14	0.0854	SELVTVTESFSTPK	224	237	3.97	0.742	6.21	1	0	0	1524.78
ImP	P-H-A	Platelet endothelial cell adhesion molecule	PECA1_HUMAN	82536	1	5	5	14	0.0854	EDTIVSQTQDFTK	362	374	3.58	0.731	2.74	5	0	0	1511.72
ImP	P-H-A	Platelet endothelial cell adhesion molecule	PECA1_HUMAN	82536	1	5	5	14	0.0854	SDSGTYICTAGIDK	379	392	3.65	0.644	2.59	2	0	0	1487.67
ImP	P-H-A	Platelet endothelial cell adhesion molecule	PECA1_HUMAN	82536	1	5	5	14	0.0854	ISYDAQFEVIK	413	423	3.21	0.526	2.25	1	0	0	1312.68
ImP	P-H-A	Eosinophil peroxidase	PERE_HUMAN	81043.9	1	7	8	60	0.13	RPLLGASNQALAR	157	169	4.91	0.709	3.12	2	3	2	1366.79
ImP	P-H-A	Eosinophil peroxidase	PERE_HUMAN	81043.9	1	7	8	60	0.13	TCAQLPPCFPIK	256	267	3.39	0.459	1.82	1	0	2	1431.71
ImP	P-H-A	Eosinophil peroxidase	PERE_HUMAN	81043.9	1	7	8	60	0.13	WNGDKLYNEAR	409	419	3.24	0.504	1.4	1	0	2	1365.65
ImP	P-H-A	Eosinophil peroxidase	PERE_HUMAN	81043.9	1	7	8	60	0.13	IVYEGGIDPILR	509	520	3.75	0.732	2.74	20	0	2	1344.75
ImP	P-H-A	Eosinophil peroxidase	PERE_HUMAN	81043.9	1	7	8	60	0.13	QDAMLVDELR	532	541	2.73	0.511	1.29	2	0	2	1205.58
ImP	P-H-A	Eosinophil peroxidase	PERE_HUMAN	81043.9	1	7	8	60	0.13	IGLDLAALNMQR	551	562	3.4	0.671	2.52	15	0	2	1330.71
ImP	P-H-A	Eosinophil peroxidase	PERE_HUMAN	81043.9	1	7	8	60	0.13	IICDNTGITTVSR	674	686	4.19	0.657	3.68	16	0	2	1449.74
ImP	P-H-A	Myeloperoxidase	PERM_HUMAN	83871.1	1	21	29	374	0.264	NGFPVALAR	220	228	2.41	0.504	2.32	1	0	2	944.531
ImP	P-H-A	Myeloperoxidase	PERM_HUMAN	83871.1	1	21	29	374	0.264	FPTDQLTPDQER	237	248	3.84	0.706	2.03	19	0	2	1446.69
ImP	P-H-A	Myeloperoxidase	PERM_HUMAN	83871.1	1	21	29	374	0.264	VNCETSCVQQPPCFPLK	279	295	0	0	5.23	1	0	0	2063.93
ImP	P-H-A	Myeloperoxidase	PERM_HUMAN	83871.1	1	21	29	374	0.264	IKNQADCIPFFR	303	314	4.37	0.483	4.23	3	0	0	1508.77
ImP	P-H-A	Myeloperoxidase	PERM_HUMAN	83871.1	1	21	29	374	0.264	NQADCIPFFR	305	314	3.05	0.75	2.41	25	0	0	1267.59
ImP	P-H-A	Myeloperoxidase	PERM_HUMAN	83871.1	1	21	29	374	0.264	IPCFLAGDTR	396	405	3.49	0.55	1.77	26	0	0	1149.57
ImP	P-H-A	Myeloperoxidase	PERM_HUMAN	83871.1	1	21	29	374	0.264	SSEMPELTSMHTLLLR	406	421	4.29	0.685	4.08	3	0	0	1844.92
ImP	P-H-A	Myeloperoxidase	PERM_HUMAN	83871.1	1	21	29	374	0.264	PELTSMHTLLLR	410	421	0	0	3.82	3	0	2	1410.78
ImP	P-H-A	Myeloperoxidase	PERM_HUMAN	83871.1	1	21	29	374	0.264	KIVGAMVQIITYR	448	460	4.1	0.645	1.35	4	3	2	1507.87
ImP	P-H-A	Myeloperoxidase	PERM_HUMAN	83871.1	1	21	29	374	0.264	IVGAMVQIITYR	449	460	4.29	0.731	3.11	12	0	0	1363.78
ImP	P-H-A	Myeloperoxidase	PERM_HUMAN	83871.1	1	21	29	374	0.264	IANVFTNAFR	490	499	3.79	0.632	2.68	30	0	2	1152.62
ImP	P-H-A	Myeloperoxidase	PERM_HUMAN	83871.1	1	21	29	374	0.264	LDNRYQPMEPNPR	512	524	3.66	0.642	1.62	0	3	2	1645.78
ImP	P-H-A	Myeloperoxidase	PERM_HUMAN	83871.1	1	21	29	374	0.264	VFFASWR	530	536	2.56	0.607	0	15	0	2	912.472
ImP	P-H-A	Myeloperoxidase	PERM_HUMAN	83871.1	1	21	29	374	0.264	VVLEGGIDPILR	537	548	3.64	0.813	2.57	50	0	2	1280.76
ImP	P-H-A	Myeloperoxidase	PERM_HUMAN	83871.1	1	21	29	374	0.264	LNRQNQIAVDEIR	557	569	2.54	0.351	0	1	0	0	1568.85
ImP	P-H-A	Myeloperoxidase	PERM_HUMAN	83871.1	1	21	29	374	0.264	QNQIAVDEIR	560	569	3.15	0.602	1.77	23	0	0	1185.62
ImP	P-H-A	Myeloperoxidase	PERM_HUMAN	83871.1	1	21	29	374	0.264	LFEQVMR	572	578	2.84	0.408	0	8	0	0	922.481
ImP	P-H-A	Myeloperoxidase	PERM_HUMAN	83871.1	1	21	29	374	0.264	IGLDLPALNMQR	579	590	2.99	0.552	2.55	29	0	0	1356.73
ImP	P-H-A	Myeloperoxidase	PERM_HUMAN	83871.1	1	21	29	374	0.264	QALAQISLPR	692	701	2.63	0.66	1.77	29	0	2	1096.65
ImP	P-H-A	Myeloperoxidase	PERM_HUMAN	83871.1	1	21	29	374	0.264	IICDNTGITTVSK	702	714	3.62	0.727	3.85	44	0	2	1421.73
ImP	P-H-A	Myeloperoxidase	PERM_HUMAN	83871.1	1	21	29	374	0.264	NNIFMSNSYPR	715	725	3.76	0.688	3.3	42	0	2	1342.62
ImP	P-H-A	Basement membrane-specific heparan sulfate proteoglycan core protein	PGBM_HUMAN	468778	1	17	18	84	0.0471	CAPGYYGNPSQGQPCQR	1249	1265	1.96	0.857	3.96	1	0	0	1939.82
ImP	P-H-A	Basement membrane-specific heparan sulfate proteoglycan core protein	PGBM_HUMAN	468778	1	17	18	84	0.0471	SQSVRPGADVTFICTAK	1780	1796	3.45	0.657	2.55	0	1	0	1836.93
ImP	P-H-A	Basement membrane-specific heparan sulfate proteoglycan core protein	PGBM_HUMAN	468778	1	17	18	84	0.0471	SPAYTLVWTR	1799	1808	3.14	0.657	1.44	7	0	0	1193.63
ImP	P-H-A	Basement membrane-specific heparan sulfate proteoglycan core protein	PGBM_HUMAN	468778	1	17	18	84	0.0471	AMDFNGILTIR	1818	1828	3.65	0.638	2.89	4	0	0	1266.65
ImP	P-H-A	Basement membrane-specific heparan sulfate proteoglycan core protein	PGBM_HUMAN	468778	1	17	18	84	0.0471	LPAVEPTDQAQYLCR	1920	1934	3.58	0.646	3.17	5	0	0	1760.86
ImP	P-H-A	Basement membrane-specific heparan sulfate proteoglycan core protein	PGBM_HUMAN	468778	1	17	18	84	0.0471	LYQASPADSGEYVCR	2394	2408	3.85	0.739	2.11	8	0	2	1715.77
ImP	P-H-A	Basement membrane-specific heparan sulfate proteoglycan core protein	PGBM_HUMAN	468778	1	17	18	84	0.0471	AVTLECVSAGEPR	3129	3141	2.78	0.564	2.8	1	0	2	1388.68
ImP	P-H-A	Basement membrane-specific heparan sulfate proteoglycan core protein	PGBM_HUMAN	468778	1	17	18	84	0.0471	LEGDTLIIPR	3258	3267	3.18	0.603	2.43	12	0	0	1126.65
ImP	P-H-A	Basement membrane-specific heparan sulfate proteoglycan core protein	PGBM_HUMAN	468778	1	17	18	84	0.0471	NELLHFER	3347	3354	2.58	0.36	0	1	0	0	1057.54
ImP	P-H-A	Basement membrane-specific heparan sulfate proteoglycan core protein	PGBM_HUMAN	468778	1	17	18	84	0.0471	IAHVELADAGQYR	3542	3554	4.07	0.597	0	5	5	0	1442.74
ImP	P-H-A	Basement membrane-specific heparan sulfate proteoglycan core protein	PGBM_HUMAN	468778	1	17	18	84	0.0471	AFAHLQVPER	3652	3661	3.08	0.635	0	3	0	0	1167.63
ImP	P-H-A	Basement membrane-specific heparan sulfate proteoglycan core protein	PGBM_HUMAN	468778	1	17	18	84	0.0471	VPGSPTNLANR	3709	3719	2.43	0.741	2.72	6	0	0	1125.6
ImP	P-H-A	Basement membrane-specific heparan sulfate proteoglycan core protein	PGBM_HUMAN	468778	1	17	18	84	0.0471	FDAGSGMATIR	3737	3747	2.26	0.61	2.89	5	0	0	1141.53
ImP	P-H-A	Basement membrane-specific heparan sulfate proteoglycan core protein	PGBM_HUMAN	468778	1	17	18	84	0.0471	AGLSSGFIGCVR	3810	3821	3.6	0.594	3.1	15	0	0	1223.62
ImP	P-H-A	Basement membrane-specific heparan sulfate proteoglycan core protein	PGBM_HUMAN	468778	1	17	18	84	0.0471	SAEPLALGR	4004	4012	2.18	0.507	2.09	1	0	0	913.51
ImP	P-H-A	Basement membrane-specific heparan sulfate proteoglycan core protein	PGBM_HUMAN	468778	1	17	18	84	0.0471	CLCLPGFSGPR	4164	4174	2.59	0.603	1.33	2	0	0	1263.6
ImP	P-H-A	Basement membrane-specific heparan sulfate proteoglycan core protein	PGBM_HUMAN	468778	1	17	18	84	0.0471	GSIQVDGEELVSGR	4305	4318	3.63	0.753	3.02	2	0	0	1445.72
ImP	P-H-A	Phosphoglycerate kinase 1	PGK1_HUMAN	44615.3	1	2	2	2	0.0767	LGDVYVNDAFGTAHR	157	171	3.19	0.646	2.41	0	1	2	1634.79
ImP	P-H-A	Phosphoglycerate kinase 1	PGK1_HUMAN	44615.3	1	2	2	2	0.0767	GCITIIGGGDTATCCAK	366	382	3.51	0.64	4.33	1	0	2	1754.79
ImP	P-H-A	Peptidoglycan recognition protein	PGRP_HUMAN	21730.6	0.998	2	2	4	0.158	ALASECAQHLSLPLR	41	55	3.93	0.429	3.28	2	0	2	1665.87
ImP	P-H-A	Peptidoglycan recognition protein	PGRP_HUMAN	21730.6	0.998	2	2	4	0.158	AAQGLLACGVAQGALR	147	162	4.83	0.596	1.59	2	0	2	1555.84
ImP	P-H-A	Prohibitin-2	PHB2_HUMAN	33297.6	1	4	4	8	0.144	LLLGAGAVAYGVR	25	37	4.4	0.718	6.92	2	0	2	1259.75
ImP	P-H-A	Prohibitin-2	PHB2_HUMAN	33297.6	1	4	4	8	0.144	PNAQELPSMYQR	112	123	2.95	0.651	0	1	0	2	1449.68
ImP	P-H-A	Prohibitin-2	PHB2_HUMAN	33297.6	1	4	4	8	0.144	FNASQLITQR	148	157	3.18	0.471	0	4	0	2	1177.63
ImP	P-H-A	Prohibitin-2	PHB2_HUMAN	33297.6	1	4	4	8	0.144	AQVSLLIR	158	165	2.5	0.398	0	1	0	2	899.567
ImP	P-H-A	Putative phospholipase B-like 1	PLBL1_HUMAN	63133	1	2	2	7	0.0525	LGLDYSYDLAPR	421	432	4.15	0.742	3.54	4	0	2	1382.7
ImP	P-H-A	Putative phospholipase B-like 1	PLBL1_HUMAN	63133	1	2	2	7	0.0525	EDLNSPNPSPGGCYDTK	476	492	3.3	0.707	3.36	3	0	2	1850.79
ImP	P-H-A	Platelet factor 4	PLF4_HUMAN	10845.5	1	3	3	6	0.376	EAEEDGDLQCLCVK	32	45	0	0	4.72	1	0	2	1665.71
ImP	P-H-A	Platelet factor 4	PLF4_HUMAN	10845.5	1	3	3	6	0.376	HITSLEVIK	54	62	2.57	0.587	2.6	4	0	2	1039.61
ImP	P-H-A	Platelet factor 4	PLF4_HUMAN	10845.5	1	3	3	6	0.376	AGPHCPTAQLIATLK	63	77	3.11	0.617	2.27	1	0	2	1577.85
ImP	P-H-A	Plastin-2	PLSL_HUMAN	70292.1	1	8	9	23	0.156	MINLSVPDTIDER	166	178	3.77	0.588	2	3	0	2	1518.75
ImP	P-H-A	Plastin-2	PLSL_HUMAN	70292.1	1	8	9	23	0.156	LSPEELLLR	264	272	2.82	0.519	1.59	6	0	2	1069.63
ImP	P-H-A	Plastin-2	PLSL_HUMAN	70292.1	1	8	9	23	0.156	IGNFSTDIKDSK	286	297	2.61	0.588	2.42	3	0	2	1324.67
ImP	P-H-A	Plastin-2	PLSL_HUMAN	70292.1	1	8	9	23	0.156	AYYHLLEQVAPK	298	309	3.53	0.644	0	2	1	2	1431.76
ImP	P-H-A	Plastin-2	PLSL_HUMAN	70292.1	1	8	9	23	0.156	QFVTATDVVR	348	357	2.76	0.401	0	1	0	2	1135.61
ImP	P-H-A	Plastin-2	PLSL_HUMAN	70292.1	1	8	9	23	0.156	LENCNYAVELGK	457	468	2.71	0.49	0	1	0	2	1409.67
ImP	P-H-A	Plastin-2	PLSL_HUMAN	70292.1	1	8	9	23	0.156	FSLVGIGGQDLNEGNR	473	488	4.64	0.567	3.06	2	0	2	1675.84
ImP	P-H-A	Plastin-2	PLSL_HUMAN	70292.1	1	8	9	23	0.156	VYALPEDLVEVNPK	597	610	4.05	0.691	4.01	4	0	0	1585.85
ImP	P-H-A	Nicotinate phosphoribosyltransferase	PNCB_HUMAN	57578.5	0.998	2	2	5	0.0428	LDSGDLLQQAQEIR	319	332	3.83	0.572	2.11	1	0	2	1585.82
ImP	P-H-A	Nicotinate phosphoribosyltransferase	PNCB_HUMAN	57578.5	0.998	2	2	5	0.0428	ALAQLSLSR	495	503	2.84	0.585	0	4	0	2	958.568
ImP	P-H-A	Purine nucleoside phosphorylase	PNPH_HUMAN	32118	0.998	2	2	2	0.111	FGDRFPAMSDAYDR	155	168	3.72	0.682	2.66	0	1	2	1663.72
ImP	P-H-A	Purine nucleoside phosphorylase	PNPH_HUMAN	32118	0.998	2	2	2	0.111	LGADAVGMSTVPEVIVAR	212	229	4	0.664	4.02	1	0	2	1800.95
ImP	P-H-A	Serum paraoxonase/arylesterase 1	PON1_HUMAN	39750.4	1	2	2	3	0.0676	EVQPVELPNCNLVK	33	46	3.59	0.503	0	2	0	2	1638.85
ImP	P-H-A	Serum paraoxonase/arylesterase 1	PON1_HUMAN	39750.4	1	2	2	3	0.0676	IQNILTEEPK	307	316	3.71	0.541	0	1	0	2	1184.65
ImP	P-H-A	Lysosomal protective protein	PPGB_HUMAN	54467.6	0.998	2	2	3	0.0542	DLECVTNLQEVAR	253	265	4.46	0.598	2.8	2	0	2	1546.75
ImP	P-H-A	Lysosomal protective protein	PPGB_HUMAN	54467.6	0.998	2	2	3	0.0542	YGDSGEQIAGFVK	430	442	3.28	0.62	2.68	1	0	2	1370.66
ImP	P-H-A	Peptidyl-prolyl cis-trans isomerase A	PPIA_HUMAN	18012.9	1	2	2	3	0.158	AGPNTNGSQFFICTAK	103	118	0	0	3.15	1	0	2	1712.81
ImP	P-H-A	Peptidyl-prolyl cis-trans isomerase A	PPIA_HUMAN	18012.9	1	2	2	3	0.158	ITIADCGQLE	156	165	3.09	0.583	1.43	2	0	2	1119.54
ImP	P-H-A	Peptidyl-prolyl cis-trans isomerase B	PPIB_HUMAN	23743.2	1	5	5	9	0.278	TVDNFVALATGEK	72	84	4.02	0.566	3.89	3	0	2	1364.71
ImP	P-H-A	Peptidyl-prolyl cis-trans isomerase B	PPIB_HUMAN	23743.2	1	5	5	9	0.278	VIKDFMIQGGDFTR	96	109	3.69	0.521	1	0	1	2	1642.83
ImP	P-H-A	Peptidyl-prolyl cis-trans isomerase B	PPIB_HUMAN	23743.2	1	5	5	9	0.278	DTNGSQFFITTVK	146	158	4.36	0.613	4.3	2	0	2	1457.73
ImP	P-H-A	Peptidyl-prolyl cis-trans isomerase B	PPIB_HUMAN	23743.2	1	5	5	9	0.278	VLEGMEVVR	172	180	2.62	0.548	0	1	0	2	1031.56
ImP	P-H-A	Peptidyl-prolyl cis-trans isomerase B	PPIB_HUMAN	23743.2	1	5	5	9	0.278	IEVEKPFAIAK	205	215	2.85	0.402	0	2	0	2	1244.72
ImP	P-H-A	Peptidyl-prolyl cis-trans isomerase, mitochondrial	PPIF_HUMAN	22040.4	0.998	2	2	3	0.111	VVLELKADVVPK	62	73	3.13	0.563	1.55	2	0	2	1309.81
ImP	P-H-A	Peptidyl-prolyl cis-trans isomerase, mitochondrial	PPIF_HUMAN	22040.4	0.998	2	2	3	0.111	KIVITDCGQLS	197	207	2.83	0.529	1.62	1	0	2	1233.65
ImP	P-H-A	Peroxiredoxin-1	PRDX1_HUMAN	22110.9	1	2	2	6	0.106	QITVNDLPVGR	141	151	2.78	0.56	1.92	4	0	2	1211.67
ImP	P-H-A	Peroxiredoxin-1	PRDX1_HUMAN	22110.9	1	2	2	6	0.106	LVQAFQFTDK	159	168	3.03	0.606	2.54	2	0	2	1196.63
ImP	P-H-A	Peroxiredoxin-2	PRDX2_HUMAN	21892.4	1	2	2	4	0.167	ATAVVDGAFKEVK	17	29	2.8	0.425	0	2	0	2	1334.73
ImP	P-H-A	Peroxiredoxin-2	PRDX2_HUMAN	21892.4	1	2	2	4	0.167	LSEDYGVLK	111	119	2.83	0.598	1.6	2	0	2	1023.54
ImP	P-H-A	Peroxiredoxin-4	PRDX4_HUMAN	30541.1	0.998	2	2	2	0.0775	QITLNDLPVGR	213	223	2.63	0.641	0	1	0	2	1225.69
ImP	P-H-A	Peroxiredoxin-4	PRDX4_HUMAN	30541.1	0.998	2	2	2	0.0775	LVQAFQYTDK	231	240	2.56	0.515	1.49	1	0	2	1212.63
ImP	P-H-A	Peroxiredoxin-6	PRDX6_HUMAN	25036.1	0.998	2	2	4	0.0938	DFTPVCTTELGR	42	53	2.63	0.47	1.66	1	0	2	1395.66
ImP	P-H-A	Peroxiredoxin-6	PRDX6_HUMAN	25036.1	0.998	2	2	4	0.0938	LPFPIIDDR	98	106	2.99	0.556	1.46	3	0	2	1085.6
ImP	P-H-A	Bone marrow proteoglycan	PRG2_HUMAN	25231.3	1	2	2	2	0.0721	FQWVDGSR	172	179	2.59	0.184	0	1	0	0	994.474
ImP	P-H-A	Bone marrow proteoglycan	PRG2_HUMAN	25231.3	1	2	2	2	0.0721	RLPFICSY	215	222	2.04	0.719	2.4	1	0	2	1055.53
ImP	P-H-A	Profilin-1	PROF1_HUMAN	15054.3	1	3	3	5	0.264	DSPSVWAAVPGK	27	38	1.55	0.499	2.25	1	0	2	1213.62
ImP	P-H-A	Profilin-1	PROF1_HUMAN	15054.3	1	3	3	5	0.264	SSFYVNGLTLGGQK	57	70	4.8	0.684	4.48	2	0	2	1470.76
ImP	P-H-A	Profilin-1	PROF1_HUMAN	15054.3	1	3	3	5	0.264	TDKTLVLLMGK	106	116	2.66	0.633	1.92	2	0	2	1234.71
ImP	P-H-A	Vitamin K-dependent protein S	PROS_HUMAN	75123.4	1	2	2	4	0.0311	NNLELSTPLK	582	591	2.67	0.528	1.14	1	0	0	1128.63
ImP	P-H-A	Vitamin K-dependent protein S	PROS_HUMAN	75123.4	1	2	2	4	0.0311	IETISHEDLQR	592	602	3.15	0.619	0	3	0	0	1340.68
ImP	P-H-A	Proteasome subunit alpha type-1	PSA1_HUMAN	29556	1	2	2	6	0.0913	IHQIEYAMEAVK	19	30	3.53	0.607	2	1	0	2	1447.73
ImP	P-H-A	Proteasome subunit alpha type-1	PSA1_HUMAN	29556	1	2	2	6	0.0913	ETLPAEQDLTTK	197	208	2.59	0.651	1.66	5	0	2	1345.68
ImP	P-H-A	Proteasome subunit alpha type-4	PSA4_HUMAN	29484.8	1	2	3	4	0.111	ATCIGNNSAAAVSMLK	161	176	4.1	0.666	3.29	3	0	2	1623.78
ImP	P-H-A	Proteasome subunit alpha type-4	PSA4_HUMAN	29484.8	1	2	3	4	0.111	LSAEKVEIATLTR	206	218	3.71	0.554	1.35	1	0	2	1430.82
ImP	P-H-A	Proteasome subunit alpha type-6	PSA6_HUMAN	27399.5	1	3	3	4	0.13	HITIFSPEGR	12	21	2.21	0.565	3.24	1	0	2	1156.61
ImP	P-H-A	Proteasome subunit alpha type-6	PSA6_HUMAN	27399.5	1	3	3	4	0.13	LYQVEYAFK	22	30	2.94	0.499	1.64	2	0	2	1160.6
ImP	P-H-A	Proteasome subunit alpha type-6	PSA6_HUMAN	27399.5	1	3	3	4	0.13	AINQGGLTSVAVR	31	43	2.49	0.508	2.46	1	0	2	1285.72
ImP	P-H-A	Proteasome subunit beta type-1	PSB1_HUMAN	26490.5	1	3	5	7	0.141	NMQNVEHVPLSLDR	185	198	2.96	0.498	2.39	3	1	2	1651.82
ImP	P-H-A	Proteasome subunit beta type-1	PSB1_HUMAN	26490.5	1	3	5	7	0.141	DVFISAAER	205	213	3.03	0.445	1.1	2	0	2	1007.52
ImP	P-H-A	Proteasome subunit beta type-1	PSB1_HUMAN	26490.5	1	3	5	7	0.141	EGIREETVSLR	229	239	2.6	0.285	0	1	0	2	1288.69
ImP	P-H-A	Proteasome subunit beta type-2	PSB2_HUMAN	22837.5	0.998	2	2	3	0.124	VAASNIVQMK	20	29	3	0.627	2.52	2	0	2	1060.58
ImP	P-H-A	Proteasome subunit beta type-2	PSB2_HUMAN	22837.5	0.998	2	2	3	0.124	NGYELSPTAAANFTR	71	85	3.71	0.61	3.64	1	0	2	1611.78
ImP	P-H-A	Proteasome subunit beta type-3	PSB3_HUMAN	22949.6	1	2	2	3	0.141	FGIQAQMVTTDFQK	28	41	4.01	0.692	2.6	2	0	2	1629.79
ImP	P-H-A	Proteasome subunit beta type-3	PSB3_HUMAN	22949.6	1	2	2	3	0.141	DAVSGMGVIVHIIEK	178	192	3.24	0.65	1.72	1	0	2	1583.85
ImP	P-H-A	Proteasome subunit beta type-5	PSB5_HUMAN	28481	0.998	2	2	4	0.0875	LLANMVYQYK	141	150	3.07	0.633	3.03	2	0	2	1258.65
ImP	P-H-A	Proteasome subunit beta type-5	PSB5_HUMAN	28481	0.998	2	2	4	0.0875	GPGLYYVDSEGNR	167	179	3.62	0.742	3.8	2	0	2	1426.66
ImP	P-H-A	Receptor-type tyrosine-protein phosphatase eta	PTPRJ_HUMAN	145942	1	3	3	4	0.0307	VITEPIPVSDLR	203	214	3.37	0.612	2.62	1	0	0	1338.76
ImP	P-H-A	Receptor-type tyrosine-protein phosphatase eta	PTPRJ_HUMAN	145942	1	3	3	4	0.0307	GDPLGTEGGLDASNTER	282	298	4.07	0.821	5.62	1	0	0	1688.77
ImP	P-H-A	Receptor-type tyrosine-protein phosphatase eta	PTPRJ_HUMAN	145942	1	3	3	4	0.0307	GASDTYVTYLIR	877	888	3.76	0.61	1.04	2	0	0	1358.7
ImP	P-H-A	Glycogen phosphorylase, liver form	PYGL_HUMAN	97152.4	1	5	5	18	0.0732	GIVGVENVAELKK	18	30	2.71	0.484	1.6	1	0	0	1355.79
ImP	P-H-A	Glycogen phosphorylase, liver form	PYGL_HUMAN	97152.4	1	5	5	18	0.0732	YEYGIFNQK	162	170	2.52	0.485	1.51	2	0	2	1161.56
ImP	P-H-A	Glycogen phosphorylase, liver form	PYGL_HUMAN	97152.4	1	5	5	18	0.0732	VLYPNDNFFEGK	279	290	2.43	0.533	2.01	1	0	2	1442.7
ImP	P-H-A	Glycogen phosphorylase, liver form	PYGL_HUMAN	97152.4	1	5	5	18	0.0732	FSQFLETEYK	546	555	3.26	0.605	0	10	0	2	1291.62
ImP	P-H-A	Glycogen phosphorylase, liver form	PYGL_HUMAN	97152.4	1	5	5	18	0.0732	LITSVADVVNNDPMVGSK	623	640	5.28	0.722	3.92	4	0	2	1874.95
ImP	P-H-A	Ras-related protein Rab-14	RAB14_HUMAN	23897.6	1	3	3	15	0.163	SCLLHQFTEK	25	34	2.56	0.502	1.01	1	0	2	1262.62
ImP	P-H-A	Ras-related protein Rab-14	RAB14_HUMAN	23897.6	1	3	3	15	0.163	LQIWDTAGQER	62	72	3.1	0.576	1.85	12	0	2	1316.66
ImP	P-H-A	Ras-related protein Rab-14	RAB14_HUMAN	23897.6	1	3	3	15	0.163	TGENVEDAFLEAAK	157	170	4.05	0.558	2.44	2	0	2	1493.71
ImP	P-H-A	Ras-related protein Rab-5C	RAB5C_HUMAN	23482.7	1	3	3	8	0.171	LVLLGESAVGK	24	34	2.55	0.539	2.05	1	0	2	1085.66
ImP	P-H-A	Ras-related protein Rab-5C	RAB5C_HUMAN	23482.7	1	3	3	8	0.171	QASPNIVIALAGNK	122	135	2.67	0.677	2.49	4	0	2	1395.8
ImP	P-H-A	Ras-related protein Rab-5C	RAB5C_HUMAN	23482.7	1	3	3	8	0.171	GVDLQENNPASR	199	210	3.1	0.657	1.82	3	0	2	1299.63
ImP	P-H-A	Ras-related protein Rab-7a	RAB7A_HUMAN	23490	1	2	2	4	0.101	VIILGDSGVGK	11	21	2.43	0.4	3.14	3	0	2	1057.63
ImP	P-H-A	Ras-related protein Rab-7a	RAB7A_HUMAN	23490	1	2	2	4	0.101	ATIGADFLTK	39	48	2.83	0.72	0	1	0	2	1036.57
ImP	P-H-A	Ras-related C3 botulinum toxin substrate 1	RAC1_HUMAN	21450.6	0.998	2	2	9	0.125	LTPITYPQGLAMAK	134	147	3.15	0.464	2.85	2	0	2	1519.82
ImP	P-H-A	Ras-related protein Ral-B	RALB_HUMAN	23408.9	1	2	3	3	0.155	VKAEEDKIPLLVVGNK	114	129	2.52	0.554	2.21	0	1	2	1752.03
ImP	P-H-A	Ras-related protein Ral-B	RALB_HUMAN	23408.9	1	2	3	3	0.155	SKAEEWGVQYVETSAK	145	160	4.91	0.749	5.39	1	1	2	1811.88
ImP	P-H-A	Ras-related protein Rap-1A	RAP1A_HUMAN	20987.3	1	2	2	3	0.255	VKDTEDVPMILVGNK	103	117	4.11	0.539	2.28	1	0	2	1673.88
ImP	P-H-A	Ras-related protein Rap-1A	RAP1A_HUMAN	20987.3	1	2	2	3	0.255	DTEDVPMILVGNK	105	117	3.27	0.454	1.48	2	0	2	1446.71
ImP	P-H-A	Ras-related protein Rap-1b	RAP1B_HUMAN	20824.9	1	5	5	9	0.326	LVVLGSGGVGK	6	16	3.3	0.532	2.57	4	0	2	985.604
ImP	P-H-A	Ras-related protein Rap-1b	RAP1B_HUMAN	20824.9	1	5	5	9	0.326	YDPTIEDSYR	32	41	2.61	0.582	1.36	1	0	2	1258.56
ImP	P-H-A	Ras-related protein Rap-1b	RAP1B_HUMAN	20824.9	1	5	5	9	0.326	VKDTDDVPMILVGNK	103	117	4.38	0.61	3.18	1	0	2	1643.87
ImP	P-H-A	Ras-related protein Rap-1b	RAP1B_HUMAN	20824.9	1	5	5	9	0.326	CDLEDERVVGK	118	128	2.58	0.465	0	2	0	2	1319.63
ImP	P-H-A	Ras-related protein Rap-1b	RAP1B_HUMAN	20824.9	1	5	5	9	0.326	QWNNCAFLESSAK	137	149	2.59	0.786	1.07	1	0	2	1554.7
ImP	P-H-A	Ras-related protein Rab-11A	RB11A_HUMAN	24489	0.998	2	2	2	0.0972	VVLIGDSGVGK	14	24	2.17	0.247	2	1	0	2	1043.61
ImP	P-H-A	Ras-related protein Rab-11A	RB11A_HUMAN	24489	0.998	2	2	2	0.0972	STIGVEFATR	42	51	2.95	0.545	1.89	1	0	2	1080.57
ImP	P-H-A	Ras-related protein Rab-27A	RB27A_HUMAN	24868.8	1	2	3	7	0.158	FLALGDSGVGK	12	22	2.59	0.395	1.57	3	0	2	1063.58
ImP	P-H-A	Ras-related protein Rab-27A	RB27A_HUMAN	24868.8	1	2	3	7	0.158	VVKEEEAIALAEK	142	154	3.77	0.557	3.27	2	2	2	1428.79
ImP	P-H-A	Resistin	RETN_HUMAN	11419.1	1	3	3	9	0.352	TLCSMEEAINER	20	31	3.12	0.612	2.15	1	0	2	1468.64
ImP	P-H-A	Resistin	RETN_HUMAN	11419.1	1	3	3	9	0.352	IQEVAGSLIFR	32	42	4.15	0.609	2.1	6	0	2	1232.7
ImP	P-H-A	Resistin	RETN_HUMAN	11419.1	1	3	3	9	0.352	AISSIGLECQSVTSR	43	57	4.47	0.734	6.41	2	0	2	1607.81
ImP	P-H-A	Transforming protein RhoA	RHOA_HUMAN	21768.4	1	2	3	14	0.119	LVIVGDGACGK	8	18	2.86	0.533	3.15	5	0	2	1088.58
ImP	P-H-A	Transforming protein RhoA	RHOA_HUMAN	21768.4	1	2	3	14	0.119	IGAFGYMECSAK	151	162	3.57	0.74	2.08	9	0	2	1349.59
ImP	P-H-A	Rho-related GTP-binding protein RhoG	RHOG_HUMAN	21308.1	1	2	2	9	0.157	EQGQAPITPQQGQALAK	131	147	3.48	0.625	2.57	5	0	2	1764.92
ImP	P-H-A	Rho-related GTP-binding protein RhoG	RHOG_HUMAN	21308.1	1	2	2	9	0.157	YLECSALQQDGVK	154	166	4.24	0.697	5.85	4	0	2	1510.72
ImP	P-H-A	Protein S100-A8	S10A8_HUMAN	10835	1	7	7	62	0.473	ALNSIIDVYHK	8	18	3.68	0.604	2.7	15	0	2	1272.69
ImP	P-H-A	Protein S100-A8	S10A8_HUMAN	10835	1	7	7	62	0.473	GNFHAVYR	24	31	2.43	0.537	2.37	2	0	2	963.479
ImP	P-H-A	Protein S100-A8	S10A8_HUMAN	10835	1	7	7	62	0.473	GNFHAVYRDDLK	24	35	3.55	0.601	1.74	2	0	2	1434.71
ImP	P-H-A	Protein S100-A8	S10A8_HUMAN	10835	1	7	7	62	0.473	KLLETECPQYIR	36	47	3.95	0.546	1.51	1	0	2	1549.8
ImP	P-H-A	Protein S100-A8	S10A8_HUMAN	10835	1	7	7	62	0.473	LLETECPQYIR	37	47	3.38	0.535	1.44	40	0	0	1421.71
ImP	P-H-A	Protein S100-A8	S10A8_HUMAN	10835	1	7	7	62	0.473	LLETECPQYIRK	37	48	2.51	0.514	0	1	0	2	1549.8
ImP	P-H-A	Protein S100-A8	S10A8_HUMAN	10835	1	7	7	62	0.473	KGADVWFK	49	56	2.56	0.397	0	1	0	2	950.51
ImP	P-H-A	Protein S100-A9	S10A9_HUMAN	13242.3	1	3	4	15	0.316	LGHPDTLNQGEFK	26	38	3.78	0.392	0	8	2	2	1455.72
ImP	P-H-A	Protein S100-A9	S10A9_HUMAN	13242.3	1	3	4	15	0.316	KDLQNFLK	43	50	3.18	0.366	0	2	0	2	1005.57
ImP	P-H-A	Protein S100-A9	S10A9_HUMAN	13242.3	1	3	4	15	0.316	VIEHIMEDLDTNADK	58	72	4.93	0.488	4	3	0	2	1758.82
ImP	P-H-A	Protein S100-A12	S10AC_HUMAN	10575.4	1	3	3	3	0.293	GHFDTLSKGELK	23	34	2.6	0.471	0	1	0	2	1331.7
ImP	P-H-A	Protein S100-A12	S10AC_HUMAN	10575.4	1	3	3	3	0.293	QLLTKELANTIK	35	46	2.7	0.449	1.44	1	0	2	1371.82
ImP	P-H-A	Protein S100-A12	S10AC_HUMAN	10575.4	1	3	3	3	0.293	ELANTIKNIK	40	49	2.66	0.353	0	1	0	2	1143.67
ImP	P-H-A	Serum amyloid P-component	SAMP_HUMAN	25387.7	1	5	5	17	0.215	AYSLFSYNTQGR	65	76	4.55	0.745	4.82	3	0	2	1406.67
ImP	P-H-A	Serum amyloid P-component	SAMP_HUMAN	25387.7	1	5	5	17	0.215	DNELLVYKER	77	86	3	0.481	1.43	1	0	2	1278.67
ImP	P-H-A	Serum amyloid P-component	SAMP_HUMAN	25387.7	1	5	5	17	0.215	VGEYSLYIGR	87	96	3.11	0.65	3.05	8	0	2	1156.6
ImP	P-H-A	Serum amyloid P-component	SAMP_HUMAN	25387.7	1	5	5	17	0.215	IVLGQEQDSYGGK	150	162	3.38	0.571	3.6	3	0	2	1393.7
ImP	P-H-A	Serum amyloid P-component	SAMP_HUMAN	25387.7	1	5	5	17	0.215	IVLGQEQDSYGGKFDR	150	165	4.62	0.71	4.82	2	0	2	1811.89
ImP	P-H-A	Signal peptidase complex catalytic subunit SEC11A	SC11A_HUMAN	20625.8	0.998	2	2	3	0.095	GDLLFLTNR	64	72	2.7	0.415	0	1	0	2	1048.58
ImP	P-H-A	Signal peptidase complex catalytic subunit SEC11A	SC11A_HUMAN	20625.8	0.998	2	2	3	0.095	VGEIVVFR	79	86	2.83	0.631	1.68	2	0	2	918.541
ImP	P-H-A	Sideroflexin-1	SFXN1_HUMAN	35620	1	2	2	3	0.0683	WDQSTFIGR	16	24	2.62	0.533	0	1	0	2	1109.54
ImP	P-H-A	Sideroflexin-1	SFXN1_HUMAN	35620	1	2	2	3	0.0683	NILLTNEQLESAR	36	48	4.47	0.707	5.02	2	0	2	1500.8
ImP	P-H-A	Sialic acid-binding Ig-like lectin 9	SIGL9_HUMAN	50080.5	0.998	2	2	9	0.0713	EGANTDQDAPVATNNPAR	64	81	4.02	0.824	3.92	6	0	0	1840.84
ImP	P-H-A	Sialic acid-binding Ig-like lectin 9	SIGL9_HUMAN	50080.5	0.998	2	2	9	0.0713	LVCAVDAVDSNPPAR	270	284	4.05	0.563	3.92	3	0	0	1583.78
ImP	P-H-A	Src kinase-associated phosphoprotein 2	SKAP2_HUMAN	41218.5	1	3	3	5	0.0864	GEFAIDGYSVR	162	172	2.7	0.481	1.92	2	0	2	1213.58
ImP	P-H-A	Src kinase-associated phosphoprotein 2	SKAP2_HUMAN	41218.5	1	3	3	5	0.0864	IYQFTAASPK	196	205	3.19	0.626	2.39	2	0	2	1125.59
ImP	P-H-A	Src kinase-associated phosphoprotein 2	SKAP2_HUMAN	41218.5	1	3	3	5	0.0864	DAEEWVQQLK	206	215	3.21	0.647	0	1	0	2	1245.61
ImP	P-H-A	Spectrin alpha chain, erythrocyte	SPTA1_HUMAN	279921	1	13	14	53	0.0538	VLETAEEIQER	17	27	3.51	0.577	2.33	7	0	0	1316.67
ImP	P-H-A	Spectrin alpha chain, erythrocyte	SPTA1_HUMAN	279921	1	13	14	53	0.0538	SYEDPTNIQGK	80	90	2.75	0.722	3.02	3	0	0	1251.59
ImP	P-H-A	Spectrin alpha chain, erythrocyte	SPTA1_HUMAN	279921	1	13	14	53	0.0538	HGLLESAVAAR	729	739	2.8	0.655	1.68	3	0	2	1123.62
ImP	P-H-A	Spectrin alpha chain, erythrocyte	SPTA1_HUMAN	279921	1	13	14	53	0.0538	VTILGETAER	1239	1248	3.12	0.368	2.74	2	0	0	1088.59
ImP	P-H-A	Spectrin alpha chain, erythrocyte	SPTA1_HUMAN	279921	1	13	14	53	0.0538	LSESHPDATEDLQR	1249	1262	3.74	0.613	0	9	2	0	1597.75
ImP	P-H-A	Spectrin alpha chain, erythrocyte	SPTA1_HUMAN	279921	1	13	14	53	0.0538	DLASAGNLLK	1637	1646	2.61	0.56	0	7	0	2	1001.56
ImP	P-H-A	Spectrin alpha chain, erythrocyte	SPTA1_HUMAN	279921	1	13	14	53	0.0538	DLQGVQNLLK	1743	1752	3.17	0.509	0	2	0	2	1127.64
ImP	P-H-A	Spectrin alpha chain, erythrocyte	SPTA1_HUMAN	279921	1	13	14	53	0.0538	AAVGQEEIQLR	1782	1792	3.28	0.467	1.51	11	0	0	1213.65
ImP	P-H-A	Spectrin alpha chain, erythrocyte	SPTA1_HUMAN	279921	1	13	14	53	0.0538	HLSDIIEER	2132	2140	3.1	0.492	1.82	1	0	2	1111.57
ImP	P-H-A	Spectrin alpha chain, erythrocyte	SPTA1_HUMAN	279921	1	13	14	53	0.0538	AYFLDGSLLK	2177	2186	2.78	0.642	1.54	1	0	2	1126.61
ImP	P-H-A	Spectrin alpha chain, erythrocyte	SPTA1_HUMAN	279921	1	13	14	53	0.0538	ETGTLESQLEANK	2187	2199	3.17	0.491	0	1	0	2	1419.7
ImP	P-H-A	Spectrin alpha chain, erythrocyte	SPTA1_HUMAN	279921	1	13	14	53	0.0538	ETGTLESQLEANKR	2187	2200	2.76	0.506	0	1	0	2	1575.8
ImP	P-H-A	Spectrin alpha chain, erythrocyte	SPTA1_HUMAN	279921	1	13	14	53	0.0538	FLDAVDPGR	2321	2329	2.86	0.515	0	3	0	0	989.505
ImP	P-H-A	Spectrin beta chain, erythrocyte	SPTB1_HUMAN	246472	1	15	16	45	0.0852	WDAPDDELDNDNSSAR	23	38	4.85	0.872	6.08	1	0	0	1819.74
ImP	P-H-A	Spectrin beta chain, erythrocyte	SPTB1_HUMAN	246472	1	15	16	45	0.0852	DGLAFNALIHK	204	214	2.88	0.471	1.1	2	0	0	1198.66
ImP	P-H-A	Spectrin beta chain, erythrocyte	SPTB1_HUMAN	246472	1	15	16	45	0.0852	ALEDLAQELEK	480	490	4.27	0.529	1.48	2	0	0	1258.65
ImP	P-H-A	Spectrin beta chain, erythrocyte	SPTB1_HUMAN	246472	1	15	16	45	0.0852	HLLEVEDLLQK	559	569	4.12	0.61	4.44	2	0	0	1336.75
ImP	P-H-A	Spectrin beta chain, erythrocyte	SPTB1_HUMAN	246472	1	15	16	45	0.0852	LMEADIAIQGDK	572	583	3.21	0.308	2.18	2	0	0	1319.65
ImP	P-H-A	Spectrin beta chain, erythrocyte	SPTB1_HUMAN	246472	1	15	16	45	0.0852	GYQPCDPQVIQDR	599	611	2.67	0.645	2.48	3	0	0	1575.72
ImP	P-H-A	Spectrin beta chain, erythrocyte	SPTB1_HUMAN	246472	1	15	16	45	0.0852	LLSGEDVGQDEGATR	765	779	4.71	0.645	3.89	14	0	0	1546.73
ImP	P-H-A	Spectrin beta chain, erythrocyte	SPTB1_HUMAN	246472	1	15	16	45	0.0852	ELYQQVVAQADLR	828	840	3.53	0.338	2.2	2	0	0	1532.81
ImP	P-H-A	Spectrin beta chain, erythrocyte	SPTB1_HUMAN	246472	1	15	16	45	0.0852	DLAGIIAIQR	986	995	3.76	0.44	2.48	4	0	0	1069.64
ImP	P-H-A	Spectrin beta chain, erythrocyte	SPTB1_HUMAN	246472	1	15	16	45	0.0852	AQEASVLLR	1263	1271	2.63	0.268	0	1	0	0	986.563
ImP	P-H-A	Spectrin beta chain, erythrocyte	SPTB1_HUMAN	246472	1	15	16	45	0.0852	LLTSQDVSYDEAR	1294	1306	3.93	0.68	2.8	2	0	0	1496.72
ImP	P-H-A	Spectrin beta chain, erythrocyte	SPTB1_HUMAN	246472	1	15	16	45	0.0852	LWDELQATTK	1360	1369	3.24	0.572	1.64	3	0	0	1204.62
ImP	P-H-A	Spectrin beta chain, erythrocyte	SPTB1_HUMAN	246472	1	15	16	45	0.0852	AQGLLSAGHPEGEQIIR	1647	1663	2.9	0.648	2.07	1	2	0	1775.94
ImP	P-H-A	Spectrin beta chain, erythrocyte	SPTB1_HUMAN	246472	1	15	16	45	0.0852	TQLVDTADKFR	1897	1907	3.14	0.464	1.1	2	0	0	1293.68
ImP	P-H-A	Spectrin beta chain, erythrocyte	SPTB1_HUMAN	246472	1	15	16	45	0.0852	MLLEVCQFSR	2007	2016	2.93	0.508	2.01	2	0	0	1298.62
ImP	P-H-A	Sulfide:quinone oxidoreductase, mitochondrial	SQRD_HUMAN	49962	1	4	4	7	0.12	VGAENVAIVEPSER	66	79	3.83	0.519	1.4	2	0	2	1469.76
ImP	P-H-A	Sulfide:quinone oxidoreductase, mitochondrial	SQRD_HUMAN	49962	1	4	4	7	0.12	EGNAIFTFPNTPVK	187	200	3.31	0.572	0	1	0	2	1534.79
ImP	P-H-A	Sulfide:quinone oxidoreductase, mitochondrial	SQRD_HUMAN	49962	1	4	4	7	0.12	YADALQEIIQER	242	253	4.68	0.642	3.38	1	0	2	1448.74
ImP	P-H-A	Sulfide:quinone oxidoreductase, mitochondrial	SQRD_HUMAN	49962	1	4	4	7	0.12	TAAAVAAQSGILDR	345	358	4.77	0.683	3.82	3	0	2	1343.73
ImP	P-H-A	Erythrocyte band 7 integral membrane protein	STOM_HUMAN	31732.1	1	5	8	53	0.233	VQNATLAVANITNADSATR	126	144	5.83	0.734	5.77	7	0	2	1930
ImP	P-H-A	Erythrocyte band 7 integral membrane protein	STOM_HUMAN	31732.1	1	5	8	53	0.233	LLAQTTLR	145	152	2.71	0.497	0	3	0	2	915.562
ImP	P-H-A	Erythrocyte band 7 integral membrane protein	STOM_HUMAN	31732.1	1	5	8	53	0.233	VIAAEGEMNASR	221	232	3.42	0.742	4.07	12	0	2	1247.6
ImP	P-H-A	Erythrocyte band 7 integral membrane protein	STOM_HUMAN	31732.1	1	5	8	53	0.233	EASMVITESPAALQLR	236	251	4.94	0.684	2.54	5	2	2	1731.89
ImP	P-H-A	Erythrocyte band 7 integral membrane protein	STOM_HUMAN	31732.1	1	5	8	53	0.233	YLQTLTTIAAEK	252	263	4.07	0.65	3.28	24	0	2	1351.75
ImP	P-H-A	Small VCP/p97-interacting protein	SVIP_HUMAN	8442.8	1	2	2	4	0.325	GILDVQSVQEK	40	50	3.22	0.54	1.6	2	0	2	1215.66
ImP	P-H-A	Small VCP/p97-interacting protein	SVIP_HUMAN	8442.8	1	2	2	4	0.325	QIATSGPPPEGGLR	60	73	2.54	0.644	0	2	0	2	1379.73
ImP	P-H-A	Transaldolase	TALDO_HUMAN	37541.7	1	3	3	3	0.092	SYEPLEDPGVK	205	215	2.24	0.609	2.4	1	0	2	1233.6
ImP	P-H-A	Transaldolase	TALDO_HUMAN	37541.7	1	3	3	3	0.092	TIVMGASFR	231	239	2.79	0.503	1.05	1	0	2	981.519
ImP	P-H-A	Transaldolase	TALDO_HUMAN	37541.7	1	3	3	3	0.092	LLGELLQDNAK	259	269	3.19	0.618	0	1	0	2	1213.68
ImP	P-H-A	Tubulin beta chain	TBB5_HUMAN	49670.6	1	6	6	21	0.153	ISVYYNEATGGK	47	58	2.76	0.464	1.34	2	0	2	1301.64
ImP	P-H-A	Tubulin beta chain	TBB5_HUMAN	49670.6	1	6	6	21	0.153	AILVDLEPGTMDSVR	63	77	3.55	0.589	1.57	2	0	2	1631.83
ImP	P-H-A	Tubulin beta chain	TBB5_HUMAN	49670.6	1	6	6	21	0.153	LAVNMVPFPR	253	262	3.25	0.542	1.43	9	0	2	1159.63
ImP	P-H-A	Tubulin beta chain	TBB5_HUMAN	49670.6	1	6	6	21	0.153	YLTVAAVFR	310	318	1.84	0.611	2.72	2	0	2	1039.59
ImP	P-H-A	Tubulin beta chain	TBB5_HUMAN	49670.6	1	6	6	21	0.153	EVDEQMLNVQNK	325	336	3.14	0.547	0	2	0	2	1462.68
ImP	P-H-A	Tubulin beta chain	TBB5_HUMAN	49670.6	1	6	6	21	0.153	ISEQFTAMFR	381	390	3.22	0.583	1.27	4	0	2	1245.59
ImP	P-H-A	T-complex protein 1 subunit theta	TCPQ_HUMAN	59621	1	5	5	11	0.106	LFVTNDAATILR	63	74	2.93	0.449	1.57	1	0	2	1333.75
ImP	P-H-A	T-complex protein 1 subunit theta	TCPQ_HUMAN	59621	1	5	5	11	0.106	DIDEVSSLLR	156	165	2.96	0.397	0	2	0	2	1146.6
ImP	P-H-A	T-complex protein 1 subunit theta	TCPQ_HUMAN	59621	1	5	5	11	0.106	AIADTGANVVVTGGK	282	296	4.32	0.681	5.42	5	0	2	1372.74
ImP	P-H-A	T-complex protein 1 subunit theta	TCPQ_HUMAN	59621	1	5	5	11	0.106	AVDDGVNTFK	391	400	2.52	0.649	0	2	0	2	1065.52
ImP	P-H-A	T-complex protein 1 subunit theta	TCPQ_HUMAN	59621	1	5	5	11	0.106	LATNAAVTVLR	510	520	2.44	0.368	2.55	1	0	2	1128.67
ImP	P-H-A	Transitional endoplasmic reticulum ATPase	TERA_HUMAN	89324.8	1	5	6	14	0.067	MDELQLFR	46	53	2.95	0.48	1.37	2	0	0	1051.52
ImP	P-H-A	Transitional endoplasmic reticulum ATPase	TERA_HUMAN	89324.8	1	5	6	14	0.067	GILLYGPPGTGK	240	251	2.76	0.563	0	7	0	0	1172.67
ImP	P-H-A	Transitional endoplasmic reticulum ATPase	TERA_HUMAN	89324.8	1	5	6	14	0.067	IVSQLLTLMDGLK	324	336	3.96	0.613	4.02	1	0	2	1446.82
ImP	P-H-A	Transitional endoplasmic reticulum ATPase	TERA_HUMAN	89324.8	1	5	6	14	0.067	WALSQSNPSALR	454	465	3.73	0.582	2.23	3	0	0	1329.69
ImP	P-H-A	Transitional endoplasmic reticulum ATPase	TERA_HUMAN	89324.8	1	5	6	14	0.067	DVDLEFLAK	669	677	2.57	0.535	0	1	0	0	1049.55
ImP	P-H-A	Prothrombin	THRB_HUMAN	70036.8	1	2	2	4	0.0338	SGIECQLWR	125	133	2.71	0.343	0	2	0	2	1148.55
ImP	P-H-A	Prothrombin	THRB_HUMAN	70036.8	1	2	2	4	0.0338	ETAASLLQAGYK	487	498	3.14	0.682	2	2	0	0	1251.66
ImP	P-H-A	Transketolase	TKT_HUMAN	67879.4	1	3	3	5	0.0674	ISSDLDGHPVPK	103	114	2.62	0.611	0	3	0	2	1264.65
ImP	P-H-A	Transketolase	TKT_HUMAN	67879.4	1	3	3	5	0.0674	SVPTSTVFYPSDGVATEK	439	456	4.02	0.626	2.24	1	0	2	1884.92
ImP	P-H-A	Transketolase	TKT_HUMAN	67879.4	1	3	3	5	0.0674	VLDPFTIKPLDR	531	542	2.65	0.442	1.11	1	0	0	1413.81
ImP	P-H-A	Talin-1	TLN1_HUMAN	269765	1	10	10	16	0.0527	DDILNGSHPVSFDK	221	234	3.23	0.605	2.72	1	0	2	1543.74
ImP	P-H-A	Talin-1	TLN1_HUMAN	269765	1	10	10	16	0.0527	AVASAAAALVLK	674	685	3.2	0.37	1.77	1	0	2	1084.67
ImP	P-H-A	Talin-1	TLN1_HUMAN	269765	1	10	10	16	0.0527	ILAQATSDLVNAIK	828	841	3.24	0.511	3.15	1	0	2	1456.84
ImP	P-H-A	Talin-1	TLN1_HUMAN	269765	1	10	10	16	0.0527	QAAASATQTIAAAQHAASTPK	923	943	3.4	0.597	2.24	0	2	2	1995.03
ImP	P-H-A	Talin-1	TLN1_HUMAN	269765	1	10	10	16	0.0527	NLGTALAELR	1026	1035	2.54	0.508	1.92	3	0	2	1057.6
ImP	P-H-A	Talin-1	TLN1_HUMAN	269765	1	10	10	16	0.0527	AGALQCSPSDAYTK	1934	1947	2.31	0.63	2.52	1	0	2	1468.67
ImP	P-H-A	Talin-1	TLN1_HUMAN	269765	1	10	10	16	0.0527	LAQAAQSSVATITR	2044	2057	4.5	0.697	4.06	4	0	2	1416.78
ImP	P-H-A	Talin-1	TLN1_HUMAN	269765	1	10	10	16	0.0527	ALGDLISATK	2090	2099	2.53	0.265	0	1	0	2	988.567
ImP	P-H-A	Talin-1	TLN1_HUMAN	269765	1	10	10	16	0.0527	SIAAATSALVK	2351	2361	2.52	0.409	1.25	1	0	2	1031.61
ImP	P-H-A	Talin-1	TLN1_HUMAN	269765	1	10	10	16	0.0527	QVAASTAQLLVACK	2430	2443	3.67	0.656	1.77	1	0	2	1459.79
ImP	P-H-A	Tropomodulin-1	TMOD1_HUMAN	40570.8	0.998	2	2	3	0.0585	LEEVNLNNIR	197	206	3.64	0.521	2.12	2	0	2	1213.65
ImP	P-H-A	Tropomodulin-1	TMOD1_HUMAN	40570.8	0.998	2	2	3	0.0585	LADLTGPIIPK	344	354	2.58	0.469	0	1	0	2	1137.69
ImP	P-H-A	Tropomyosin alpha-1 chain	TPM1_HUMAN	32710	1	5	7	11	0.144	SKQLEDELVSLQK	36	48	3.12	0.512	1.23	2	1	0	1516.82
ImP	P-H-A	Tropomyosin alpha-1 chain	TPM1_HUMAN	32710	1	5	7	11	0.144	RIQLVEEELDR	91	101	3.68	0.593	0	2	1	2	1399.75
ImP	P-H-A	Tropomyosin alpha-1 chain	TPM1_HUMAN	32710	1	5	7	11	0.144	IQLVEEELDR	92	101	2.46	0.415	2.21	1	0	2	1243.65
ImP	P-H-A	Tropomyosin alpha-1 chain	TPM1_HUMAN	32710	1	5	7	11	0.144	IQLVEEELDRAQER	92	105	3.41	0.488	0	2	0	2	1727.89
ImP	P-H-A	Tropomyosin alpha-1 chain	TPM1_HUMAN	32710	1	5	7	11	0.144	LATALQKLEEAEK	106	118	3.55	0.385	1.42	2	0	2	1443.81
ImP	P-H-A	Putative tropomyosin alpha-3 chain-like protein	TPM3L_HUMAN	26270	1	2	2	3	0.0673	KIQVLQQQADDAEER	13	27	0	0	6.38	1	0	2	1770.9
ImP	P-H-A	Putative tropomyosin alpha-3 chain-like protein	TPM3L_HUMAN	26270	1	2	2	3	0.0673	IQVLQQQADDAEER	14	27	4.99	0.774	5.55	2	0	2	1642.8
ImP	P-H-A	Tripeptidyl-peptidase 2	TPP2_HUMAN	138353	1	4	4	7	0.036	IPASWTNPSGK	99	109	2.76	0.631	1.37	1	0	0	1157.6
ImP	P-H-A	Tripeptidyl-peptidase 2	TPP2_HUMAN	138353	1	4	4	7	0.036	VPITAVIAAK	629	638	2.58	0.613	0	1	0	0	982.63
ImP	P-H-A	Tripeptidyl-peptidase 2	TPP2_HUMAN	138353	1	4	4	7	0.036	GTLTEAFPVLGGK	716	728	3.33	0.514	0	4	0	2	1289.71
ImP	P-H-A	Tripeptidyl-peptidase 2	TPP2_HUMAN	138353	1	4	4	7	0.036	LDSSDIYNELK	1036	1046	3.29	0.307	0	1	0	2	1296.63
ImP	P-H-A	Serotransferrin	TRFE_HUMAN	77050.2	1	24	29	152	0.331	SVIPSDGPSVACVK	47	60	2.89	0.657	1.96	13	0	0	1415.72
ImP	P-H-A	Serotransferrin	TRFE_HUMAN	77050.2	1	24	29	152	0.331	DSGFQMNQLR	123	132	2.93	0.525	2.08	3	0	0	1195.55
ImP	P-H-A	Serotransferrin	TRFE_HUMAN	77050.2	1	24	29	152	0.331	CLKDGAGDVAFVK	213	225	4.36	0.607	1.33	4	3	0	1379.7
ImP	P-H-A	Serotransferrin	TRFE_HUMAN	77050.2	1	24	29	152	0.331	DGAGDVAFVK	216	225	3.02	0.641	3.34	15	0	0	978.489
ImP	P-H-A	Serotransferrin	TRFE_HUMAN	77050.2	1	24	29	152	0.331	HSTIFENLANK	226	236	3.8	0.632	3.19	6	0	0	1273.65
ImP	P-H-A	Serotransferrin	TRFE_HUMAN	77050.2	1	24	29	152	0.331	HSTIFENLANKADR	226	239	3.92	0.587	1.55	0	2	0	1615.82
ImP	P-H-A	Serotransferrin	TRFE_HUMAN	77050.2	1	24	29	152	0.331	ADRDQYELLCLDNTR	237	251	3.91	0.461	0	0	2	0	1881.88
ImP	P-H-A	Serotransferrin	TRFE_HUMAN	77050.2	1	24	29	152	0.331	DQYELLCLDNTR	240	251	4.71	0.559	0	2	0	0	1539.71
ImP	P-H-A	Serotransferrin	TRFE_HUMAN	77050.2	1	24	29	152	0.331	DCHLAQVPSHTVVAR	259	273	3.09	0.306	1.27	2	0	0	1689.85
ImP	P-H-A	Serotransferrin	TRFE_HUMAN	77050.2	1	24	29	152	0.331	LAQVPSHTVVAR	262	273	0	0	3.38	1	0	2	1277.73
ImP	P-H-A	Serotransferrin	TRFE_HUMAN	77050.2	1	24	29	152	0.331	SKEFQLFSSPHGK	298	310	3.69	0.573	0	0	1	0	1491.76
ImP	P-H-A	Serotransferrin	TRFE_HUMAN	77050.2	1	24	29	152	0.331	EFQLFSSPHGK	300	310	3.46	0.536	1.66	12	0	2	1276.63
ImP	P-H-A	Serotransferrin	TRFE_HUMAN	77050.2	1	24	29	152	0.331	MYLGYEYVTAIR	332	343	4.11	0.686	4.27	6	0	0	1494.73
ImP	P-H-A	Serotransferrin	TRFE_HUMAN	77050.2	1	24	29	152	0.331	LKCDEWSVNSVGK	372	384	4.36	0.704	3.18	4	0	2	1521.74
ImP	P-H-A	Serotransferrin	TRFE_HUMAN	77050.2	1	24	29	152	0.331	CDEWSVNSVGK	374	384	2.51	0.552	1.8	2	0	0	1280.56
ImP	P-H-A	Serotransferrin	TRFE_HUMAN	77050.2	1	24	29	152	0.331	IECVSAETTEDCIAK	385	399	4.75	0.738	4.55	9	0	0	1725.77
ImP	P-H-A	Serotransferrin	TRFE_HUMAN	77050.2	1	24	29	152	0.331	SASDLTWDNLK	454	464	2.93	0.607	1.62	17	0	0	1249.61
ImP	P-H-A	Serotransferrin	TRFE_HUMAN	77050.2	1	24	29	152	0.331	FDEFFSEGCAPGSK	495	508	4.75	0.719	4.16	6	0	0	1577.66
ImP	P-H-A	Serotransferrin	TRFE_HUMAN	77050.2	1	24	29	152	0.331	LCMGSGLNLCEPNNK	516	530	4.45	0.735	4.1	5	0	0	1722.76
ImP	P-H-A	Serotransferrin	TRFE_HUMAN	77050.2	1	24	29	152	0.331	EGYYGYTGAFR	531	541	3.01	0.732	1.54	6	0	0	1283.57
ImP	P-H-A	Serotransferrin	TRFE_HUMAN	77050.2	1	24	29	152	0.331	CLVEKGDVAFVK	542	553	3.99	0.645	1.31	8	5	0	1364.72
ImP	P-H-A	Serotransferrin	TRFE_HUMAN	77050.2	1	24	29	152	0.331	DYELLCLDGTR	577	587	4.1	0.668	2.66	5	0	0	1354.63
ImP	P-H-A	Serotransferrin	TRFE_HUMAN	77050.2	1	24	29	152	0.331	DLLFRDDTVCLAK	647	659	3.81	0.552	1.12	6	0	0	1565.8
ImP	P-H-A	Serotransferrin	TRFE_HUMAN	77050.2	1	24	29	152	0.331	CSTSSLLEACTFR	684	696	4.67	0.67	3.12	7	0	0	1531.69
ImP	P-H-A	Lactotransferrin	TRFL_HUMAN	78182.3	1	38	47	699	0.517	RSVQWCAVSQPEATK	23	37	5.06	0.485	0	2	1	0	1746.86
ImP	P-H-A	Lactotransferrin	TRFL_HUMAN	78182.3	1	38	47	699	0.517	SVQWCAVSQPEATK	24	37	4.87	0.617	3.96	33	0	0	1590.76
ImP	P-H-A	Lactotransferrin	TRFL_HUMAN	78182.3	1	38	47	699	0.517	RDSPIQCIQAIAENR	58	72	5.27	0.443	1	1	3	0	1770.89
ImP	P-H-A	Lactotransferrin	TRFL_HUMAN	78182.3	1	38	47	699	0.517	SPIQCIQAIAENR	60	72	0	0	3.85	2	0	0	1499.76
ImP	P-H-A	Lactotransferrin	TRFL_HUMAN	78182.3	1	38	47	699	0.517	LRPVAAEVYGTER	93	105	2.99	0.657	2.24	44	11	2	1460.79
ImP	P-H-A	Lactotransferrin	TRFL_HUMAN	78182.3	1	38	47	699	0.517	PVAAEVYGTER	95	105	3.2	0.796	2.68	7	0	0	1191.6
ImP	P-H-A	Lactotransferrin	TRFL_HUMAN	78182.3	1	38	47	699	0.517	THYYAVAVVK	109	118	2.68	0.645	1.96	6	0	0	1150.63
ImP	P-H-A	Lactotransferrin	TRFL_HUMAN	78182.3	1	38	47	699	0.517	KGGSFQLNELQGLK	119	132	4.13	0.504	1.29	17	8	0	1518.83
ImP	P-H-A	Lactotransferrin	TRFL_HUMAN	78182.3	1	38	47	699	0.517	GGSFQLNELQGLK	120	132	4.28	0.592	0	42	0	2	1390.73
ImP	P-H-A	Lactotransferrin	TRFL_HUMAN	78182.3	1	38	47	699	0.517	TAGWNVPIGTLR	141	152	3.38	0.516	2.18	6	0	0	1284.71
ImP	P-H-A	Lactotransferrin	TRFL_HUMAN	78182.3	1	38	47	699	0.517	FFSASCVPGADK	171	182	3.71	0.674	4.12	42	0	0	1285.59
ImP	P-H-A	Lactotransferrin	TRFL_HUMAN	78182.3	1	38	47	699	0.517	CLRDGAGDVAFIR	217	229	4.37	0.642	0	7	15	0	1449.73
ImP	P-H-A	Lactotransferrin	TRFL_HUMAN	78182.3	1	38	47	699	0.517	DGAGDVAFIR	220	229	3.31	0.483	1.44	46	0	0	1020.51
ImP	P-H-A	Lactotransferrin	TRFL_HUMAN	78182.3	1	38	47	699	0.517	ESTVFEDLSDEAER	230	243	3.87	0.71	3.57	22	0	0	1626.71
ImP	P-H-A	Lactotransferrin	TRFL_HUMAN	78182.3	1	38	47	699	0.517	DEYELLCPDNTR	244	255	3.66	0.622	2.41	15	0	0	1524.66
ImP	P-H-A	Lactotransferrin	TRFL_HUMAN	78182.3	1	38	47	699	0.517	SVNGKEDAIWNLLR	278	291	3.57	0.41	0	0	1	0	1614.86
ImP	P-H-A	Lactotransferrin	TRFL_HUMAN	78182.3	1	38	47	699	0.517	FQLFGSPSGQK	305	315	3.14	0.304	0	9	0	0	1195.61
ImP	P-H-A	Lactotransferrin	TRFL_HUMAN	78182.3	1	38	47	699	0.517	DLLFKDSAIGFSR	316	328	3.54	0.52	3.82	8	0	0	1468.78
ImP	P-H-A	Lactotransferrin	TRFL_HUMAN	78182.3	1	38	47	699	0.517	VVWCAVGEQELR	364	375	3.71	0.542	1.82	27	0	0	1445.72
ImP	P-H-A	Lactotransferrin	TRFL_HUMAN	78182.3	1	38	47	699	0.517	VVWCAVGEQELRK	364	376	3.51	0.599	1.02	8	0	0	1573.82
ImP	P-H-A	Lactotransferrin	TRFL_HUMAN	78182.3	1	38	47	699	0.517	GEADAMSLDGGYVYTAGK	406	423	5.1	0.836	6.15	26	0	2	1804.81
ImP	P-H-A	Lactotransferrin	TRFL_HUMAN	78182.3	1	38	47	699	0.517	SLDGGYVYTAGK	412	423	0	0	3.15	1	0	0	1230.6
ImP	P-H-A	Lactotransferrin	TRFL_HUMAN	78182.3	1	38	47	699	0.517	CGLVPVLAENYK	424	435	3.74	0.722	3	38	0	2	1362.71
ImP	P-H-A	Lactotransferrin	TRFL_HUMAN	78182.3	1	38	47	699	0.517	RSDTSLTWNSVK	462	473	3.82	0.418	0	10	1	2	1393.71
ImP	P-H-A	Lactotransferrin	TRFL_HUMAN	78182.3	1	38	47	699	0.517	SDTSLTWNSVK	463	473	3.86	0.611	2.2	40	0	2	1237.61
ImP	P-H-A	Lactotransferrin	TRFL_HUMAN	78182.3	1	38	47	699	0.517	FDEYFSQSCAPGSDPR	504	519	5.2	0.833	6.55	10	0	0	1862.77
ImP	P-H-A	Lactotransferrin	TRFL_HUMAN	78182.3	1	38	47	699	0.517	SNLCALCIGDEQGENK	520	535	4.67	0.74	4.03	34	0	2	1807.8
ImP	P-H-A	Lactotransferrin	TRFL_HUMAN	78182.3	1	38	47	699	0.517	YYGYTGAFR	544	552	2.61	0.679	1.34	8	0	0	1097.51
ImP	P-H-A	Lactotransferrin	TRFL_HUMAN	78182.3	1	38	47	699	0.517	CLAENAGDVAFVK	553	565	4.8	0.622	4.01	32	0	2	1393.68
ImP	P-H-A	Lactotransferrin	TRFL_HUMAN	78182.3	1	38	47	699	0.517	CLAENAGDVAFVKDV	553	567	0	0	8	16	0	2	1607.77
ImP	P-H-A	Lactotransferrin	TRFL_HUMAN	78182.3	1	38	47	699	0.517	DVTVLQNTDGNNNEAWAK	566	583	5.62	0.773	8.07	15	0	0	1988.93
ImP	P-H-A	Lactotransferrin	TRFL_HUMAN	78182.3	1	38	47	699	0.517	TVLQNTDGNNNEAWAK	568	583	0	0	4.28	3	0	2	1774.84
ImP	P-H-A	Lactotransferrin	TRFL_HUMAN	78182.3	1	38	47	699	0.517	LADFALLCLDGKR	587	599	4.14	0.585	1.19	7	0	0	1491.8
ImP	P-H-A	Lactotransferrin	TRFL_HUMAN	78182.3	1	38	47	699	0.517	NGSDCPDKFCLFQSETK	642	658	4.47	0.776	3.57	2	3	0	2032.87
ImP	P-H-A	Lactotransferrin	TRFL_HUMAN	78182.3	1	38	47	699	0.517	FCLFQSETK	650	658	2.71	0.507	1.92	4	0	0	1159.55
ImP	P-H-A	Lactotransferrin	TRFL_HUMAN	78182.3	1	38	47	699	0.517	NLLFNDNTECLAR	659	671	4.14	0.637	5.36	41	0	2	1579.75
ImP	P-H-A	Lactotransferrin	TRFL_HUMAN	78182.3	1	38	47	699	0.517	YLGPQYVAGITNLK	681	694	3.8	0.6	0	20	4	0	1536.84
ImP	P-H-A	Lactotransferrin	TRFL_HUMAN	78182.3	1	38	47	699	0.517	CSTSPLLEACEFLRK	696	710	4.04	0.307	0	0	1	0	1810.88
ImP	P-H-A	Thrombospondin-1	TSP1_HUMAN	129382	1	10	10	53	0.115	IEDANLIPPVPDDK	61	74	2.63	0.529	0	1	0	2	1535.8
ImP	P-H-A	Thrombospondin-1	TSP1_HUMAN	129382	1	10	10	53	0.115	GGVNDNFQGVLQNVR	202	216	3.9	0.509	2.68	4	0	2	1616.81
ImP	P-H-A	Thrombospondin-1	TSP1_HUMAN	129382	1	10	10	53	0.115	TIVTTLQDSIR	289	299	3.87	0.623	2.54	16	0	0	1246.7
ImP	P-H-A	Thrombospondin-1	TSP1_HUMAN	129382	1	10	10	53	0.115	VTEENKELANELR	301	313	3.76	0.526	2.19	3	0	0	1544.79
ImP	P-H-A	Thrombospondin-1	TSP1_HUMAN	129382	1	10	10	53	0.115	LCNNPTPQFGGK	518	529	3.8	0.616	2.51	7	0	0	1332.64
ImP	P-H-A	Thrombospondin-1	TSP1_HUMAN	129382	1	10	10	53	0.115	FTGSQPFGQGVEHATANK	624	641	3.64	0.715	2.12	5	0	0	1875.9
ImP	P-H-A	Thrombospondin-1	TSP1_HUMAN	129382	1	10	10	53	0.115	DNCQYVYNVDQR	811	822	3.51	0.679	2.25	4	0	0	1573.67
ImP	P-H-A	Thrombospondin-1	TSP1_HUMAN	129382	1	10	10	53	0.115	GTSQNDPNWVVR	969	980	2.67	0.501	1.24	5	0	0	1372.66
ImP	P-H-A	Thrombospondin-1	TSP1_HUMAN	129382	1	10	10	53	0.115	QVTQSYWDTNPTR	1042	1054	3.52	0.729	2.55	7	0	2	1595.74
ImP	P-H-A	Thrombospondin-1	TSP1_HUMAN	129382	1	10	10	53	0.115	NALWHTGNTPGQVR	1078	1091	3.03	0.603	1.96	1	0	0	1550.78
ImP	P-H-A	Transthyretin	TTHY_HUMAN	15886.9	1	3	3	4	0.184	GSPAINVAVHVFR	42	54	2	0.73	2.51	0	1	2	1366.76
ImP	P-H-A	Transthyretin	TTHY_HUMAN	15886.9	1	3	3	4	0.184	KAADDTWEPFASGK	55	68	4	0.689	4.05	2	0	2	1522.72
ImP	P-H-A	Transthyretin	TTHY_HUMAN	15886.9	1	3	3	4	0.184	AADDTWEPFASGK	56	68	4.07	0.668	4.68	1	0	2	1394.62
ImP	P-H-A	Ubiquitin	UBIQ_HUMAN	8565.3	1	2	2	30	0.329	TITLEVEPSDTIENVK	12	27	4.31	0.696	4.44	20	0	2	1787.93
ImP	P-H-A	Ubiquitin	UBIQ_HUMAN	8565.3	1	2	2	30	0.329	ESTLHLVLR	64	72	2.78	0.6	2.36	10	0	0	1067.62
ImP	P-H-A	UTP--glucose-1-phosphate uridylyltransferase	UGPA_HUMAN	56942	1	4	4	7	0.0925	IQRPPEDSIQPYEK	78	91	3.42	0.586	1.29	1	0	2	1699.87
ImP	P-H-A	UTP--glucose-1-phosphate uridylyltransferase	UGPA_HUMAN	56942	1	4	4	7	0.0925	GLPDNISSVLNK	96	107	2.68	0.526	1.21	2	0	2	1256.68
ImP	P-H-A	UTP--glucose-1-phosphate uridylyltransferase	UGPA_HUMAN	56942	1	4	4	7	0.0925	LVEIAQVPK	304	312	2.65	0.635	0	3	0	2	996.609
ImP	P-H-A	UTP--glucose-1-phosphate uridylyltransferase	UGPA_HUMAN	56942	1	4	4	7	0.0925	SFENSLGINVPR	378	389	2.69	0.391	2.43	1	0	2	1332.69
ImP	P-H-A	V-type proton ATPase subunit d 1	VA0D1_HUMAN	40330.8	1	3	3	9	0.0969	LYPEGLAQLAR	247	257	2.38	0.545	2.04	5	0	2	1230.68
ImP	P-H-A	V-type proton ATPase subunit d 1	VA0D1_HUMAN	40330.8	1	3	3	9	0.0969	NVADYYPEYK	266	275	2.19	0.617	2.59	1	0	2	1261.57
ImP	P-H-A	V-type proton ATPase subunit d 1	VA0D1_HUMAN	40330.8	1	3	3	9	0.0969	LLFEGAGSNPGDK	276	288	3.16	0.511	2.59	3	0	2	1304.65
ImP	P-H-A	Synaptic vesicle membrane protein VAT-1 homolog	VAT1_HUMAN	41919.8	1	5	5	9	0.181	PAAPPAPGPGQLTLR	68	82	3.07	0.749	2.05	2	0	2	1442.81
ImP	P-H-A	Synaptic vesicle membrane protein VAT-1 homolog	VAT1_HUMAN	41919.8	1	5	5	9	0.181	TVENVTVFGTASASK	211	225	4.78	0.67	5.21	3	0	2	1510.77
ImP	P-H-A	Synaptic vesicle membrane protein VAT-1 homolog	VAT1_HUMAN	41919.8	1	5	5	9	0.181	GVDIVMDPLGGSDTAK	256	271	4.24	0.737	4.64	2	0	2	1590.77
ImP	P-H-A	Synaptic vesicle membrane protein VAT-1 homolog	VAT1_HUMAN	41919.8	1	5	5	9	0.181	VVTYGMANLLTGPK	282	295	3.41	0.487	5.51	1	0	2	1479.79
ImP	P-H-A	Synaptic vesicle membrane protein VAT-1 homolog	VAT1_HUMAN	41919.8	1	5	5	9	0.181	VLLVPGPEKEN	383	393	2.52	0.616	2.12	1	0	2	1194.67
ImP	P-H-A	Voltage-dependent anion-selective channel protein 1	VDAC1_HUMAN	30773.9	1	3	3	3	0.187	SENGLEFTSSGSANTETTK	35	53	5.19	0.811	5.52	1	0	2	1959.88
ImP	P-H-A	Voltage-dependent anion-selective channel protein 1	VDAC1_HUMAN	30773.9	1	3	3	3	0.187	LTFDSSFSPNTGK	97	109	3.44	0.585	2.28	1	0	2	1400.67
ImP	P-H-A	Voltage-dependent anion-selective channel protein 1	VDAC1_HUMAN	30773.9	1	3	3	3	0.187	VTQSNFAVGYK	164	174	2.73	0.533	3.51	1	0	2	1213.62
ImP	P-H-A	Voltage-dependent anion-selective channel protein 2	VDAC2_HUMAN	31567.3	1	3	3	5	0.102	NNFAVGYR	178	185	2.54	0.52	0	1	0	2	940.463
ImP	P-H-A	Voltage-dependent anion-selective channel protein 2	VDAC2_HUMAN	31567.3	1	3	3	5	0.102	YQLDPTASISAK	236	247	2.59	0.535	1.46	2	0	2	1293.67
ImP	P-H-A	Voltage-dependent anion-selective channel protein 2	VDAC2_HUMAN	31567.3	1	3	3	5	0.102	LTLSALVDGK	268	277	2.61	0.593	1.7	2	0	2	1016.6
ImP	P-H-A	Voltage-dependent anion-selective channel protein 3	VDAC3_HUMAN	30659.9	1	2	2	2	0.0742	VCNYGLTFTQK	64	74	3.09	0.536	1.17	1	0	2	1330.65
ImP	P-H-A	Voltage-dependent anion-selective channel protein 3	VDAC3_HUMAN	30659.9	1	2	2	2	0.0742	LTLSALIDGK	257	266	2.5	0.571	2.36	1	0	2	1030.61
ImP	P-H-A	Vimentin	VIME_HUMAN	53652.7	1	5	5	10	0.118	SLYASSPGGVYATR	51	64	3.06	0.583	2.6	1	0	2	1428.71
ImP	P-H-A	Vimentin	VIME_HUMAN	53652.7	1	5	5	10	0.118	LGDLYEEEMR	146	155	2.95	0.581	0	2	0	2	1254.57
ImP	P-H-A	Vimentin	VIME_HUMAN	53652.7	1	5	5	10	0.118	EEAENTLQSFR	197	207	2.54	0.502	0	2	0	2	1323.62
ImP	P-H-A	Vimentin	VIME_HUMAN	53652.7	1	5	5	10	0.118	NLQEAEEWYK	283	292	2.57	0.54	2.15	1	0	2	1309.61
ImP	P-H-A	Vimentin	VIME_HUMAN	53652.7	1	5	5	10	0.118	FADLSEAANR	295	304	3.14	0.514	1.12	4	0	2	1093.53
ImP	P-H-A	Vinculin	VINC_HUMAN	123801	1	6	6	15	0.0635	AQQVSQGLDVLTAK	353	366	4.32	0.696	5.82	5	0	2	1457.8
ImP	P-H-A	Vinculin	VINC_HUMAN	123801	1	6	6	15	0.0635	SLGEISALTSK	434	444	2.66	0.565	2.72	3	0	2	1105.61
ImP	P-H-A	Vinculin	VINC_HUMAN	123801	1	6	6	15	0.0635	QVATALQNLQTK	465	476	3.11	0.569	0	3	0	0	1314.74
ImP	P-H-A	Vinculin	VINC_HUMAN	123801	1	6	6	15	0.0635	STVEGIQASVK	656	666	2.81	0.544	2.74	1	0	0	1118.61
ImP	P-H-A	Vinculin	VINC_HUMAN	123801	1	6	6	15	0.0635	ELTPQVVSAAR	670	680	2.61	0.405	0	1	0	2	1170.65
ImP	P-H-A	Vinculin	VINC_HUMAN	123801	1	6	6	15	0.0635	AVAGNISDPGLQK	803	815	2.32	0.553	2.21	2	0	2	1269.68
ImP	P-H-A	Vitronectin	VTNC_HUMAN	54306.1	1	5	5	19	0.119	GQYCYELDEK	177	186	3.08	0.775	2.22	5	0	2	1304.55
ImP	P-H-A	Vitronectin	VTNC_HUMAN	54306.1	1	5	5	19	0.119	FEDGVLDPDYPR	230	241	4.06	0.572	2.62	7	0	2	1422.65
ImP	P-H-A	Vitronectin	VTNC_HUMAN	54306.1	1	5	5	19	0.119	DWHGVPGQVDAAMAGR	338	353	4.13	0.56	3.48	0	3	2	1682.77
ImP	P-H-A	Vitronectin	VTNC_HUMAN	54306.1	1	5	5	19	0.119	IYISGMAPR	354	362	2.68	0.452	0	2	0	2	1023.53
ImP	P-H-A	Vitronectin	VTNC_HUMAN	54306.1	1	5	5	19	0.119	VDTVDPPYPR	454	463	2.78	0.575	1.54	2	0	2	1158.58
ImP	P-H-A	von Willebrand factor	VWF_HUMAN	309286	1	7	7	25	0.0306	AFVVDMMER	1298	1306	2.4	0.687	2.17	1	0	0	1129.5
ImP	P-H-A	von Willebrand factor	VWF_HUMAN	309286	1	7	7	25	0.0306	YAGSQVASTSEVLK	1349	1362	4.32	0.752	3.74	4	0	0	1439.74
ImP	P-H-A	von Willebrand factor	VWF_HUMAN	309286	1	7	7	25	0.0306	IALLLMASQEPQR	1380	1392	2.92	0.487	1.82	2	0	0	1485.81
ImP	P-H-A	von Willebrand factor	VWF_HUMAN	309286	1	7	7	25	0.0306	ILAGPAGDSNVVK	1838	1850	3.29	0.565	4.52	5	0	0	1240.69
ImP	P-H-A	von Willebrand factor	VWF_HUMAN	309286	1	7	7	25	0.0306	LTGSCSYVLFQNK	1968	1980	3.72	0.659	0	4	0	0	1516.75
ImP	P-H-A	von Willebrand factor	VWF_HUMAN	309286	1	7	7	25	0.0306	CLPSACEVVTGSPR	2494	2507	3.68	0.604	2.4	7	0	0	1532.72
ImP	P-H-A	von Willebrand factor	VWF_HUMAN	309286	1	7	7	25	0.0306	VKEEVFIQQR	2536	2545	2.61	0.592	0	2	0	0	1275.71
ImP	P-H-A-R	6-phosphogluconate dehydrogenase, decarboxylating	6PGD_HUMAN	53141.9	1	4	4	12	0.087	TVSKVDDFLANEAK	35	48	3.71	0.59	4.42	1	0	2	1536.79
ImP	P-H-A-R	6-phosphogluconate dehydrogenase, decarboxylating	6PGD_HUMAN	53141.9	1	4	4	12	0.087	VDDFLANEAK	39	48	2.5	0.438	1.48	3	0	0	1121.55
ImP	P-H-A-R	6-phosphogluconate dehydrogenase, decarboxylating	6PGD_HUMAN	53141.9	1	4	4	12	0.087	AGQAVDDFIEK	77	87	2.8	0.501	2.2	2	0	0	1192.58
ImP	P-H-A-R	6-phosphogluconate dehydrogenase, decarboxylating	6PGD_HUMAN	53141.9	1	4	4	12	0.087	GILFVGSGVSGGEEGAR	120	136	4.97	0.649	5.6	6	0	0	1591.81
ImP	P-H-A-R	Alpha-1-acid glycoprotein 1	A1AG1_HUMAN	23512.1	1	4	4	10	0.184	TYMLAFDVNDEK	127	138	3.67	0.718	3.01	2	0	2	1445.66
ImP	P-H-A-R	Alpha-1-acid glycoprotein 1	A1AG1_HUMAN	23512.1	1	4	4	10	0.184	NWGLSVYADKPETTK	139	153	4.22	0.611	5.33	1	0	2	1708.85
ImP	P-H-A-R	Alpha-1-acid glycoprotein 1	A1AG1_HUMAN	23512.1	1	4	4	10	0.184	SDVVYTDWK	171	179	2.75	0.704	1.17	2	0	2	1112.53
ImP	P-H-A-R	Alpha-1-acid glycoprotein 1	A1AG1_HUMAN	23512.1	1	4	4	10	0.184	SDVVYTDWKK	171	180	2.59	0.666	2.08	5	0	2	1240.62
ImP	P-H-A-R	Alpha-1-antitrypsin	A1AT_HUMAN	46737.9	1	3	3	10	0.103	LQHLENELTHDIITK	284	298	3.66	0.525	0	0	2	2	1803.96
ImP	P-H-A-R	Alpha-1-antitrypsin	A1AT_HUMAN	46737.9	1	3	3	10	0.103	LSITGTYDLK	315	324	2.76	0.509	0	4	0	2	1110.6
ImP	P-H-A-R	Alpha-1-antitrypsin	A1AT_HUMAN	46737.9	1	3	3	10	0.103	VFSNGADLSGVTEEAPLK	335	352	5.54	0.729	6.15	4	0	2	1833.92
ImP	P-H-A-R	Alpha-1B-glycoprotein	A1BG_HUMAN	54272.4	1	4	4	6	0.103	NGVAQEPVHLDSPAIK	63	78	3.47	0.649	4.25	1	0	2	1674.88
ImP	P-H-A-R	Alpha-1B-glycoprotein	A1BG_HUMAN	54272.4	1	4	4	6	0.103	HQFLLTGDTQGR	79	90	3.39	0.735	4.47	2	0	2	1372.7
ImP	P-H-A-R	Alpha-1B-glycoprotein	A1BG_HUMAN	54272.4	1	4	4	6	0.103	SGLSTGWTQLSK	95	106	3.26	0.545	1.96	1	0	2	1264.65
ImP	P-H-A-R	Alpha-1B-glycoprotein	A1BG_HUMAN	54272.4	1	4	4	6	0.103	ATWSGAVLAGR	407	417	3.1	0.448	2.21	2	0	2	1088.58
ImP	P-H-A-R	Alpha-2-macroglobulin	A2MG_HUMAN	163277	1	34	40	639	0.261	SSSNEEVMFLTVQVK	94	108	4.46	0.74	3.43	22	0	2	1713.84
ImP	P-H-A-R	Alpha-2-macroglobulin	A2MG_HUMAN	163277	1	34	40	639	0.261	NEDSLVFVQTDK	124	135	4.13	0.583	3.26	15	0	2	1394.68
ImP	P-H-A-R	Alpha-2-macroglobulin	A2MG_HUMAN	163277	1	34	40	639	0.261	IAQWQSFQLEGGLK	175	188	4.14	0.592	3.52	4	0	2	1604.84
ImP	P-H-A-R	Alpha-2-macroglobulin	A2MG_HUMAN	163277	1	34	40	639	0.261	TEHPFTVEEFVLPK	215	228	4.43	0.629	1.36	0	5	2	1672.86
ImP	P-H-A-R	Alpha-2-macroglobulin	A2MG_HUMAN	163277	1	34	40	639	0.261	FEVQVTVPK	229	237	3.19	0.496	0	21	0	2	1046.59
ImP	P-H-A-R	Alpha-2-macroglobulin	A2MG_HUMAN	163277	1	34	40	639	0.261	PVPGHVTVSICR	259	270	1.53	0.403	2.01	1	0	2	1321.7
ImP	P-H-A-R	Alpha-2-macroglobulin	A2MG_HUMAN	163277	1	34	40	639	0.261	FSGQLNSHGCFYQQVK	290	305	4.32	0.719	1.64	1	0	2	1899.88
ImP	P-H-A-R	Alpha-2-macroglobulin	A2MG_HUMAN	163277	1	34	40	639	0.261	LHTEAQIQEEGTVVELTGR	320	338	6.87	0.806	7.62	1	1	2	2110.08
ImP	P-H-A-R	Alpha-2-macroglobulin	A2MG_HUMAN	163277	1	34	40	639	0.261	QGIPFFGQVR	361	370	2.7	0.496	3.43	9	0	2	1148.62
ImP	P-H-A-R	Alpha-2-macroglobulin	A2MG_HUMAN	163277	1	34	40	639	0.261	YILNGGTLLGLK	480	491	0	0	3.13	1	0	2	1261.75
ImP	P-H-A-R	Alpha-2-macroglobulin	A2MG_HUMAN	163277	1	34	40	639	0.261	GHFSISIPVK	522	531	2.51	0.533	1.07	8	0	2	1084.62
ImP	P-H-A-R	Alpha-2-macroglobulin	A2MG_HUMAN	163277	1	34	40	639	0.261	YDVENCLANK	558	567	3.39	0.653	2.43	33	0	2	1225.55
ImP	P-H-A-R	Alpha-2-macroglobulin	A2MG_HUMAN	163277	1	34	40	639	0.261	VTAAPQSVCALR	587	598	3.68	0.621	3.37	39	0	2	1272.67
ImP	P-H-A-R	Alpha-2-macroglobulin	A2MG_HUMAN	163277	1	34	40	639	0.261	HNVYINGITYTPVSSTNEK	646	664	4.04	0.561	1.27	0	1	2	2137.06
ImP	P-H-A-R	Alpha-2-macroglobulin	A2MG_HUMAN	163277	1	34	40	639	0.261	DMYSFLEDMGLK	665	676	3.61	0.828	2.89	18	0	2	1480.63
ImP	P-H-A-R	Alpha-2-macroglobulin	A2MG_HUMAN	163277	1	34	40	639	0.261	VGFYESDVMGR	705	715	4.09	0.814	2.35	100	0	2	1275.57
ImP	P-H-A-R	Alpha-2-macroglobulin	A2MG_HUMAN	163277	1	34	40	639	0.261	LVHVEEPHTETVR	720	732	3.25	0.673	2.82	27	0	2	1545.8
ImP	P-H-A-R	Alpha-2-macroglobulin	A2MG_HUMAN	163277	1	34	40	639	0.261	GLGISSTASLR	777	787	0	0	3.8	3	0	2	1061.6
ImP	P-H-A-R	Alpha-2-macroglobulin	A2MG_HUMAN	163277	1	34	40	639	0.261	ATVLNYLPK	812	820	3.31	0.493	1.02	50	0	2	1018.59
ImP	P-H-A-R	Alpha-2-macroglobulin	A2MG_HUMAN	163277	1	34	40	639	0.261	QTVSWAVTPK	854	863	2.99	0.504	1.47	15	0	2	1116.6
ImP	P-H-A-R	Alpha-2-macroglobulin	A2MG_HUMAN	163277	1	34	40	639	0.261	KDTVIKPLLVEPEGLEK	896	912	4.38	0.592	1.44	0	1	2	1908.11
ImP	P-H-A-R	Alpha-2-macroglobulin	A2MG_HUMAN	163277	1	34	40	639	0.261	DTVIKPLLVEPEGLEK	897	912	4.1	0.713	2.28	9	9	2	1780.01
ImP	P-H-A-R	Alpha-2-macroglobulin	A2MG_HUMAN	163277	1	34	40	639	0.261	PLLVEPEGLEK	902	912	2.44	0.54	2.92	1	0	2	1223.69
ImP	P-H-A-R	Alpha-2-macroglobulin	A2MG_HUMAN	163277	1	34	40	639	0.261	LPPNVVEESAR	935	945	3.71	0.606	3.77	20	0	2	1210.64
ImP	P-H-A-R	Alpha-2-macroglobulin	A2MG_HUMAN	163277	1	34	40	639	0.261	SKAIGYLNTGYQR	1002	1014	3.92	0.671	3.85	2	0	2	1470.77
ImP	P-H-A-R	Alpha-2-macroglobulin	A2MG_HUMAN	163277	1	34	40	639	0.261	AIGYLNTGYQR	1004	1014	3.12	0.644	3.28	45	0	2	1255.64
ImP	P-H-A-R	Alpha-2-macroglobulin	A2MG_HUMAN	163277	1	34	40	639	0.261	HYDGSYSTFGER	1020	1031	2.46	0.716	2.85	28	2	2	1418.6
ImP	P-H-A-R	Alpha-2-macroglobulin	A2MG_HUMAN	163277	1	34	40	639	0.261	SSGSLLNNAIK	1082	1092	3.49	0.538	1.44	25	0	2	1103.61
ImP	P-H-A-R	Alpha-2-macroglobulin	A2MG_HUMAN	163277	1	34	40	639	0.261	TGKAAQVTIQSSGTFSSK	1272	1289	3.57	0.589	0	0	1	2	1797.93
ImP	P-H-A-R	Alpha-2-macroglobulin	A2MG_HUMAN	163277	1	34	40	639	0.261	AAQVTIQSSGTFSSK	1275	1289	5.22	0.691	6.01	26	0	2	1511.77
ImP	P-H-A-R	Alpha-2-macroglobulin	A2MG_HUMAN	163277	1	34	40	639	0.261	VTGEGCVYLQTSLK	1316	1329	4.83	0.586	4.82	19	0	2	1554.78
ImP	P-H-A-R	Alpha-2-macroglobulin	A2MG_HUMAN	163277	1	34	40	639	0.261	SASNMAIVDVK	1374	1384	2.51	0.472	2.32	22	0	2	1150.58
ImP	P-H-A-R	Alpha-2-macroglobulin	A2MG_HUMAN	163277	1	34	40	639	0.261	MVSGFIPLKPTVK	1385	1397	4.29	0.781	1.68	44	0	2	1416.83
ImP	P-H-A-R	Alpha-2-macroglobulin	A2MG_HUMAN	163277	1	34	40	639	0.261	TEVSSNHVLIYLDK	1408	1421	4.4	0.649	4.01	10	0	2	1617.85
ImP	P-H-A-R	Alpha-1-antichymotrypsin	AACT_HUMAN	47653	1	4	4	10	0.121	DEELSCTVVELK	256	267	4.46	0.487	2.74	2	0	2	1421.68
ImP	P-H-A-R	Alpha-1-antichymotrypsin	AACT_HUMAN	47653	1	4	4	10	0.121	ADLSGITGAR	341	350	3.15	0.435	2.46	4	0	2	960.511
ImP	P-H-A-R	Alpha-1-antichymotrypsin	AACT_HUMAN	47653	1	4	4	10	0.121	NLAVSQVVHK	351	360	2.68	0.48	1.96	1	0	2	1094.63
ImP	P-H-A-R	Alpha-1-antichymotrypsin	AACT_HUMAN	47653	1	4	4	10	0.121	AVLDVFEEGTEASAATAVK	361	379	5.61	0.747	5.55	3	0	2	1907.96
ImP	P-H-A-R	Actin, cytoplasmic 1	ACTB_HUMAN	41793.9	1	8	10	76	0.283	AVFPSIVGR	29	37	2.2	0.613	2.18	3	0	2	945.552
ImP	P-H-A-R	Actin, cytoplasmic 1	ACTB_HUMAN	41793.9	1	8	10	76	0.283	VAPEEHPVLLTEAPLNPK	96	113	3.68	0.4	3.46	5	0	2	1954.06
ImP	P-H-A-R	Actin, cytoplasmic 1	ACTB_HUMAN	41793.9	1	8	10	76	0.283	TTGIVMDSGDGVTH	148	161	0	0	5	2	0	2	1389.63
ImP	P-H-A-R	Actin, cytoplasmic 1	ACTB_HUMAN	41793.9	1	8	10	76	0.283	GYSFTTTAER	197	206	3.31	0.802	3.24	36	0	0	1132.53
ImP	P-H-A-R	Actin, cytoplasmic 1	ACTB_HUMAN	41793.9	1	8	10	76	0.283	SYELPDGQVITIGNER	239	254	3.74	0.672	5.03	6	0	0	1790.89
ImP	P-H-A-R	Actin, cytoplasmic 1	ACTB_HUMAN	41793.9	1	8	10	76	0.283	VLSGGTTMYPGIADR	298	312	0	0	3.43	1	0	0	1537.77
ImP	P-H-A-R	Actin, cytoplasmic 1	ACTB_HUMAN	41793.9	1	8	10	76	0.283	EITALAPSTMK	316	326	3.07	0.603	2.48	16	0	2	1177.61
ImP	P-H-A-R	Actin, cytoplasmic 1	ACTB_HUMAN	41793.9	1	8	10	76	0.283	QEYDESGPSIVHR	360	372	2.73	0.666	3.4	7	0	0	1516.7
ImP	P-H-A-R	Alpha-actinin-1	ACTN1_HUMAN	103061	1	5	5	27	0.074	LVSIGAEEIVDGNVK	107	121	4.08	0.737	4.8	1	0	0	1542.84
ImP	P-H-A-R	Alpha-actinin-1	ACTN1_HUMAN	103061	1	5	5	27	0.074	FAIQDISVEETSAK	134	147	3.99	0.618	3.59	4	0	2	1537.77
ImP	P-H-A-R	Alpha-actinin-1	ACTN1_HUMAN	103061	1	5	5	27	0.074	CQLEINFNTLQTK	332	344	2.86	0.425	0	1	0	2	1608.81
ImP	P-H-A-R	Alpha-actinin-1	ACTN1_HUMAN	103061	1	5	5	27	0.074	LAILGIHNEVSK	566	577	3.18	0.624	3.15	7	0	2	1293.75
ImP	P-H-A-R	Alpha-actinin-1	ACTN1_HUMAN	103061	1	5	5	27	0.074	TINEVENQILTR	727	738	4.06	0.598	1.55	14	0	2	1429.76
ImP	P-H-A-R	Serum albumin	ALBU_HUMAN	69366.9	1	24	26	308	0.379	FKDLGEENFK	35	44	2.42	0.343	2.07	8	0	2	1226.61
ImP	P-H-A-R	Serum albumin	ALBU_HUMAN	69366.9	1	24	26	308	0.379	LVNEVTEFAK	66	75	3.59	0.547	2.51	32	0	2	1149.62
ImP	P-H-A-R	Serum albumin	ALBU_HUMAN	69366.9	1	24	26	308	0.379	ETYGEMADCCAK	106	117	2.64	0.864	0	2	0	2	1434.53
ImP	P-H-A-R	Serum albumin	ALBU_HUMAN	69366.9	1	24	26	308	0.379	KYLYEIAR	161	168	2.85	0.542	1.38	2	0	2	1055.59
ImP	P-H-A-R	Serum albumin	ALBU_HUMAN	69366.9	1	24	26	308	0.379	YLYEIAR	162	168	2.6	0.49	0	2	0	2	927.493
ImP	P-H-A-R	Serum albumin	ALBU_HUMAN	69366.9	1	24	26	308	0.379	YKAAFTECCQAADK	185	198	4.42	0.622	2.49	1	2	2	1662.73
ImP	P-H-A-R	Serum albumin	ALBU_HUMAN	69366.9	1	24	26	308	0.379	AAFTECCQAADKAACLLPK	187	205	3.58	0.613	1.8	0	1	2	2124.99
ImP	P-H-A-R	Serum albumin	ALBU_HUMAN	69366.9	1	24	26	308	0.379	AFKAWAVAR	234	242	2.6	0.45	0	1	0	2	1019.58
ImP	P-H-A-R	Serum albumin	ALBU_HUMAN	69366.9	1	24	26	308	0.379	FPKAEFAEVSK	247	257	3.12	0.364	1.72	2	0	2	1252.66
ImP	P-H-A-R	Serum albumin	ALBU_HUMAN	69366.9	1	24	26	308	0.379	VHTECCHGDLLECADDR	265	281	4.17	0.715	2.06	0	1	2	2086.84
ImP	P-H-A-R	Serum albumin	ALBU_HUMAN	69366.9	1	24	26	308	0.379	YICENQDSISSK	287	298	3.73	0.657	2.34	16	0	2	1443.64
ImP	P-H-A-R	Serum albumin	ALBU_HUMAN	69366.9	1	24	26	308	0.379	HPDYSVVLLLR	362	372	2.5	0.67	1.77	6	0	2	1311.74
ImP	P-H-A-R	Serum albumin	ALBU_HUMAN	69366.9	1	24	26	308	0.379	CCAAADPHECYAK	384	396	0	0	3.42	2	0	2	1535.57
ImP	P-H-A-R	Serum albumin	ALBU_HUMAN	69366.9	1	24	26	308	0.379	PLVEEPQNLIK	403	413	2.83	0.629	2.08	2	0	2	1279.73
ImP	P-H-A-R	Serum albumin	ALBU_HUMAN	69366.9	1	24	26	308	0.379	QNCELFEQLGEYK	414	426	4.47	0.702	4	6	0	2	1657.75
ImP	P-H-A-R	Serum albumin	ALBU_HUMAN	69366.9	1	24	26	308	0.379	FQNALLVR	427	434	2.71	0.27	0	10	0	2	960.562
ImP	P-H-A-R	Serum albumin	ALBU_HUMAN	69366.9	1	24	26	308	0.379	KVPQVSTPTLVEVSR	438	452	4.91	0.809	4.22	40	42	2	1639.94
ImP	P-H-A-R	Serum albumin	ALBU_HUMAN	69366.9	1	24	26	308	0.379	VPQVSTPTLVEVSR	439	452	3.46	0.63	3.6	44	0	2	1511.84
ImP	P-H-A-R	Serum albumin	ALBU_HUMAN	69366.9	1	24	26	308	0.379	RPCFSALEVDETYVPK	509	524	3.31	0.665	2.77	1	0	2	1910.93
ImP	P-H-A-R	Serum albumin	ALBU_HUMAN	69366.9	1	24	26	308	0.379	FSALEVDETYVPK	512	524	0	0	3.77	1	0	2	1497.75
ImP	P-H-A-R	Serum albumin	ALBU_HUMAN	69366.9	1	24	26	308	0.379	KQTALVELVK	549	558	2.89	0.593	1.96	7	0	0	1128.7
ImP	P-H-A-R	Serum albumin	ALBU_HUMAN	69366.9	1	24	26	308	0.379	AVMDDFAAFVEK	570	581	3.95	0.682	3.28	29	0	2	1358.63
ImP	P-H-A-R	Serum albumin	ALBU_HUMAN	69366.9	1	24	26	308	0.379	KLVAASQAALGL	598	609	3.15	0.609	2.14	7	0	0	1141.69
ImP	P-H-A-R	Serum albumin	ALBU_HUMAN	69366.9	1	24	26	308	0.379	LVAASQAALGL	599	609	2.8	0.794	3.49	41	0	0	1013.6
ImP	P-H-A-R	Fructose-bisphosphate aldolase A	ALDOA_HUMAN	39420.6	1	2	2	7	0.0632	GILAADESTGSIAK	29	42	4.17	0.68	3.77	6	0	0	1332.7
ImP	P-H-A-R	Fructose-bisphosphate aldolase A	ALDOA_HUMAN	39420.6	1	2	2	7	0.0632	QLLLTADDR	61	69	2.2	0.338	2.43	1	0	2	1044.57
ImP	P-H-A-R	Protein AMBP	AMBP_HUMAN	38999.6	0.998	2	2	7	0.0739	TVAACNLPIVR	283	293	3.09	0.423	0	6	0	0	1213.67
ImP	P-H-A-R	Protein AMBP	AMBP_HUMAN	38999.6	0.998	2	2	7	0.0739	CVLFPYGGCQGNGNK	312	326	3.16	0.417	3.47	1	0	0	1670.74
ImP	P-H-A-R	Aminopeptidase N	AMPN_HUMAN	109542	1	2	3	3	0.0207	DLMVLNDVYR	433	442	2.65	0.558	0	2	0	2	1237.62
ImP	P-H-A-R	Aminopeptidase N	AMPN_HUMAN	109542	1	2	3	3	0.0207	DHSAIPVINR	649	658	2.37	0.485	2.51	1	0	2	1121.61
ImP	P-H-A-R	Ankyrin-1	ANK1_HUMAN	206264	1	7	7	13	0.0494	EGHVETVLALLEK	513	525	3.63	0.591	4.08	3	0	2	1437.79
ImP	P-H-A-R	Ankyrin-1	ANK1_HUMAN	206264	1	7	7	13	0.0494	FLLQHQADVNAK	719	730	3.74	0.592	2.74	2	0	0	1383.74
ImP	P-H-A-R	Ankyrin-1	ANK1_HUMAN	206264	1	7	7	13	0.0494	VVTDETSFVLVSDK	788	801	4.33	0.765	5.39	1	0	0	1538.79
ImP	P-H-A-R	Ankyrin-1	ANK1_HUMAN	206264	1	7	7	13	0.0494	LSTPPPLAEEEGLASR	959	974	2.64	0.572	0	1	0	2	1666.86
ImP	P-H-A-R	Ankyrin-1	ANK1_HUMAN	206264	1	7	7	13	0.0494	LALQAQPVPDELVTK	1106	1120	3.62	0.703	1.6	4	0	2	1621.92
ImP	P-H-A-R	Ankyrin-1	ANK1_HUMAN	206264	1	7	7	13	0.0494	IPLPPSWTDNPR	1149	1160	2.84	0.675	1.43	1	0	2	1392.73
ImP	P-H-A-R	Ankyrin-1	ANK1_HUMAN	206264	1	7	7	13	0.0494	ELQFSVEDINR	1424	1434	3.1	0.591	1.62	1	0	0	1349.67
ImP	P-H-A-R	Antithrombin-III	ANT3_HUMAN	52604.1	1	5	5	11	0.131	LQPLDFKENAEQSR	202	215	3.06	0.615	1.68	3	0	2	1674.84
ImP	P-H-A-R	Antithrombin-III	ANT3_HUMAN	52604.1	1	5	5	11	0.131	VAEGTQVLELPFK	295	307	3.31	0.428	2.37	2	0	2	1430.79
ImP	P-H-A-R	Antithrombin-III	ANT3_HUMAN	52604.1	1	5	5	11	0.131	SKLPGIVAEGR	381	391	2.53	0.691	2.14	2	0	2	1126.66
ImP	P-H-A-R	Antithrombin-III	ANT3_HUMAN	52604.1	1	5	5	11	0.131	DDLYVSDAFHK	392	402	2.64	0.504	0	2	0	2	1309.61
ImP	P-H-A-R	Antithrombin-III	ANT3_HUMAN	52604.1	1	5	5	11	0.131	EVPLNTIIFMGR	446	457	2.96	0.737	2.89	2	0	0	1405.75
ImP	P-H-A-R	Annexin A11	ANX11_HUMAN	54391.7	1	9	10	53	0.216	GTITDAPGFDPLR	192	204	3.29	0.632	1.54	4	0	2	1359.69
ImP	P-H-A-R	Annexin A11	ANX11_HUMAN	54391.7	1	9	10	53	0.216	LLISLSQGNR	337	346	2.8	0.556	0	5	0	2	1100.64
ImP	P-H-A-R	Annexin A11	ANX11_HUMAN	54391.7	1	9	10	53	0.216	DESTNVDMSLAQR	347	359	4.08	0.536	2.72	4	0	2	1481.65
ImP	P-H-A-R	Annexin A11	ANX11_HUMAN	54391.7	1	9	10	53	0.216	DAQELYAAGENR	360	371	3.86	0.68	3.82	16	0	2	1336.61
ImP	P-H-A-R	Annexin A11	ANX11_HUMAN	54391.7	1	9	10	53	0.216	LGTDESKFNAVLCSR	372	386	3.54	0.508	0	0	3	2	1696.83
ImP	P-H-A-R	Annexin A11	ANX11_HUMAN	54391.7	1	9	10	53	0.216	FNAVLCSR	379	386	2.62	0.1	1.04	2	0	2	966.482
ImP	P-H-A-R	Annexin A11	ANX11_HUMAN	54391.7	1	9	10	53	0.216	AHLVAVFNEYQR	389	400	3.9	0.711	3.92	3	0	2	1446.75
ImP	P-H-A-R	Annexin A11	ANX11_HUMAN	54391.7	1	9	10	53	0.216	SETDLLDIR	462	470	2.62	0.538	0	12	0	2	1061.55
ImP	P-H-A-R	Annexin A11	ANX11_HUMAN	54391.7	1	9	10	53	0.216	SLYHDISGDTSGDYRK	480	495	3.9	0.698	2.8	3	1	2	1813.84
ImP	P-H-A-R	Annexin A1	ANXA1_HUMAN	38715.9	1	12	12	95	0.344	AAYLQETGKPLDETLK	82	97	4.76	0.674	3.15	3	0	2	1776.94
ImP	P-H-A-R	Annexin A1	ANXA1_HUMAN	38715.9	1	12	12	95	0.344	AAYLQETGKPLDETLKK	82	98	4.68	0.672	3.24	1	0	2	1905.03
ImP	P-H-A-R	Annexin A1	ANXA1_HUMAN	38715.9	1	12	12	95	0.344	TPAQFDADELR	114	124	3.44	0.704	2.8	28	0	2	1262.6
ImP	P-H-A-R	Annexin A1	ANXA1_HUMAN	38715.9	1	12	12	95	0.344	DLAKDITSDTSGDFR	163	177	3.92	0.726	3.34	11	0	2	1640.78
ImP	P-H-A-R	Annexin A1	ANXA1_HUMAN	38715.9	1	12	12	95	0.344	DITSDTSGDFR	167	177	3.74	0.809	5.42	13	0	2	1213.53
ImP	P-H-A-R	Annexin A1	ANXA1_HUMAN	38715.9	1	12	12	95	0.344	GDRSEDFGVNEDLADSDAR	186	204	5.37	0.68	3.43	0	6	0	2067.89
ImP	P-H-A-R	Annexin A1	ANXA1_HUMAN	38715.9	1	12	12	95	0.344	SEDFGVNEDLADSDAR	189	204	5.34	0.848	3.7	11	0	0	1739.74
ImP	P-H-A-R	Annexin A1	ANXA1_HUMAN	38715.9	1	12	12	95	0.344	KGTDVNVFNTILTTR	214	228	4.63	0.721	4.55	4	0	2	1678.91
ImP	P-H-A-R	Annexin A1	ANXA1_HUMAN	38715.9	1	12	12	95	0.344	VLDLELKGDIEK	251	262	3.16	0.494	1.17	2	0	0	1371.77
ImP	P-H-A-R	Annexin A1	ANXA1_HUMAN	38715.9	1	12	12	95	0.344	CATSKPAFFAEK	270	281	3.12	0.598	2.72	13	0	2	1356.66
ImP	P-H-A-R	Annexin A1	ANXA1_HUMAN	38715.9	1	12	12	95	0.344	SEIDMNDIK	304	312	2.65	0.564	1.02	1	0	2	1064.49
ImP	P-H-A-R	Annexin A1	ANXA1_HUMAN	38715.9	1	12	12	95	0.344	ILVALCGGN	338	346	2.67	0.649	1.72	2	0	2	916.492
ImP	P-H-A-R	Annexin A3	ANXA3_HUMAN	36377.4	1	10	11	47	0.313	MLISILTER	40	48	3.02	0.456	1.25	8	0	2	1075.62
ImP	P-H-A-R	Annexin A3	ANXA3_HUMAN	36377.4	1	10	11	47	0.313	DISQAYYTVYK	127	137	3.81	0.65	2.09	3	0	2	1350.66
ImP	P-H-A-R	Annexin A3	ANXA3_HUMAN	36377.4	1	10	11	47	0.313	SLGDDISSETSGDFR	139	153	4.12	0.798	4.89	5	0	2	1585.7
ImP	P-H-A-R	Annexin A3	ANXA3_HUMAN	36377.4	1	10	11	47	0.313	SLGDDISSETSGDFRK	139	154	3.19	0.641	1.21	1	0	0	1713.79
ImP	P-H-A-R	Annexin A3	ANXA3_HUMAN	36377.4	1	10	11	47	0.313	ALLTLADGR	155	163	2.91	0.619	1.55	8	0	2	929.542
ImP	P-H-A-R	Annexin A3	ANXA3_HUMAN	36377.4	1	10	11	47	0.313	DESLKVDEHLAK	165	176	3.56	0.626	3.07	2	0	2	1383.71
ImP	P-H-A-R	Annexin A3	ANXA3_HUMAN	36377.4	1	10	11	47	0.313	GIGTDEFTLNR	264	274	3.04	0.651	3.37	10	0	2	1222.61
ImP	P-H-A-R	Annexin A3	ANXA3_HUMAN	36377.4	1	10	11	47	0.313	SEIDLLDIR	280	288	3.23	0.494	1.11	2	0	2	1073.58
ImP	P-H-A-R	Annexin A3	ANXA3_HUMAN	36377.4	1	10	11	47	0.313	HYGYSLYSAIK	294	304	2.6	0.57	2.55	2	0	2	1301.65
ImP	P-H-A-R	Annexin A3	ANXA3_HUMAN	36377.4	1	10	11	47	0.313	SDTSGDYEITLLK	305	317	3.89	0.625	2.28	6	0	0	1441.71
ImP	P-H-A-R	Annexin A4	ANXA4_HUMAN	35884.3	1	8	9	22	0.307	AASGFNAMEDAQTLR	10	24	4.85	0.724	5.21	5	0	2	1597.73
ImP	P-H-A-R	Annexin A4	ANXA4_HUMAN	35884.3	1	8	9	22	0.307	SDTSFMFQR	142	150	2.46	0.472	3.05	2	0	2	1118.49
ImP	P-H-A-R	Annexin A4	ANXA4_HUMAN	35884.3	1	8	9	22	0.307	VLVSLSAGGR	151	160	2.97	0.533	2.62	3	0	2	958.568
ImP	P-H-A-R	Annexin A4	ANXA4_HUMAN	35884.3	1	8	9	22	0.307	DEGNYLDDALVR	161	172	3.28	0.553	3.05	3	0	2	1379.64
ImP	P-H-A-R	Annexin A4	ANXA4_HUMAN	35884.3	1	8	9	22	0.307	QDAQDLYEAGEK	173	184	3.38	0.796	3.2	4	0	2	1366.61
ImP	P-H-A-R	Annexin A4	ANXA4_HUMAN	35884.3	1	8	9	22	0.307	ISQKDIEQSIK	215	225	3.33	0.325	0	1	0	2	1288.71
ImP	P-H-A-R	Annexin A4	ANXA4_HUMAN	35884.3	1	8	9	22	0.307	GLGTDDNTLIR	260	270	3.37	0.365	1.92	2	0	2	1174.61
ImP	P-H-A-R	Annexin A4	ANXA4_HUMAN	35884.3	1	8	9	22	0.307	AEIDMLDIR	276	284	2.56	0.497	1.22	2	0	0	1091.54
ImP	P-H-A-R	Annexin A5	ANXA5_HUMAN	35938.6	1	6	7	25	0.162	GTVTDFPGFDER	7	18	3.36	0.604	2.33	4	0	2	1340.61
ImP	P-H-A-R	Annexin A5	ANXA5_HUMAN	35938.6	1	6	7	25	0.162	VLTEIIASR	109	117	3.39	0.595	1.43	7	0	2	1001.6
ImP	P-H-A-R	Annexin A5	ANXA5_HUMAN	35938.6	1	6	7	25	0.162	MLVVLLQANR	152	161	3.84	0.298	1.64	3	0	2	1156.69
ImP	P-H-A-R	Annexin A5	ANXA5_HUMAN	35938.6	1	6	7	25	0.162	SEIDLFNIR	277	285	2.8	0.519	0	6	0	2	1106.58
ImP	P-H-A-R	Annexin A5	ANXA5_HUMAN	35938.6	1	6	7	25	0.162	SEIDLFNIRK	277	286	2.82	0.501	0	1	0	2	1234.68
ImP	P-H-A-R	Annexin A5	ANXA5_HUMAN	35938.6	1	6	7	25	0.162	NFATSLYSMIK	291	301	3.2	0.475	1.28	4	0	2	1290.64
ImP	P-H-A-R	Annexin A6	ANXA6_HUMAN	75877.5	1	20	25	121	0.336	EAILDIITSR	41	50	3.35	0.457	2.28	9	0	2	1130.64
ImP	P-H-A-R	Annexin A6	ANXA6_HUMAN	75877.5	1	20	25	121	0.336	SLYGKDLIADLK	64	75	2.59	0.479	0	1	0	2	1335.75
ImP	P-H-A-R	Annexin A6	ANXA6_HUMAN	75877.5	1	20	25	121	0.336	EIKDAISGIGTDEK	100	113	2.95	0.617	2.04	3	0	2	1475.76
ImP	P-H-A-R	Annexin A6	ANXA6_HUMAN	75877.5	1	20	25	121	0.336	DAISGIGTDEK	103	113	2.78	0.0433	2.1	1	0	2	1105.54
ImP	P-H-A-R	Annexin A6	ANXA6_HUMAN	75877.5	1	20	25	121	0.336	CLIEILASR	114	122	3.13	0.49	0	6	0	2	1074.6
ImP	P-H-A-R	Annexin A6	ANXA6_HUMAN	75877.5	1	20	25	121	0.336	TNEQMHQLVAAYK	123	135	3.77	0.659	0	5	1	2	1532.75
ImP	P-H-A-R	Annexin A6	ANXA6_HUMAN	75877.5	1	20	25	121	0.336	DLEADIIGDTSGHFQK	141	156	5.24	0.668	5.52	2	0	2	1745.83
ImP	P-H-A-R	Annexin A6	ANXA6_HUMAN	75877.5	1	20	25	121	0.336	MLVVLLQGTR	157	166	3	0.576	1.96	7	0	2	1145.67
ImP	P-H-A-R	Annexin A6	ANXA6_HUMAN	75877.5	1	20	25	121	0.336	STPEYFAER	251	259	2.42	0.628	2.12	1	0	2	1099.51
ImP	P-H-A-R	Annexin A6	ANXA6_HUMAN	75877.5	1	20	25	121	0.336	SELDMLDIR	282	290	3.11	0.62	1.43	4	0	2	1107.54
ImP	P-H-A-R	Annexin A6	ANXA6_HUMAN	75877.5	1	20	25	121	0.336	GTVRPANDFNPDADAK	355	370	3.72	0.667	3	11	2	2	1687.8
ImP	P-H-A-R	Annexin A6	ANXA6_HUMAN	75877.5	1	20	25	121	0.336	DLMTDLKSEISGDLAR	412	427	4.12	0.567	1.8	0	2	2	1779.88
ImP	P-H-A-R	Annexin A6	ANXA6_HUMAN	75877.5	1	20	25	121	0.336	ALIEILATR	457	465	3.04	0.521	1.48	21	0	2	999.62
ImP	P-H-A-R	Annexin A6	ANXA6_HUMAN	75877.5	1	20	25	121	0.336	SLEDALSSDTSGHFR	484	498	4.13	0.596	4.47	6	1	2	1621.75
ImP	P-H-A-R	Annexin A6	ANXA6_HUMAN	75877.5	1	20	25	121	0.336	ILISLATGHR	500	509	2.99	0.648	1.33	6	0	2	1080.65
ImP	P-H-A-R	Annexin A6	ANXA6_HUMAN	75877.5	1	20	25	121	0.336	ILISLATGHREEGGENLDQAR	500	520	3.77	0.696	3.47	0	1	2	2279.17
ImP	P-H-A-R	Annexin A6	ANXA6_HUMAN	75877.5	1	20	25	121	0.336	MTNYDVEHTIK	569	579	2.79	0.658	3.09	8	0	2	1366.63
ImP	P-H-A-R	Annexin A6	ANXA6_HUMAN	75877.5	1	20	25	121	0.336	DAFVAIVQSVK	588	598	3.31	0.498	2.8	15	0	2	1176.66
ImP	P-H-A-R	Annexin A6	ANXA6_HUMAN	75877.5	1	20	25	121	0.336	SEIDLLNIR	630	638	2.58	0.286	0	3	0	2	1072.6
ImP	P-H-A-R	Annexin A6	ANXA6_HUMAN	75877.5	1	20	25	121	0.336	SLHQAIEGDTSGDFLK	648	663	4.05	0.611	3.1	5	0	2	1717.84
ImP	P-H-A-R	Annexin A7	ANXA7_HUMAN	52740.5	1	3	3	4	0.082	GFGTDEQAIVDVVANR	200	215	5.42	0.724	4.38	1	0	2	1690.84
ImP	P-H-A-R	Annexin A7	ANXA7_HUMAN	52740.5	1	3	3	4	0.082	SEIDLVQIK	447	455	2.95	0.178	0	1	0	2	1044.59
ImP	P-H-A-R	Annexin A7	ANXA7_HUMAN	52740.5	1	3	3	4	0.082	TLGTMIAGDTSGDYR	465	479	3.67	0.731	3.85	2	0	2	1557.72
ImP	P-H-A-R	Adipocyte plasma membrane-associated protein	APMAP_HUMAN	46481.5	1	4	5	24	0.0841	VVKLENGEIETIAR	121	134	4.05	0.538	0	1	2	2	1570.88
ImP	P-H-A-R	Adipocyte plasma membrane-associated protein	APMAP_HUMAN	46481.5	1	4	5	24	0.0841	LENGEIETIAR	124	134	3.43	0.559	3.37	9	0	2	1244.65
ImP	P-H-A-R	Adipocyte plasma membrane-associated protein	APMAP_HUMAN	46481.5	1	4	5	24	0.0841	LLLSSETPIEGK	184	195	2.93	0.608	2.19	9	0	2	1286.72
ImP	P-H-A-R	Adipocyte plasma membrane-associated protein	APMAP_HUMAN	46481.5	1	4	5	24	0.0841	LLEYDTVTR	239	247	2.75	0.377	1.13	3	0	2	1109.58
ImP	P-H-A-R	Apolipoprotein A-I	APOA1_HUMAN	30778.5	1	5	5	8	0.199	DSGRDYVSQFEGSALGK	48	64	3.52	0.562	0	0	3	0	1815.85
ImP	P-H-A-R	Apolipoprotein A-I	APOA1_HUMAN	30778.5	1	5	5	8	0.199	DYVSQFEGSALGK	52	64	4	0.78	4.92	2	0	0	1400.67
ImP	P-H-A-R	Apolipoprotein A-I	APOA1_HUMAN	30778.5	1	5	5	8	0.199	LLDNWDSVTSTFSK	70	83	4.19	0.605	4.1	1	0	2	1612.79
ImP	P-H-A-R	Apolipoprotein A-I	APOA1_HUMAN	30778.5	1	5	5	8	0.199	VQPYLDDFQKK	121	131	2.72	0.316	1.72	1	0	0	1380.72
ImP	P-H-A-R	Apolipoprotein A-I	APOA1_HUMAN	30778.5	1	5	5	8	0.199	THLAPYSDELR	185	195	2.51	0.647	1.46	1	0	0	1301.65
ImP	P-H-A-R	Apolipoprotein B-100	APOB_HUMAN	515572	1	30	30	95	0.075	GNVATEISTER	197	207	3.26	0.609	0	10	0	2	1176.59
ImP	P-H-A-R	Apolipoprotein B-100	APOB_HUMAN	515572	1	30	30	95	0.075	TGISPLALIK	220	229	2.81	0.61	1.31	1	0	2	1012.64
ImP	P-H-A-R	Apolipoprotein B-100	APOB_HUMAN	515572	1	30	30	95	0.075	YGMVAQVTQTLK	276	287	4.04	0.652	3.09	6	0	2	1354.7
ImP	P-H-A-R	Apolipoprotein B-100	APOB_HUMAN	515572	1	30	30	95	0.075	KLTISEQNIQR	334	344	2.87	0.405	0	1	0	2	1329.75
ImP	P-H-A-R	Apolipoprotein B-100	APOB_HUMAN	515572	1	30	30	95	0.075	LTISEQNIQR	335	344	3.09	0.431	0	4	0	2	1201.65
ImP	P-H-A-R	Apolipoprotein B-100	APOB_HUMAN	515572	1	30	30	95	0.075	QGFFPDSVNK	708	717	2.63	0.379	0	1	0	2	1138.55
ImP	P-H-A-R	Apolipoprotein B-100	APOB_HUMAN	515572	1	30	30	95	0.075	LLSGGNTLHLVSTTK	935	949	3.72	0.663	3.6	1	0	2	1540.87
ImP	P-H-A-R	Apolipoprotein B-100	APOB_HUMAN	515572	1	30	30	95	0.075	TEVIPPLIENR	950	960	2.52	0.498	1.89	2	0	2	1280.72
ImP	P-H-A-R	Apolipoprotein B-100	APOB_HUMAN	515572	1	30	30	95	0.075	SEILAHWSPAK	1135	1145	3.32	0.626	4.46	8	0	0	1238.65
ImP	P-H-A-R	Apolipoprotein B-100	APOB_HUMAN	515572	1	30	30	95	0.075	YENYELTLK	1563	1571	2.52	0.538	1.77	1	0	2	1172.58
ImP	P-H-A-R	Apolipoprotein B-100	APOB_HUMAN	515572	1	30	30	95	0.075	SEYQADYESLR	1600	1610	3.45	0.666	3.34	4	0	2	1360.6
ImP	P-H-A-R	Apolipoprotein B-100	APOB_HUMAN	515572	1	30	30	95	0.075	IGQDGISTSATTNLK	1647	1661	3.71	0.598	1.21	3	0	2	1505.78
ImP	P-H-A-R	Apolipoprotein B-100	APOB_HUMAN	515572	1	30	30	95	0.075	YNALDLTNNGK	1803	1813	2.91	0.497	1.59	1	0	0	1222.61
ImP	P-H-A-R	Apolipoprotein B-100	APOB_HUMAN	515572	1	30	30	95	0.075	VSALLTPAEQTGTWK	1968	1982	3.14	0.554	2.36	1	0	0	1601.85
ImP	P-H-A-R	Apolipoprotein B-100	APOB_HUMAN	515572	1	30	30	95	0.075	ITENDIQIALDDAK	2151	2164	4.62	0.713	4.64	6	0	0	1558.8
ImP	P-H-A-R	Apolipoprotein B-100	APOB_HUMAN	515572	1	30	30	95	0.075	SGSSTASWIQNVDTK	2241	2255	4.41	0.622	4	2	0	2	1580.76
ImP	P-H-A-R	Apolipoprotein B-100	APOB_HUMAN	515572	1	30	30	95	0.075	LSNVLQQVK	2377	2385	3	0.401	0	7	0	2	1028.61
ImP	P-H-A-R	Apolipoprotein B-100	APOB_HUMAN	515572	1	30	30	95	0.075	LNGEIQALELPQK	2450	2462	3.83	0.427	2.51	2	0	2	1452.81
ImP	P-H-A-R	Apolipoprotein B-100	APOB_HUMAN	515572	1	30	30	95	0.075	INNQLTLDSNTK	2877	2888	3.25	0.531	1.11	4	0	2	1360.71
ImP	P-H-A-R	Apolipoprotein B-100	APOB_HUMAN	515572	1	30	30	95	0.075	LATALSLSNK	3395	3404	2.51	0.377	1.39	1	0	2	1017.59
ImP	P-H-A-R	Apolipoprotein B-100	APOB_HUMAN	515572	1	30	30	95	0.075	EYSGTIASEANTYLNSK	3508	3524	4.69	0.59	4.47	1	0	2	1847.87
ImP	P-H-A-R	Apolipoprotein B-100	APOB_HUMAN	515572	1	30	30	95	0.075	IDDIWNLEVK	3538	3547	3.18	0.546	0	2	0	2	1244.65
ImP	P-H-A-R	Apolipoprotein B-100	APOB_HUMAN	515572	1	30	30	95	0.075	LDVTTSIGR	3690	3698	2.15	0.484	2.29	6	0	0	961.531
ImP	P-H-A-R	Apolipoprotein B-100	APOB_HUMAN	515572	1	30	30	95	0.075	NPNGYSFSIPVK	3713	3724	2.91	0.703	2.59	2	0	0	1322.67
ImP	P-H-A-R	Apolipoprotein B-100	APOB_HUMAN	515572	1	30	30	95	0.075	SVSDGIAALDLNAVANK	3830	3846	4.89	0.679	3.05	2	0	2	1657.88
ImP	P-H-A-R	Apolipoprotein B-100	APOB_HUMAN	515572	1	30	30	95	0.075	SPAFTDLHLR	3980	3989	2.59	0.292	1.92	4	0	0	1156.61
ImP	P-H-A-R	Apolipoprotein B-100	APOB_HUMAN	515572	1	30	30	95	0.075	ATGVLYDYVNK	4077	4087	2.9	0.51	0	2	0	0	1242.64
ImP	P-H-A-R	Apolipoprotein B-100	APOB_HUMAN	515572	1	30	30	95	0.075	EVGTVLSQVYSK	4223	4234	2.82	0.56	1.48	7	0	2	1309.7
ImP	P-H-A-R	Apolipoprotein B-100	APOB_HUMAN	515572	1	30	30	95	0.075	LIDVISMYR	4262	4270	2.88	0.389	1	1	0	2	1125.6
ImP	P-H-A-R	Apolipoprotein B-100	APOB_HUMAN	515572	1	30	30	95	0.075	IISDYHQQFR	4487	4496	2.84	0.621	2.42	2	0	0	1306.65
ImP	P-H-A-R	Apolipoprotein D	APOD_HUMAN	21276.1	1	3	3	14	0.19	CPNPPVQENFDVNK	28	41	3.62	0.636	4.19	4	0	2	1657.76
ImP	P-H-A-R	Apolipoprotein D	APOD_HUMAN	21276.1	1	3	3	14	0.19	NILTSNNIDVK	165	175	3.07	0.623	1.8	7	0	2	1230.67
ImP	P-H-A-R	Apolipoprotein D	APOD_HUMAN	21276.1	1	3	3	14	0.19	MTVTDQVNCPK	177	187	3.89	0.535	1.34	3	0	2	1292.6
ImP	P-H-A-R	Apolipoprotein L1	APOL1_HUMAN	43975.3	1	2	2	3	0.0628	LKSELEDNIR	147	156	2.51	0.361	0	1	0	0	1216.65
ImP	P-H-A-R	Apolipoprotein L1	APOL1_HUMAN	43975.3	1	2	2	3	0.0628	VTEPISAESGEQVER	306	320	4.41	0.657	4.89	2	0	2	1630.79
ImP	P-H-A-R	ADP-ribosylation factor 1	ARF1_HUMAN	20697.6	1	3	4	9	0.199	ILMVGLDAAGK	20	30	2.67	0.568	1.92	1	0	0	1103.61
ImP	P-H-A-R	ADP-ribosylation factor 1	ARF1_HUMAN	20697.6	1	3	4	9	0.199	DAVLLVFANK	118	127	3.6	0.575	3	4	0	0	1089.63
ImP	P-H-A-R	ADP-ribosylation factor 1	ARF1_HUMAN	20697.6	1	3	4	9	0.199	QDLPNAMNAAEITDK	128	142	4.03	0.677	3.72	4	0	0	1646.77
ImP	P-H-A-R	ADP-ribosylation factor-like protein 8B	ARL8B_HUMAN	21540	0.999	2	2	6	0.124	IWDIGGQPR	69	77	2.72	0.605	0	4	0	0	1041.55
ImP	P-H-A-R	ADP-ribosylation factor-like protein 8B	ARL8B_HUMAN	21540	0.999	2	2	6	0.124	GVNAIVYMIDAADR	88	101	4.99	0.645	5.82	2	0	0	1523.75
ImP	P-H-A-R	Actin-related protein 2	ARP2_HUMAN	44761.7	1	7	9	28	0.234	KVVVCDNGTGFVK	7	19	3.39	0.591	2	2	0	2	1422.74
ImP	P-H-A-R	Actin-related protein 2	ARP2_HUMAN	44761.7	1	7	9	28	0.234	DLMVGDEASELR	54	65	3.47	0.451	2.51	4	0	2	1350.62
ImP	P-H-A-R	Actin-related protein 2	ARP2_HUMAN	44761.7	1	7	9	28	0.234	SMLEVNYPMENGIVR	66	80	3.95	0.664	2.25	1	0	2	1783.84
ImP	P-H-A-R	Actin-related protein 2	ARP2_HUMAN	44761.7	1	7	9	28	0.234	ILLTEPPMNPTK	107	118	3.12	0.644	1.34	15	0	2	1353.74
ImP	P-H-A-R	Actin-related protein 2	ARP2_HUMAN	44761.7	1	7	9	28	0.234	GYAFNHSADFETVR	201	214	3.16	0.631	2.09	2	1	0	1613.73
ImP	P-H-A-R	Actin-related protein 2	ARP2_HUMAN	44761.7	1	7	9	28	0.234	LCYVGYNIEQEQK	220	232	4.29	0.508	5.52	2	0	0	1643.77
ImP	P-H-A-R	Actin-related protein 2	ARP2_HUMAN	44761.7	1	7	9	28	0.234	TVLVESYTLPDGR	238	250	0	0	3.44	1	0	0	1449.76
ImP	P-H-A-R	Actin-related protein 3	ARP3_HUMAN	47371.9	1	9	10	38	0.23	LPACVVDCGTGYTK	5	18	3.8	0.775	2.32	4	0	2	1540.71
ImP	P-H-A-R	Actin-related protein 3	ARP3_HUMAN	47371.9	1	9	10	38	0.23	HGIVEDWDLMER	80	91	4.33	0.657	0	0	1	2	1515.69
ImP	P-H-A-R	Actin-related protein 3	ARP3_HUMAN	47371.9	1	9	10	38	0.23	DREVGIPPEQSLETAK	210	225	3.95	0.706	4.64	4	0	2	1768.91
ImP	P-H-A-R	Actin-related protein 3	ARP3_HUMAN	47371.9	1	9	10	38	0.23	EVGIPPEQSLETAK	212	225	2.04	0.316	2.03	1	0	2	1497.78
ImP	P-H-A-R	Actin-related protein 3	ARP3_HUMAN	47371.9	1	9	10	38	0.23	YSYVCPDLVK	231	240	2	0.507	3.03	1	0	2	1243.6
ImP	P-H-A-R	Actin-related protein 3	ARP3_HUMAN	47371.9	1	9	10	38	0.23	NIVLSGGSTMFR	318	329	3.55	0.691	2.77	20	0	0	1281.66
ImP	P-H-A-R	Actin-related protein 3	ARP3_HUMAN	47371.9	1	9	10	38	0.23	LKLSEELSGGR	347	357	2.72	0.517	1.1	1	0	0	1188.66
ImP	P-H-A-R	Actin-related protein 3	ARP3_HUMAN	47371.9	1	9	10	38	0.23	KDYEEIGPSICR	398	409	3.48	0.584	2.41	2	0	2	1466.69
ImP	P-H-A-R	Actin-related protein 3	ARP3_HUMAN	47371.9	1	9	10	38	0.23	HNPVFGVMS	410	418	2.03	0.522	2.77	4	0	0	1003.47
ImP	P-H-A-R	Actin-related protein 2/3 complex subunit 2	ARPC2_HUMAN	34333.7	1	9	9	12	0.3	MILLEVNNR	1	9	2.53	0.439	0	1	0	0	1101.61
ImP	P-H-A-R	Actin-related protein 2/3 complex subunit 2	ARPC2_HUMAN	34333.7	1	9	9	12	0.3	IIEETLALK	10	18	2.68	0.294	0	1	0	2	1029.62
ImP	P-H-A-R	Actin-related protein 2/3 complex subunit 2	ARPC2_HUMAN	34333.7	1	9	9	12	0.3	ELQAHGADELLK	66	77	3.68	0.618	3.77	2	0	2	1323.69
ImP	P-H-A-R	Actin-related protein 2/3 complex subunit 2	ARPC2_HUMAN	34333.7	1	9	9	12	0.3	ELQAHGADELLKR	66	78	3.07	0.564	1.92	1	0	2	1479.79
ImP	P-H-A-R	Actin-related protein 2/3 complex subunit 2	ARPC2_HUMAN	34333.7	1	9	9	12	0.3	DSIVHQAGMLKR	107	118	3.78	0.565	1.19	0	1	2	1354.73
ImP	P-H-A-R	Actin-related protein 2/3 complex subunit 2	ARPC2_HUMAN	34333.7	1	9	9	12	0.3	NCFASVFEK	119	127	2.24	0.447	2.24	1	0	0	1101.5
ImP	P-H-A-R	Actin-related protein 2/3 complex subunit 2	ARPC2_HUMAN	34333.7	1	9	9	12	0.3	YFQFQEEGKEGENR	128	141	4.33	0.696	5	2	0	2	1760.79
ImP	P-H-A-R	Actin-related protein 2/3 complex subunit 2	ARPC2_HUMAN	34333.7	1	9	9	12	0.3	ASHTAPQVLFSHR	191	203	3.71	0.486	1.54	0	1	2	1450.75
ImP	P-H-A-R	Actin-related protein 2/3 complex subunit 2	ARPC2_HUMAN	34333.7	1	9	9	12	0.3	DNTINLIHTFR	238	248	3.31	0.574	2.15	2	0	2	1343.71
ImP	P-H-A-R	Actin-related protein 2/3 complex subunit 4	ARPC4_HUMAN	19667.4	1	5	5	17	0.256	SSKELLLQPVTISR	42	55	3.65	0.638	1.21	1	0	0	1570.92
ImP	P-H-A-R	Actin-related protein 2/3 complex subunit 4	ARPC4_HUMAN	19667.4	1	5	5	17	0.256	ELLLQPVTISR	45	55	3.63	0.601	2.06	8	0	0	1268.76
ImP	P-H-A-R	Actin-related protein 2/3 complex subunit 4	ARPC4_HUMAN	19667.4	1	5	5	17	0.256	VLIEGSINSVR	61	71	3	0.557	2.51	3	0	0	1186.68
ImP	P-H-A-R	Actin-related protein 2/3 complex subunit 4	ARPC4_HUMAN	19667.4	1	5	5	17	0.256	AENFFILR	98	105	3.39	0.41	0	4	0	0	1009.55
ImP	P-H-A-R	Actin-related protein 2/3 complex subunit 4	ARPC4_HUMAN	19667.4	1	5	5	17	0.256	ARIVAEEFLK	157	166	2.5	0.371	1.09	1	0	0	1175.68
ImP	P-H-A-R	Actin-related protein 2/3 complex subunit 5	ARPC5_HUMAN	16320.6	1	3	3	7	0.265	QGNMTAALQAALK	48	60	2.76	0.319	0	1	0	0	1332.69
ImP	P-H-A-R	Actin-related protein 2/3 complex subunit 5	ARPC5_HUMAN	16320.6	1	3	3	7	0.265	AVQSLDKNGVDLLMK	94	108	3.62	0.627	3.22	2	0	0	1646.88
ImP	P-H-A-R	Actin-related protein 2/3 complex subunit 5	ARPC5_HUMAN	16320.6	1	3	3	7	0.265	ALAAGGVGSIVR	132	143	4.05	0.619	3.31	4	0	0	1070.63
ImP	P-H-A-R	Acid ceramidase	ASAH1_HUMAN	44651.1	1	2	2	5	0.0582	ESLDVYELDAK	300	310	2.68	0.604	3.13	4	0	2	1281.62
ImP	P-H-A-R	Acid ceramidase	ASAH1_HUMAN	44651.1	1	2	2	5	0.0582	LTVYTTLIDVTK	367	378	2.92	0.75	1.28	1	0	2	1366.78
ImP	P-H-A-R	Apoptosis-associated speck-like protein containing a CARD	ASC_HUMAN	21627.8	0.998	2	2	2	0.0974	VLTDEQYQAVR	140	150	2.59	0.347	1.96	1	0	0	1321.67
ImP	P-H-A-R	Apoptosis-associated speck-like protein containing a CARD	ASC_HUMAN	21627.8	0.998	2	2	2	0.0974	DLLLQALR	175	182	2.82	0.499	0	1	0	0	941.578
ImP	P-H-A-R	Sodium/potassium-transporting ATPase subunit alpha-1	AT1A1_HUMAN	112900	1	3	3	6	0.0371	VDNSSLTGESEPQTR	213	227	3.01	0.627	2.05	1	0	2	1619.75
ImP	P-H-A-R	Sodium/potassium-transporting ATPase subunit alpha-1	AT1A1_HUMAN	112900	1	3	3	6	0.0371	SPDFTNENPLETR	228	240	4.12	0.628	2.37	2	0	2	1519.7
ImP	P-H-A-R	Sodium/potassium-transporting ATPase subunit alpha-1	AT1A1_HUMAN	112900	1	3	3	6	0.0371	TSATWLALSR	414	423	2.59	0.445	1.08	3	0	2	1105.6
ImP	P-H-A-R	ATP synthase subunit b, mitochondrial	AT5F1_HUMAN	28908.8	1	3	3	6	0.148	YGPFVADFADK	116	126	3.16	0.543	2.72	2	0	0	1229.58
ImP	P-H-A-R	ATP synthase subunit b, mitochondrial	AT5F1_HUMAN	28908.8	1	3	3	6	0.148	QASIQHIQNAIDTEK	140	154	2.61	0.628	1.35	2	0	0	1695.87
ImP	P-H-A-R	ATP synthase subunit b, mitochondrial	AT5F1_HUMAN	28908.8	1	3	3	6	0.148	NNIAMALEVTYR	172	183	4.18	0.627	4.7	2	0	0	1410.7
ImP	P-H-A-R	ATP synthase subunit d, mitochondrial	ATP5H_HUMAN	18491.9	1	2	2	3	0.118	SWNETLTSR	33	41	2.56	0.497	0	1	0	0	1093.53
ImP	P-H-A-R	ATP synthase subunit d, mitochondrial	ATP5H_HUMAN	18491.9	1	2	2	3	0.118	SCAEWVSLSK	100	109	2.94	0.587	3.43	2	0	0	1166.55
ImP	P-H-A-R	ATP synthase subunit alpha, mitochondrial	ATPA_HUMAN	59752.1	1	5	5	30	0.108	ILGADTSVDLEETGR	59	73	4.38	0.771	4.55	1	0	0	1575.79
ImP	P-H-A-R	ATP synthase subunit alpha, mitochondrial	ATPA_HUMAN	59752.1	1	5	5	30	0.108	VVDALGNAIDGK	150	161	3.72	0.656	3.17	3	0	0	1171.63
ImP	P-H-A-R	ATP synthase subunit alpha, mitochondrial	ATPA_HUMAN	59752.1	1	5	5	30	0.108	AVDSLVPIGR	195	204	3.01	0.683	1.39	16	0	0	1026.59
ImP	P-H-A-R	ATP synthase subunit alpha, mitochondrial	ATPA_HUMAN	59752.1	1	5	5	30	0.108	TSIAIDTIINQK	219	230	3.39	0.349	1.96	4	0	2	1316.74
ImP	P-H-A-R	ATP synthase subunit alpha, mitochondrial	ATPA_HUMAN	59752.1	1	5	5	30	0.108	HALIIYDDLSK	306	316	2.67	0.641	1.46	6	0	0	1287.69
ImP	P-H-A-R	ATP synthase subunit beta, mitochondrial	ATPB_HUMAN	56560.6	1	3	4	12	0.0699	TIAMDGTEGLVR	110	121	2.58	0.516	1.08	3	0	2	1262.64
ImP	P-H-A-R	ATP synthase subunit beta, mitochondrial	ATPB_HUMAN	56560.6	1	3	4	12	0.0699	IGLFGGAGVGK	202	212	2.81	0.531	2.74	4	0	2	975.562
ImP	P-H-A-R	ATP synthase subunit beta, mitochondrial	ATPB_HUMAN	56560.6	1	3	4	12	0.0699	FTQAGSEVSALLGR	311	324	4.04	0.659	4.34	5	0	2	1435.75
ImP	P-H-A-R	ATP synthase subunit O, mitochondrial	ATPO_HUMAN	23277.4	1	2	2	3	0.117	LVRPPVQVYGIEGR	27	40	2.98	0.67	2.92	0	1	0	1582.91
ImP	P-H-A-R	ATP synthase subunit O, mitochondrial	ATPO_HUMAN	23277.4	1	2	2	3	0.117	YATALYSAASK	41	51	2.47	0.637	2.68	2	0	0	1145.58
ImP	P-H-A-R	Putative annexin A2-like protein	AXA2L_HUMAN	38660.9	1	9	9	32	0.263	LSLEGDHSTPPSAYGSVK	11	28	5.06	0.664	3.31	1	0	2	1844.9
ImP	P-H-A-R	Putative annexin A2-like protein	AXA2L_HUMAN	38660.9	1	9	9	32	0.263	DALNIETAIK	38	47	2.94	0.393	1.16	4	0	2	1087.6
ImP	P-H-A-R	Putative annexin A2-like protein	AXA2L_HUMAN	38660.9	1	9	9	32	0.263	TPAQYDASELK	105	115	3.26	0.694	2.85	12	0	2	1222.6
ImP	P-H-A-R	Putative annexin A2-like protein	AXA2L_HUMAN	38660.9	1	9	9	32	0.263	TNQELQEINR	136	145	2.96	0.487	1	1	0	2	1244.62
ImP	P-H-A-R	Putative annexin A2-like protein	AXA2L_HUMAN	38660.9	1	9	9	32	0.263	TDLEKDIISDTSGDFRK	153	169	3.76	0.559	2.24	0	1	2	1939.96
ImP	P-H-A-R	Putative annexin A2-like protein	AXA2L_HUMAN	38660.9	1	9	9	32	0.263	DIISDTSGDFR	158	168	2.4	0.674	3.66	2	0	2	1225.57
ImP	P-H-A-R	Putative annexin A2-like protein	AXA2L_HUMAN	38660.9	1	9	9	32	0.263	DIISDTSGDFRK	158	169	3.1	0.542	2.89	4	0	2	1353.66
ImP	P-H-A-R	Putative annexin A2-like protein	AXA2L_HUMAN	38660.9	1	9	9	32	0.263	SYSPYDMLESIR	234	245	3.21	0.589	3.27	2	0	2	1476.67
ImP	P-H-A-R	Putative annexin A2-like protein	AXA2L_HUMAN	38660.9	1	9	9	32	0.263	SLYYYIQQDTK	314	324	4.15	0.629	2.92	5	0	2	1421.69
ImP	P-H-A-R	Band 3 anion transport protein	B3AT_HUMAN	101796	1	7	7	65	0.103	IPPDSEATLVLVGR	220	233	4.07	0.772	4.85	28	0	2	1466.82
ImP	P-H-A-R	Band 3 anion transport protein	B3AT_HUMAN	101796	1	7	7	65	0.103	YQSSPAKPDSSFYK	347	360	3.72	0.695	2.18	11	0	2	1604.76
ImP	P-H-A-R	Band 3 anion transport protein	B3AT_HUMAN	101796	1	7	7	65	0.103	TYNYNVLMVPK	552	562	3.54	0.614	0	2	0	2	1357.68
ImP	P-H-A-R	Band 3 anion transport protein	B3AT_HUMAN	101796	1	7	7	65	0.103	SVTHANALTVMGK	731	743	3.4	0.54	3.43	2	0	2	1328.7
ImP	P-H-A-R	Band 3 anion transport protein	B3AT_HUMAN	101796	1	7	7	65	0.103	ASTPGAAAQIQEVK	744	757	3.25	0.595	3.49	10	0	2	1370.73
ImP	P-H-A-R	Band 3 anion transport protein	B3AT_HUMAN	101796	1	7	7	65	0.103	NVELQCLDADDAK	880	892	4.37	0.763	3.59	8	0	2	1490.68
ImP	P-H-A-R	Band 3 anion transport protein	B3AT_HUMAN	101796	1	7	7	65	0.103	ATFDEEEGRDEYDEV	893	907	0	0	3.96	4	0	2	1803.72
ImP	P-H-A-R	Flavin reductase	BLVRB_HUMAN	22118.7	0.998	2	3	6	0.15	PAHVVVGDVLQAADVDK	47	63	4.04	0.448	0	0	1	0	1732.92
ImP	P-H-A-R	Flavin reductase	BLVRB_HUMAN	22118.7	0.998	2	3	6	0.15	NDLSPTTVMSEGAR	79	92	3.72	0.632	1.72	5	0	0	1477.7
ImP	P-H-A-R	Bactericidal permeability-increasing protein	BPI_HUMAN	53900.8	1	2	2	17	0.0534	GLDYASQQGTAALQK	44	58	4.53	0.671	2.92	16	0	0	1550.78
ImP	P-H-A-R	Bactericidal permeability-increasing protein	BPI_HUMAN	53900.8	1	2	2	17	0.0534	FFGTFLPEVAK	328	338	2.98	0.58	2.05	1	0	2	1255.67
ImP	P-H-A-R	Complement C1q subcomponent subunit C	C1QC_HUMAN	25774	1	2	2	5	0.122	FNAVLTNPQGDYDTSTGK	140	157	5.07	0.786	6.2	2	0	0	1927.9
ImP	P-H-A-R	Complement C1q subcomponent subunit C	C1QC_HUMAN	25774	1	2	2	5	0.122	TNQVNSGGVLLR	199	210	3.55	0.527	2.24	3	0	0	1257.69
ImP	P-H-A-R	Complement C1s subcomponent	C1S_HUMAN	76684.2	0.999	2	2	2	0.0378	VGATSFYSTCQSNGK	332	346	3.67	0.441	2.15	1	0	2	1606.72
ImP	P-H-A-R	Complement C1s subcomponent	C1S_HUMAN	76684.2	0.999	2	2	2	0.0378	TNFDNDIALVR	524	534	2.88	0.595	4.08	1	0	2	1277.65
ImP	P-H-A-R	C4b-binding protein alpha chain	C4BPA_HUMAN	67033	1	2	2	10	0.0419	EDVYVVGTVLR	319	329	2.65	0.573	1.01	6	0	2	1249.68
ImP	P-H-A-R	C4b-binding protein alpha chain	C4BPA_HUMAN	67033	1	2	2	10	0.0419	FSAICQGDGTWSPR	405	418	4.34	0.643	4.54	4	0	2	1581.71
ImP	P-H-A-R	Carbonic anhydrase 1	CAH1_HUMAN	28870.4	1	5	6	17	0.264	LYPIANGNNQSPVDIK	20	35	4.35	0.62	3.64	2	0	0	1742.91
ImP	P-H-A-R	Carbonic anhydrase 1	CAH1_HUMAN	28870.4	1	5	6	17	0.264	HDTSLKPISVSYNPATAK	41	58	5.23	0.588	4.77	1	1	2	1929.01
ImP	P-H-A-R	Carbonic anhydrase 1	CAH1_HUMAN	28870.4	1	5	6	17	0.264	ADGLAVIGVLMK	139	150	3.7	0.384	2.96	9	0	2	1202.68
ImP	P-H-A-R	Carbonic anhydrase 1	CAH1_HUMAN	28870.4	1	5	6	17	0.264	VLDALQAIK	161	169	2.63	0.491	2.09	3	0	0	970.593
ImP	P-H-A-R	Carbonic anhydrase 1	CAH1_HUMAN	28870.4	1	5	6	17	0.264	ESISVSSEQLAQFR	215	228	3.41	0.507	2.89	1	0	2	1580.79
ImP	P-H-A-R	Carbonic anhydrase 4	CAH4_HUMAN	35032.8	1	4	4	12	0.167	ASISGGGLPAPYQAK	98	112	4.29	0.662	2.96	7	0	2	1416.75
ImP	P-H-A-R	Carbonic anhydrase 4	CAH4_HUMAN	35032.8	1	4	4	12	0.167	YLGSLTTPTCDEK	220	232	3.27	0.516	2.03	2	0	2	1484.69
ImP	P-H-A-R	Carbonic anhydrase 4	CAH4_HUMAN	35032.8	1	4	4	12	0.167	LYYDKEQTVSMK	256	267	2.94	0.622	1.96	1	0	2	1504.74
ImP	P-H-A-R	Carbonic anhydrase 4	CAH4_HUMAN	35032.8	1	4	4	12	0.167	DNVRPLQQLGQR	268	279	3.21	0.499	1.49	2	0	2	1423.78
ImP	P-H-A-R	Calnexin	CALX_HUMAN	67570.2	0.998	2	2	10	0.0372	GTLSGWILSK	78	87	2.65	0.467	2.68	9	0	2	1061.6
ImP	P-H-A-R	Calnexin	CALX_HUMAN	67570.2	0.998	2	2	10	0.0372	TPELNLDQFHDK	171	182	3.78	0.637	2.05	0	1	2	1456.71
ImP	P-H-A-R	Azurocidin	CAP7_HUMAN	26885.6	1	3	3	17	0.135	QFPFLASIQNQGR	37	49	3.97	0.566	2.62	15	0	2	1505.79
ImP	P-H-A-R	Azurocidin	CAP7_HUMAN	26885.6	1	3	3	17	0.135	CQVAGWGSQR	149	158	2.63	0.453	0	1	0	2	1148.53
ImP	P-H-A-R	Azurocidin	CAP7_HUMAN	26885.6	1	3	3	17	0.135	PNNVCTGVLTR	182	192	2.65	0.424	1.48	1	0	2	1230.63
ImP	P-H-A-R	Macrophage-capping protein	CAPG_HUMAN	38518	0.998	2	2	5	0.0718	YQEGGVESAFHK	116	127	2.81	0.416	2.12	2	0	2	1351.63
ImP	P-H-A-R	Macrophage-capping protein	CAPG_HUMAN	38518	0.998	2	2	5	0.0718	QAALQVAEGFISR	307	319	4.33	0.631	3.44	3	0	2	1389.75
ImP	P-H-A-R	F-actin-capping protein subunit beta	CAPZB_HUMAN	31351.6	1	2	2	6	0.0866	SGSGTMNLGGSLTR	182	195	2.59	0.4	0	1	0	2	1353.64
ImP	P-H-A-R	F-actin-capping protein subunit beta	CAPZB_HUMAN	31351.6	1	2	2	6	0.0866	STLNEIYFGK	226	235	2.66	0.614	0	5	0	2	1171.6
ImP	P-H-A-R	Catalase	CATA_HUMAN	59756.5	1	14	14	76	0.281	ADVLTTGAGNPVGDK	24	38	3.83	0.612	3.77	2	0	0	1414.72
ImP	P-H-A-R	Catalase	CATA_HUMAN	59756.5	1	14	14	76	0.281	LNVITVGPR	39	47	2.92	0.47	1.77	4	0	2	968.589
ImP	P-H-A-R	Catalase	CATA_HUMAN	59756.5	1	14	14	76	0.281	FSTVAGESGSADTVR	113	127	4.57	0.673	3.64	4	0	2	1483.7
ImP	P-H-A-R	Catalase	CATA_HUMAN	59756.5	1	14	14	76	0.281	FSTVAGESGSADTVRDPR	113	130	1.86	0.427	2.04	0	1	2	1851.88
ImP	P-H-A-R	Catalase	CATA_HUMAN	59756.5	1	14	14	76	0.281	DPILFPSFIHSQK	157	169	2.68	0.452	2.15	1	0	2	1528.82
ImP	P-H-A-R	Catalase	CATA_HUMAN	59756.5	1	14	14	76	0.281	LVNANGEAVYCK	222	233	3.51	0.748	1.96	11	0	2	1337.65
ImP	P-H-A-R	Catalase	CATA_HUMAN	59756.5	1	14	14	76	0.281	LSQEDPDYGIR	253	263	3.25	0.607	1.38	9	0	2	1292.61
ImP	P-H-A-R	Catalase	CATA_HUMAN	59756.5	1	14	14	76	0.281	DLFNAIATGK	264	273	2.67	0.56	1.64	11	0	2	1049.56
ImP	P-H-A-R	Catalase	CATA_HUMAN	59756.5	1	14	14	76	0.281	RFNTANDDNVTQVR	431	444	3.57	0.541	0	1	0	2	1649.8
ImP	P-H-A-R	Catalase	CATA_HUMAN	59756.5	1	14	14	76	0.281	FNTANDDNVTQVR	432	444	4.23	0.561	2.62	15	0	2	1493.7
ImP	P-H-A-R	Catalase	CATA_HUMAN	59756.5	1	14	14	76	0.281	AFYVNVLNEEQR	445	456	4.66	0.567	3.13	8	0	2	1481.74
ImP	P-H-A-R	Catalase	CATA_HUMAN	59756.5	1	14	14	76	0.281	LCENIAGHLK	459	468	2.56	0.473	2.14	2	0	2	1154.6
ImP	P-H-A-R	Catalase	CATA_HUMAN	59756.5	1	14	14	76	0.281	DAQIFIQK	469	476	2.63	0.413	0	6	0	2	962.531
ImP	P-H-A-R	Catalase	CATA_HUMAN	59756.5	1	14	14	76	0.281	NAIHTFVQSGSHLAAR	507	522	3.76	0.575	0	0	1	2	1708.89
ImP	P-H-A-R	Cathepsin G	CATG_HUMAN	28837.5	1	12	13	54	0.42	PYMAYLQIQSPAGQSR	33	48	5.63	0.75	0	4	0	2	1825.89
ImP	P-H-A-R	Cathepsin G	CATG_HUMAN	28837.5	1	12	13	54	0.42	MAYLQIQSPAGQSR	35	48	0	0	3.66	1	0	0	1549.78
ImP	P-H-A-R	Cathepsin G	CATG_HUMAN	28837.5	1	12	13	54	0.42	TIQNDIMLLQLSR	104	116	4.87	0.549	2	28	2	2	1560.84
ImP	P-H-A-R	Cathepsin G	CATG_HUMAN	28837.5	1	12	13	54	0.42	NRNVNPVALPR	121	131	2.39	0.629	4.21	2	0	0	1249.71
ImP	P-H-A-R	Cathepsin G	CATG_HUMAN	28837.5	1	12	13	54	0.42	NVNPVALPR	123	131	2.76	0.637	1.39	1	0	0	979.568
ImP	P-H-A-R	Cathepsin G	CATG_HUMAN	28837.5	1	12	13	54	0.42	AQEGLRPGTLCTVAGWGR	132	149	3.24	0.408	1.32	1	0	0	1928.98
ImP	P-H-A-R	Cathepsin G	CATG_HUMAN	28837.5	1	12	13	54	0.42	PGTLCTVAGWGR	138	149	3.11	0.749	3.47	2	0	0	1274.63
ImP	P-H-A-R	Cathepsin G	CATG_HUMAN	28837.5	1	12	13	54	0.42	IFGSYDPR	175	182	2.92	0.571	0	6	0	2	954.468
ImP	P-H-A-R	Cathepsin G	CATG_HUMAN	28837.5	1	12	13	54	0.42	GDSGGPLLCNNVAH	199	212	0	0	4.42	2	0	0	1410.64
ImP	P-H-A-R	Cathepsin G	CATG_HUMAN	28837.5	1	12	13	54	0.42	GDSGGPLLCNNVAHGIVSYGK	199	219	5.03	0.803	8.37	1	0	0	2115.03
ImP	P-H-A-R	Cathepsin G	CATG_HUMAN	28837.5	1	12	13	54	0.42	SSGVPPEVFTR	220	230	2.08	0.486	3.42	3	0	0	1175.61
ImP	P-H-A-R	Cathepsin G	CATG_HUMAN	28837.5	1	12	13	54	0.42	VSSFLPWIR	231	239	2.54	0.484	0	1	0	2	1104.62
ImP	P-H-A-R	Cathepsin S	CATS_HUMAN	37495.6	0.998	2	2	4	0.0816	LVSLSAQNLVDCSTEK	159	174	4.47	0.797	2.77	2	0	0	1763.88
ImP	P-H-A-R	Cathepsin S	CATS_HUMAN	37495.6	0.998	2	2	4	0.0816	GIDSDASYPYK	197	207	2.37	0.65	2.89	2	0	0	1215.55
ImP	P-H-A-R	F-actin-capping protein subunit alpha-1	CAZA1_HUMAN	32923.2	0.998	2	2	2	0.0874	LLLNNDNLLR	38	47	2.51	0.445	1	1	0	2	1197.7
ImP	P-H-A-R	F-actin-capping protein subunit alpha-1	CAZA1_HUMAN	32923.2	0.998	2	2	2	0.0874	EASDPQPEEADGGLK	104	118	3.23	0.721	3.09	1	0	2	1542.69
ImP	P-H-A-R	Leukocyte common antigen	CD45_HUMAN	147256	1	11	13	41	0.0966	TLILDVPPGVEK	292	303	2.93	0.666	0	6	0	2	1280.75
ImP	P-H-A-R	Leukocyte common antigen	CD45_HUMAN	147256	1	11	13	41	0.0966	FQLHDCTQVEK	304	314	2.91	0.415	2.29	3	0	2	1404.66
ImP	P-H-A-R	Leukocyte common antigen	CD45_HUMAN	147256	1	11	13	41	0.0966	FQCGNMIFDNK	340	350	3.02	0.742	2.49	8	0	2	1389.59
ImP	P-H-A-R	Leukocyte common antigen	CD45_HUMAN	147256	1	11	13	41	0.0966	LENLEPEHEYK	354	364	2.9	0.484	1.4	3	0	2	1400.67
ImP	P-H-A-R	Leukocyte common antigen	CD45_HUMAN	147256	1	11	13	41	0.0966	SEAAHQGVITWNPPQR	400	415	3.36	0.673	2.7	1	3	2	1790.89
ImP	P-H-A-R	Leukocyte common antigen	CD45_HUMAN	147256	1	11	13	41	0.0966	DLQYSTDYTFK	541	551	3.64	0.647	2.07	4	0	2	1380.63
ImP	P-H-A-R	Leukocyte common antigen	CD45_HUMAN	147256	1	11	13	41	0.0966	DETVDDFWR	728	736	2.51	0.556	1.77	4	0	2	1182.51
ImP	P-H-A-R	Leukocyte common antigen	CD45_HUMAN	147256	1	11	13	41	0.0966	ATVIVMVTR	743	751	2.9	0.392	1.66	3	0	2	989.581
ImP	P-H-A-R	Leukocyte common antigen	CD45_HUMAN	147256	1	11	13	41	0.0966	DPPSEPSPLEAEFQR	934	948	3.82	0.787	4.46	2	0	2	1698.8
ImP	P-H-A-R	Leukocyte common antigen	CD45_HUMAN	147256	1	11	13	41	0.0966	NSNVIPYDYNR	972	982	2.77	0.651	0	2	0	2	1354.64
ImP	P-H-A-R	Leukocyte common antigen	CD45_HUMAN	147256	1	11	13	41	0.0966	ELISMIQVVK	1134	1143	2.52	0.538	0	2	0	2	1159.68
ImP	P-H-A-R	CD59 glycoprotein	CD59_HUMAN	14177.2	0.998	2	2	8	0.203	LQCYNCPNPTADCK	26	39	0	0	5.34	2	0	0	1740.71
ImP	P-H-A-R	CD59 glycoprotein	CD59_HUMAN	14177.2	0.998	2	2	8	0.203	FEHCNFNDVTTR	67	78	3.6	0.633	4.64	6	0	0	1539.66
ImP	P-H-A-R	Carcinoembryonic antigen-related cell adhesion molecule 8	CEAM8_HUMAN	38153.9	1	2	2	7	0.0659	EVLLLVHNLPQDPR	50	63	2.52	0.411	0	1	0	2	1642.93
ImP	P-H-A-R	Carcinoembryonic antigen-related cell adhesion molecule 8	CEAM8_HUMAN	38153.9	1	2	2	7	0.0659	TLTLLSVTR	199	207	2.97	0.655	1.51	6	0	2	1003.61
ImP	P-H-A-R	Ceruloplasmin	CERU_HUMAN	122208	1	11	12	51	0.115	ALYLQYTDETFR	70	81	3.64	0.678	1.96	2	0	2	1519.74
ImP	P-H-A-R	Ceruloplasmin	CERU_HUMAN	122208	1	11	12	51	0.115	EYTDASFTNR	427	436	2.66	0.665	1.43	3	0	2	1203.53
ImP	P-H-A-R	Ceruloplasmin	CERU_HUMAN	122208	1	11	12	51	0.115	GAYPLSIEPIGVR	469	481	3.45	0.542	1.41	10	0	2	1371.76
ImP	P-H-A-R	Ceruloplasmin	CERU_HUMAN	122208	1	11	12	51	0.115	NNEGTYYSPNYNPQSR	485	500	4.32	0.734	6.77	4	0	2	1903.82
ImP	P-H-A-R	Ceruloplasmin	CERU_HUMAN	122208	1	11	12	51	0.115	EVGPTNADPVCLAK	524	537	3.67	0.632	2.51	7	0	2	1470.73
ImP	P-H-A-R	Ceruloplasmin	CERU_HUMAN	122208	1	11	12	51	0.115	MYYSAVDPTK	538	547	2.88	0.592	3.36	11	0	2	1174.54
ImP	P-H-A-R	Ceruloplasmin	CERU_HUMAN	122208	1	11	12	51	0.115	DIFTGLIGPMK	548	558	2.77	0.528	1.96	1	0	2	1207.64
ImP	P-H-A-R	Ceruloplasmin	CERU_HUMAN	122208	1	11	12	51	0.115	MFTTAPDQVDK	599	609	2.69	0.613	1.37	3	0	2	1268.58
ImP	P-H-A-R	Ceruloplasmin	CERU_HUMAN	122208	1	11	12	51	0.115	RQSEDSTFYLGER	720	732	3.79	0.579	2.03	2	0	2	1587.74
ImP	P-H-A-R	Ceruloplasmin	CERU_HUMAN	122208	1	11	12	51	0.115	QSEDSTFYLGER	721	732	3.05	0.714	2.2	4	0	2	1431.64
ImP	P-H-A-R	Ceruloplasmin	CERU_HUMAN	122208	1	11	12	51	0.115	VNKDDEEFIESNK	945	957	3.54	0.683	2.72	4	0	2	1566.73
ImP	P-H-A-R	Complement factor H	CFAH_HUMAN	139096	1	2	2	2	0.0195	SPDVINGSPISQK	212	224	3.07	0.573	2.13	1	0	2	1341.7
ImP	P-H-A-R	Complement factor H	CFAH_HUMAN	139096	1	2	2	2	0.0195	SCDIPVFMNAR	508	518	2.68	0.554	1.82	1	0	2	1325.6
ImP	P-H-A-R	Chitotriosidase-1	CHIT1_HUMAN	51682.1	0.998	2	2	4	0.0515	VGAPATGSGTPGPFTK	281	296	4.31	0.7	5.42	2	0	2	1444.74
ImP	P-H-A-R	Chitotriosidase-1	CHIT1_HUMAN	51682.1	0.998	2	2	4	0.0515	YPLIQTLR	375	382	2.51	0.402	0	2	0	2	1003.59
ImP	P-H-A-R	Chloride intracellular channel protein 1	CLIC1_HUMAN	26923.3	1	2	2	4	0.0996	GVTFNVTTVDTK	38	49	3.45	0.556	2.96	2	0	2	1281.67
ImP	P-H-A-R	Chloride intracellular channel protein 1	CLIC1_HUMAN	26923.3	1	2	2	4	0.0996	NSNPALNDNLEK	120	131	3.59	0.575	2.59	2	0	2	1328.64
ImP	P-H-A-R	Complement C3	CO3_HUMAN	187149	1	17	18	67	0.116	IPIEDGSGEVVLSR	291	304	3.69	0.668	2.68	15	0	2	1470.78
ImP	P-H-A-R	Complement C3	CO3_HUMAN	187149	1	17	18	67	0.116	KVLLDGVQNPR	305	315	3.12	0.509	2.19	4	0	2	1238.72
ImP	P-H-A-R	Complement C3	CO3_HUMAN	187149	1	17	18	67	0.116	VLLDGVQNPR	306	315	3.25	0.667	0	10	0	2	1110.63
ImP	P-H-A-R	Complement C3	CO3_HUMAN	187149	1	17	18	67	0.116	AVQGEDTVQSLTQGDGVAK	390	408	0	0	4.52	1	0	2	1902.94
ImP	P-H-A-R	Complement C3	CO3_HUMAN	187149	1	17	18	67	0.116	SNLDEDIIAEENIVSR	749	764	5.67	0.713	5.21	4	0	2	1816.89
ImP	P-H-A-R	Complement C3	CO3_HUMAN	187149	1	17	18	67	0.116	TGLQEVEVK	905	913	3.15	0.56	2.28	4	0	0	1002.55
ImP	P-H-A-R	Complement C3	CO3_HUMAN	187149	1	17	18	67	0.116	GYTQQLAFR	1052	1060	2.59	0.409	1.77	6	0	2	1083.56
ImP	P-H-A-R	Complement C3	CO3_HUMAN	187149	1	17	18	67	0.116	APSTWLTAYVVK	1073	1084	3.76	0.724	2.1	4	0	2	1335.73
ImP	P-H-A-R	Complement C3	CO3_HUMAN	187149	1	17	18	67	0.116	DICEEQVNSLPGSITK	1156	1171	4.13	0.577	3.11	1	0	2	1789.86
ImP	P-H-A-R	Complement C3	CO3_HUMAN	187149	1	17	18	67	0.116	NTMILEICTR	1382	1391	3.23	0.562	1	4	0	2	1266.62
ImP	P-H-A-R	Complement C3	CO3_HUMAN	187149	1	17	18	67	0.116	NTLIIYLDK	1442	1450	2.57	0.711	0	6	0	2	1092.63
ImP	P-H-A-R	Complement C3	CO3_HUMAN	187149	1	17	18	67	0.116	VSHSEDDCLAFK	1451	1462	4.18	0.7	1.7	0	2	2	1407.62
ImP	P-H-A-R	Complement C3	CO3_HUMAN	187149	1	17	18	67	0.116	VYAYYNLEESCTR	1479	1491	4.74	0.763	4.74	2	0	2	1667.74
ImP	P-H-A-R	Complement C3	CO3_HUMAN	187149	1	17	18	67	0.116	CAEENCFIQK	1513	1522	3.69	0.632	1.59	2	0	2	1298.55
ImP	P-H-A-R	Complement C3	CO3_HUMAN	187149	1	17	18	67	0.116	SDDKVTLEERLDK	1523	1535	3.53	0.455	0	0	1	2	1547.79
ImP	P-H-A-R	Complement C3	CO3_HUMAN	187149	1	17	18	67	0.116	ACEPGVDYVYK	1536	1546	2.26	0.507	2.36	1	0	2	1300.59
ImP	P-H-A-R	Complement C3	CO3_HUMAN	187149	1	17	18	67	0.116	PNLSYIIGK	1616	1624	2.58	0.35	2.05	2	0	2	1004.58
ImP	P-H-A-R	Complement C4-A	CO4A_HUMAN	192773	1	12	12	30	0.0682	VDFTLSSER	72	80	2.99	0.533	1.55	1	0	2	1053.52
ImP	P-H-A-R	Complement C4-A	CO4A_HUMAN	192773	1	12	12	30	0.0682	KYVLPNFEVK	235	244	2.96	0.542	0	2	0	2	1236.7
ImP	P-H-A-R	Complement C4-A	CO4A_HUMAN	192773	1	12	12	30	0.0682	FGLLDEDGK	284	292	2.07	0.28	2.96	1	0	2	993.489
ImP	P-H-A-R	Complement C4-A	CO4A_HUMAN	192773	1	12	12	30	0.0682	FGLLDEDGKK	284	293	2.81	0.507	1.05	2	0	2	1121.58
ImP	P-H-A-R	Complement C4-A	CO4A_HUMAN	192773	1	12	12	30	0.0682	LVNGQSHISLSK	305	316	2.74	0.551	0	1	0	2	1282.71
ImP	P-H-A-R	Complement C4-A	CO4A_HUMAN	192773	1	12	12	30	0.0682	AEFQDALEK	317	325	2.69	0.567	1.09	2	0	2	1050.51
ImP	P-H-A-R	Complement C4-A	CO4A_HUMAN	192773	1	12	12	30	0.0682	LNMGITDLQGLR	326	337	3.28	0.567	2	2	0	2	1346.71
ImP	P-H-A-R	Complement C4-A	CO4A_HUMAN	192773	1	12	12	30	0.0682	VGDTLNLNLR	485	494	3.28	0.497	1.04	4	0	2	1114.62
ImP	P-H-A-R	Complement C4-A	CO4A_HUMAN	192773	1	12	12	30	0.0682	GSFEFPVGDAVSK	917	929	2.9	0.552	0	7	0	0	1339.65
ImP	P-H-A-R	Complement C4-A	CO4A_HUMAN	192773	1	12	12	30	0.0682	VLSLAQEQVGGSPEK	1085	1099	4.7	0.643	4.42	2	0	2	1541.82
ImP	P-H-A-R	Complement C4-A	CO4A_HUMAN	192773	1	12	12	30	0.0682	CSVFYGAPSK	1566	1575	2.94	0.545	0	4	0	2	1115.52
ImP	P-H-A-R	Complement C4-A	CO4A_HUMAN	192773	1	12	12	30	0.0682	ITQVLHFTK	1647	1655	2.77	0.492	1.92	2	0	2	1086.63
ImP	P-H-A-R	Cofilin-1	COF1_HUMAN	18503.2	1	6	6	16	0.289	AVLFCLSEDK	35	44	2.87	0.651	1.08	3	0	0	1181.59
ImP	P-H-A-R	Cofilin-1	COF1_HUMAN	18503.2	1	6	6	16	0.289	AVLFCLSEDKK	35	45	2.72	0.442	1.41	2	0	0	1309.68
ImP	P-H-A-R	Cofilin-1	COF1_HUMAN	18503.2	1	6	6	16	0.289	YALYDATYETK	82	92	2.85	0.442	1.35	2	0	0	1337.63
ImP	P-H-A-R	Cofilin-1	COF1_HUMAN	18503.2	1	6	6	16	0.289	HELQANCYEEVK	133	144	3.66	0.795	4.2	1	0	0	1519.68
ImP	P-H-A-R	Cofilin-1	COF1_HUMAN	18503.2	1	6	6	16	0.289	LGGSAVISLEGK	153	164	3.3	0.57	2.72	1	0	0	1130.64
ImP	P-H-A-R	Cofilin-1	COF1_HUMAN	18503.2	1	6	6	16	0.289	LGGSAVISLEGKPL	153	166	3.99	0.593	1.74	7	0	0	1340.78
ImP	P-H-A-R	Coronin-1A	COR1A_HUMAN	51026.1	1	5	5	22	0.102	VSQTTWDSGFCAVNPK	30	45	3.49	0.76	3.7	1	0	2	1796.83
ImP	P-H-A-R	Coronin-1A	COR1A_HUMAN	51026.1	1	5	5	22	0.102	CEPIAMTVPR	345	354	2.51	0.343	2.28	1	0	2	1173.58
ImP	P-H-A-R	Coronin-1A	COR1A_HUMAN	51026.1	1	5	5	22	0.102	DAGPLLISLK	384	393	2.9	0.755	2.15	14	0	0	1026.62
ImP	P-H-A-R	Coronin-1A	COR1A_HUMAN	51026.1	1	5	5	22	0.102	KLQATVQELQK	439	449	3.74	0.424	0	4	0	2	1285.75
ImP	P-H-A-R	Coronin-1A	COR1A_HUMAN	51026.1	1	5	5	22	0.102	LQATVQELQK	440	449	2.86	0.463	1.55	2	0	2	1157.65
ImP	P-H-A-R	Cytochrome c oxidase subunit 2	COX2_HUMAN	25566.4	0.998	2	2	3	0.0881	VVLPIEAPIR	142	151	1.6	0.709	2	1	0	0	1106.69
ImP	P-H-A-R	Cytochrome c oxidase subunit 2	COX2_HUMAN	25566.4	0.998	2	2	3	0.0881	LNQTTFTATR	179	188	2.53	0.62	0	2	0	0	1152.6
ImP	P-H-A-R	Cytochrome P450 4F3	CP4F3_HUMAN	59849.1	1	2	2	3	0.0442	TLPSQGVDDFLQAK	277	290	2.62	0.48	3.28	1	0	2	1518.78
ImP	P-H-A-R	Cytochrome P450 4F3	CP4F3_HUMAN	59849.1	1	2	2	3	0.0442	VVLGLTLLR	480	488	2.9	0.134	1.85	2	0	2	983.661
ImP	P-H-A-R	Copine-2	CPNE2_HUMAN	61191.6	1	2	2	4	0.0511	TETAINNLNPAFSK	64	77	3.84	0.464	3.11	2	0	0	1519.78
ImP	P-H-A-R	Copine-2	CPNE2_HUMAN	61191.6	1	2	2	4	0.0511	GLITIAAQELSDNR	142	155	3.95	0.607	3.59	2	0	2	1500.8
ImP	P-H-A-R	Copine-3	CPNE3_HUMAN	60131.6	1	9	10	39	0.171	VALNVSCANLLDK	9	21	3.96	0.547	3.77	2	0	2	1416.75
ImP	P-H-A-R	Copine-3	CPNE3_HUMAN	60131.6	1	9	10	39	0.171	LKFGVYDIDNK	75	85	2.79	0.445	1.19	1	0	2	1311.69
ImP	P-H-A-R	Copine-3	CPNE3_HUMAN	60131.6	1	9	10	39	0.171	FGVYDIDNK	77	85	2.72	0.6	2.31	4	0	2	1070.52
ImP	P-H-A-R	Copine-3	CPNE3_HUMAN	60131.6	1	9	10	39	0.171	GSITISAEEIKDNR	126	139	3.97	0.594	2	2	0	2	1532.79
ImP	P-H-A-R	Copine-3	CPNE3_HUMAN	60131.6	1	9	10	39	0.171	VVLFEMEAR	140	148	3.43	0.633	2.72	5	0	2	1093.57
ImP	P-H-A-R	Copine-3	CPNE3_HUMAN	60131.6	1	9	10	39	0.171	NNLNPVWRPFK	185	195	3.04	0.456	1.64	2	0	2	1384.75
ImP	P-H-A-R	Copine-3	CPNE3_HUMAN	60131.6	1	9	10	39	0.171	ISLNSLCYGDMDK	196	208	3.64	0.795	3.8	2	0	2	1515.68
ImP	P-H-A-R	Copine-3	CPNE3_HUMAN	60131.6	1	9	10	39	0.171	SSPVEFECINEK	242	253	4.15	0.626	2.7	15	0	2	1438.65
ImP	P-H-A-R	Copine-3	CPNE3_HUMAN	60131.6	1	9	10	39	0.171	SPLGEVAIR	476	484	2.76	0.417	1.43	6	0	2	941.542
ImP	P-H-A-R	UPF0556 protein C19orf10	CS010_HUMAN	18794.9	1	2	3	4	0.156	GAEIEYAMAYSK	114	125	3.69	0.56	3.43	3	0	0	1348.61
ImP	P-H-A-R	UPF0556 protein C19orf10	CS010_HUMAN	18794.9	1	2	3	4	0.156	ESDVPLKTEEFEVTK	131	145	2.88	0.611	2.49	1	0	0	1750.87
ImP	P-H-A-R	Cytochrome b-245 heavy chain	CY24B_HUMAN	65337.2	1	3	3	19	0.0368	KLLGSALALAR	44	54	2.61	0.562	0	2	0	2	1112.72
ImP	P-H-A-R	Cytochrome b-245 heavy chain	CY24B_HUMAN	65337.2	1	3	3	19	0.0368	LLGSALALAR	45	54	3.56	0.531	1.72	12	0	2	984.62
ImP	P-H-A-R	Cytochrome b-245 heavy chain	CY24B_HUMAN	65337.2	1	3	3	19	0.0368	MEVGQYIFVK	319	328	2.72	0.399	1.54	5	0	0	1229.62
ImP	P-H-A-R	Neutrophil defensin 3	DEF3_HUMAN	10245.1	1	3	3	65	0.202	IPACIAGER	70	78	2.87	0.582	2.55	14	0	0	986.509
ImP	P-H-A-R	Neutrophil defensin 3	DEF3_HUMAN	10245.1	1	3	3	65	0.202	RYGTCIYQGR	79	88	2.67	0.513	1.14	2	0	0	1273.61
ImP	P-H-A-R	Neutrophil defensin 3	DEF3_HUMAN	10245.1	1	3	3	65	0.202	YGTCIYQGR	80	88	3.11	0.807	2.66	49	0	0	1117.51
ImP	P-H-A-R	Desmin	DESM_HUMAN	53536.6	1	2	2	2	0.066	FLEQQNAALAAEVNR	128	142	3.97	0.55	2.51	1	0	2	1673.86
ImP	P-H-A-R	Desmin	DESM_HUMAN	53536.6	1	2	2	2	0.066	DGEVVSEATQQQHEVL	455	470	2.76	0.74	2.12	1	0	2	1768.83
ImP	P-H-A-R	Dehydrogenase/reductase SDR family member 7	DHRS7_HUMAN	38299.9	1	2	2	4	0.0708	IDILVNNGGMSQR	132	144	3.89	0.602	4.28	2	0	0	1432.72
ImP	P-H-A-R	Dehydrogenase/reductase SDR family member 7	DHRS7_HUMAN	38299.9	1	2	2	4	0.0708	SGVDADSSYFK	322	332	2.93	0.386	2.08	2	0	0	1175.52
ImP	P-H-A-R	Dysferlin	DYSF_HUMAN	237302	1	2	2	2	0.0106	IGETVVDLENR	1659	1669	2.68	0.354	1.43	1	0	2	1244.65
ImP	P-H-A-R	Dysferlin	DYSF_HUMAN	237302	1	2	2	2	0.0106	EYSIEEIEAGR	1727	1737	2.51	0.348	0	1	0	2	1295.61
ImP	P-H-A-R	Trifunctional enzyme subunit beta, mitochondrial	ECHB_HUMAN	51296	0.998	2	2	2	0.0506	TPFLLSGTSYK	62	72	2.68	0.478	0	1	0	0	1213.65
ImP	P-H-A-R	Trifunctional enzyme subunit beta, mitochondrial	ECHB_HUMAN	51296	0.998	2	2	2	0.0506	DQLLLGPTYATPK	349	361	3.33	0.617	2.11	1	0	0	1416.77
ImP	P-H-A-R	Eosinophil cationic protein	ECP_HUMAN	18385.3	1	4	4	12	0.231	TTFANVVNVCGN	73	84	0	0	3.62	1	0	0	1295.6
ImP	P-H-A-R	Eosinophil cationic protein	ECP_HUMAN	18385.3	1	4	4	12	0.231	TTFANVVNVCGNQSIR	73	88	5.01	0.616	3.09	4	0	0	1779.88
ImP	P-H-A-R	Eosinophil cationic protein	ECP_HUMAN	18385.3	1	4	4	12	0.231	FYVVACDNR	133	141	2.57	0.426	1.77	2	0	0	1143.53
ImP	P-H-A-R	Eosinophil cationic protein	ECP_HUMAN	18385.3	1	4	4	12	0.231	YPVVPVHLDTTI	149	160	3.18	0.57	3.03	5	0	2	1353.74
ImP	P-H-A-R	EH domain-containing protein 1	EHD1_HUMAN	60629.1	1	2	2	3	0.0431	LNAFGNAFLNR	125	135	2.79	0.507	1.82	1	0	2	1236.65
ImP	P-H-A-R	EH domain-containing protein 1	EHD1_HUMAN	60629.1	1	2	2	3	0.0431	ELVNNLGEIYQK	330	341	3.76	0.564	2.31	2	0	2	1419.75
ImP	P-H-A-R	Leukocyte elastase	ELNE_HUMAN	28517.4	1	2	2	3	0.0824	VVLGAHNLSR	82	91	2.52	0.699	3.37	2	0	2	1065.62
ImP	P-H-A-R	Leukocyte elastase	ELNE_HUMAN	28517.4	1	2	2	3	0.0824	NVQVAQLPAQGR	132	143	0	0	3.74	1	0	0	1280.71
ImP	P-H-A-R	Alpha-enolase	ENOA_HUMAN	47170.2	1	5	5	26	0.159	GNPTVEVDLFTSK	16	28	4.14	0.317	2.92	11	0	2	1406.72
ImP	P-H-A-R	Alpha-enolase	ENOA_HUMAN	47170.2	1	5	5	26	0.159	IGAEVYHNLK	184	193	2.97	0.533	0	7	0	0	1143.62
ImP	P-H-A-R	Alpha-enolase	ENOA_HUMAN	47170.2	1	5	5	26	0.159	DATNVGDEGGFAPNILENK	203	221	4.77	0.685	5.66	1	0	2	1960.92
ImP	P-H-A-R	Alpha-enolase	ENOA_HUMAN	47170.2	1	5	5	26	0.159	YISPDQLADLYK	270	281	3.92	0.687	2.48	4	0	2	1425.73
ImP	P-H-A-R	Alpha-enolase	ENOA_HUMAN	47170.2	1	5	5	26	0.159	VNQIGSVTESLQACK	344	358	4.91	0.76	5.96	3	0	2	1633.82
ImP	P-H-A-R	Endoplasmin	ENPL_HUMAN	92471.7	1	4	4	17	0.056	FAFQAEVNR	76	84	2.71	0.431	1.49	2	0	2	1081.54
ImP	P-H-A-R	Endoplasmin	ENPL_HUMAN	92471.7	1	4	4	17	0.056	SILFVPTSAPR	385	395	2.76	0.458	1.15	6	0	0	1187.68
ImP	P-H-A-R	Endoplasmin	ENPL_HUMAN	92471.7	1	4	4	17	0.056	GVVDSDDLPLNVSR	435	448	4.63	0.559	4.28	5	0	0	1485.75
ImP	P-H-A-R	Endoplasmin	ENPL_HUMAN	92471.7	1	4	4	17	0.056	DISTNYYASQK	672	682	3.23	0.684	0	4	0	2	1289.6
ImP	P-H-A-R	Erlin-2	ERLN2_HUMAN	37840.4	1	3	3	5	0.106	SVQTTLQTDEVK	61	72	3.27	0.586	2.51	1	0	2	1348.7
ImP	P-H-A-R	Erlin-2	ERLN2_HUMAN	37840.4	1	3	3	5	0.106	VAQVAEITYGQK	221	232	2.84	0.628	3	2	0	2	1306.7
ImP	P-H-A-R	Erlin-2	ERLN2_HUMAN	37840.4	1	3	3	5	0.106	ISEIEDAAFLAR	242	253	4.29	0.561	3.08	2	0	2	1334.7
ImP	P-H-A-R	Endoplasmic reticulum protein ERp29	ERP29_HUMAN	28994.9	0.998	2	2	3	0.0843	GALPLDTVTFYK	37	48	2.87	0.336	1.29	1	0	2	1324.71
ImP	P-H-A-R	Endoplasmic reticulum protein ERp29	ERP29_HUMAN	28994.9	0.998	2	2	3	0.0843	SLNILTAFQK	244	253	3.37	0.374	3.6	2	0	0	1134.65
ImP	P-H-A-R	Fatty acid-binding protein, heart	FABPH_HUMAN	14858.5	1	2	2	2	0.165	SLGVGFATR	23	31	2.63	0.5	1.82	1	0	0	907.5
ImP	P-H-A-R	Fatty acid-binding protein, heart	FABPH_HUMAN	14858.5	1	2	2	2	0.165	LGVEFDETTADDR	67	79	3.69	0.783	4.62	1	0	0	1467.66
ImP	P-H-A-R	IgGFc-binding protein	FCGBP_HUMAN	572034	1	4	4	6	0.00907	VSYVGLVTVR	525	534	2.74	0.495	2.08	1	0	2	1092.64
ImP	P-H-A-R	IgGFc-binding protein	FCGBP_HUMAN	572034	1	4	4	6	0.00907	VNGVLTALPVSVADGR	1756	1771	4.5	0.674	4.03	2	0	2	1567.88
ImP	P-H-A-R	IgGFc-binding protein	FCGBP_HUMAN	572034	1	4	4	6	0.00907	GATTSPGVYELSSR	5251	5264	3.2	0.647	2.8	2	0	2	1424.7
ImP	P-H-A-R	IgGFc-binding protein	FCGBP_HUMAN	572034	1	4	4	6	0.00907	TPDGSLLVR	5333	5341	2.15	0.348	2.59	1	0	2	957.537
ImP	P-H-A-R	Ficolin-1	FCN1_HUMAN	35078.9	1	4	5	9	0.153	VVGLEGSDKLTILR	38	51	3.9	0.613	3.52	1	0	2	1499.88
ImP	P-H-A-R	Ficolin-1	FCN1_HUMAN	35078.9	1	4	5	9	0.153	MDGSVDFYR	162	170	2.66	0.609	1.85	4	0	2	1089.47
ImP	P-H-A-R	Ficolin-1	FCN1_HUMAN	35078.9	1	4	5	9	0.153	VDLVDFEGNHQFAK	206	219	3.86	0.59	3.35	3	0	2	1618.79
ImP	P-H-A-R	Ficolin-1	FCN1_HUMAN	35078.9	1	4	5	9	0.153	SLTGHNNNFFSTK	247	259	0	0	3.28	1	0	2	1466.7
ImP	P-H-A-R	Ficolin-3	FCN3_HUMAN	32903.3	1	2	2	3	0.1	LLGEVDHYQLALGK	200	213	3.97	0.576	1.49	1	0	2	1555.85
ImP	P-H-A-R	Ficolin-3	FCN3_HUMAN	32903.3	1	2	2	3	0.1	FSEGTAGDSLSLHSGR	214	229	3.95	0.735	4.89	2	0	2	1620.76
ImP	P-H-A-R	Fibrinogen beta chain	FIBB_HUMAN	55928.6	1	5	5	11	0.138	DNENVVNEYSSELEK	164	178	4.97	0.711	7.02	2	0	2	1768.79
ImP	P-H-A-R	Fibrinogen beta chain	FIBB_HUMAN	55928.6	1	5	5	11	0.138	LESDVSAQMEYCR	212	224	3.31	0.719	1.23	3	0	2	1603.67
ImP	P-H-A-R	Fibrinogen beta chain	FIBB_HUMAN	55928.6	1	5	5	11	0.138	TPCTVSCNIPVVSGK	225	239	3.73	0.683	4.32	2	0	0	1618.79
ImP	P-H-A-R	Fibrinogen beta chain	FIBB_HUMAN	55928.6	1	5	5	11	0.138	AHYGGFTVQNEANK	354	367	3.59	0.603	1.89	2	0	2	1535.72
ImP	P-H-A-R	Fibrinogen beta chain	FIBB_HUMAN	55928.6	1	5	5	11	0.138	DNDGWLTSDPR	411	421	2.68	0.544	1.68	2	0	2	1275.56
ImP	P-H-A-R	Fibrinogen gamma chain	FIBG_HUMAN	51513.3	1	2	2	3	0.0552	YEASILTHDSSIR	122	134	3.36	0.585	2.41	2	0	2	1491.74
ImP	P-H-A-R	Fibrinogen gamma chain	FIBG_HUMAN	51513.3	1	2	2	3	0.0552	YLQEIYNSNNQK	135	146	3.67	0.281	0	1	0	2	1513.73
ImP	P-H-A-R	Fibronectin	FINC_HUMAN	262599	1	8	8	39	0.0419	GNLLQCICTGNGR	253	265	3.57	0.753	2.12	4	0	0	1462.69
ImP	P-H-A-R	Fibronectin	FINC_HUMAN	262599	1	8	8	39	0.0419	EATIPGHLNSYTIK	656	669	2.55	0.539	1.6	1	0	2	1543.81
ImP	P-H-A-R	Fibronectin	FINC_HUMAN	262599	1	8	8	39	0.0419	STTPDITGYR	1198	1207	1.87	0.383	2.01	1	0	2	1110.54
ImP	P-H-A-R	Fibronectin	FINC_HUMAN	262599	1	8	8	39	0.0419	FTNIGPDTMR	1275	1284	2.5	0.529	0	4	0	2	1167.55
ImP	P-H-A-R	Fibronectin	FINC_HUMAN	262599	1	8	8	39	0.0419	GDSPASSKPISINYR	1525	1539	2.71	0.742	1.85	3	0	2	1591.81
ImP	P-H-A-R	Fibronectin	FINC_HUMAN	262599	1	8	8	39	0.0419	WLPSSSPVTGYR	1562	1573	2.43	0.461	2.06	1	0	2	1349.68
ImP	P-H-A-R	Fibronectin	FINC_HUMAN	262599	1	8	8	39	0.0419	IYLYTLNDNAR	1881	1891	3.4	0.405	1.72	13	0	2	1355.7
ImP	P-H-A-R	Fibronectin	FINC_HUMAN	262599	1	8	8	39	0.0419	VPGTSTSATLTGLTR	2150	2164	3.82	0.671	4.47	12	0	2	1461.79
ImP	P-H-A-R	Filamin-A	FLNA_HUMAN	280729	1	12	12	35	0.0672	IANLQTDLSDGLR	64	76	3.42	0.696	5.38	6	0	2	1415.75
ImP	P-H-A-R	Filamin-A	FLNA_HUMAN	280729	1	12	12	35	0.0672	LPQLPITNFSR	180	190	2.51	0.405	0	1	0	2	1285.73
ImP	P-H-A-R	Filamin-A	FLNA_HUMAN	280729	1	12	12	35	0.0672	AYGPGIEPTGNMVK	286	299	3.38	0.591	2.8	1	0	2	1449.7
ImP	P-H-A-R	Filamin-A	FLNA_HUMAN	280729	1	12	12	35	0.0672	VTAQGPGLEPSGNIANK	384	400	4.01	0.605	4.54	4	0	2	1652.86
ImP	P-H-A-R	Filamin-A	FLNA_HUMAN	280729	1	12	12	35	0.0672	AWGPGLEGGVVGK	581	593	2.77	0.603	0	7	0	2	1226.65
ImP	P-H-A-R	Filamin-A	FLNA_HUMAN	280729	1	12	12	35	0.0672	TGVAVNKPAEFTVDAK	685	700	3.86	0.37	3.64	3	0	2	1646.87
ImP	P-H-A-R	Filamin-A	FLNA_HUMAN	280729	1	12	12	35	0.0672	VQVQDNEGCPVEALVK	709	724	5.11	0.63	4.32	2	0	2	1784.88
ImP	P-H-A-R	Filamin-A	FLNA_HUMAN	280729	1	12	12	35	0.0672	AFGPGLQGGSAGSPAR	1072	1087	3.75	0.667	3.57	1	0	2	1429.72
ImP	P-H-A-R	Filamin-A	FLNA_HUMAN	280729	1	12	12	35	0.0672	VANPSGNLTETYVQDR	1297	1312	4.2	0.67	4.1	3	0	0	1763.86
ImP	P-H-A-R	Filamin-A	FLNA_HUMAN	280729	1	12	12	35	0.0672	GAGTGGLGLAVEGPSEAK	1382	1399	4.11	0.627	4.26	1	0	2	1570.81
ImP	P-H-A-R	Filamin-A	FLNA_HUMAN	280729	1	12	12	35	0.0672	ANLPQSFQVDTSK	1465	1477	3.42	0.668	3.89	3	0	2	1434.72
ImP	P-H-A-R	Filamin-A	FLNA_HUMAN	280729	1	12	12	35	0.0672	VNQPASFAVSLNGAK	2347	2361	3.99	0.651	4.17	3	0	0	1502.8
ImP	P-H-A-R	Flotillin-1	FLOT1_HUMAN	47354.8	1	9	9	38	0.276	VFVLPCIQQIQR	29	40	3	0.512	1.82	2	0	2	1500.84
ImP	P-H-A-R	Flotillin-1	FLOT1_HUMAN	47354.8	1	9	9	38	0.276	ISLNTLTLNVK	41	51	3.92	0.535	2.62	2	0	2	1215.73
ImP	P-H-A-R	Flotillin-1	FLOT1_HUMAN	47354.8	1	9	9	38	0.276	HGVPISVTGIAQVK	59	72	2.99	0.643	2.38	1	0	2	1405.82
ImP	P-H-A-R	Flotillin-1	FLOT1_HUMAN	47354.8	1	9	9	38	0.276	VSAQYLSEIEMAK	199	211	3.31	0.733	2.77	6	0	2	1484.73
ImP	P-H-A-R	Flotillin-1	FLOT1_HUMAN	47354.8	1	9	9	38	0.276	AAYDIEVNTR	221	230	2.64	0.542	0	3	0	2	1151.57
ImP	P-H-A-R	Flotillin-1	FLOT1_HUMAN	47354.8	1	9	9	38	0.276	AQADLAYQLQVAK	232	244	4.4	0.593	2.85	3	0	2	1418.76
ImP	P-H-A-R	Flotillin-1	FLOT1_HUMAN	47354.8	1	9	9	38	0.276	AQQVAVQEQEIAR	262	274	4.97	0.654	3.42	16	0	2	1469.77
ImP	P-H-A-R	Flotillin-1	FLOT1_HUMAN	47354.8	1	9	9	38	0.276	LPQVAEEISGPLTSANK	361	377	4.97	0.684	4.74	1	0	2	1753.93
ImP	P-H-A-R	Flotillin-1	FLOT1_HUMAN	47354.8	1	9	9	38	0.276	ITLVSSGSGTMGAAK	378	392	3.26	0.689	3.24	4	0	2	1395.71
ImP	P-H-A-R	Flotillin-2	FLOT2_HUMAN	41685.1	1	4	4	12	0.137	QVLLAQAEAEK	259	269	2.74	0.47	1.44	2	0	2	1199.66
ImP	P-H-A-R	Flotillin-2	FLOT2_HUMAN	41685.1	1	4	4	12	0.137	IGEAEAAVIEAMGK	273	286	3.65	0.582	2.77	1	0	2	1388.71
ImP	P-H-A-R	Flotillin-2	FLOT2_HUMAN	41685.1	1	4	4	12	0.137	MALVLEALPQIAAK	308	321	4.17	0.533	4.17	1	0	2	1483.86
ImP	P-H-A-R	Flotillin-2	FLOT2_HUMAN	41685.1	1	4	4	12	0.137	VDEIVVLSGDNSK	329	341	4.31	0.668	4.13	8	0	2	1374.71
ImP	P-H-A-R	Glyceraldehyde-3-phosphate dehydrogenase	G3P_HUMAN	36053.4	1	5	6	54	0.173	IISNASCTTNCLAPLAK	146	162	4.28	0.581	5.04	7	0	0	1833.92
[truncated: 6,756 more rows]
