# Supplementary material for: Heterogeneity in Neutrophil Microparticles Reveals Distinct Proteome and Functional Properties
Source: Mol Cell Proteomics. 2013 May 8;12(8):2205–19. doi: 10.1074/mcp.M113.028589 (PMC3734580; doi:10.1074/mcp.M113.028589)
Supplement: Supplemental Data [file supp_M113.028589_Supplementary_Table_3.xlsx]

## Sheet: Sheet1
		ImP Microparticles		FlP Microparticles
PROBE_ID	Gene Symbol	FC	p value	FC	p value
ILMN_1698189	AASDHPPT	13.2911	0.0468691	0.476181	0.896153
ILMN_1766054	ABCA1	-4.26646	0.374415	-27.6644	0.00171223
ILMN_1701551	ABCA6	-3.79291	0.417551	-13.3377	0.0463695
ILMN_2194009	ABCC4	1.14867	0.767597	35.7909	0.000263576
ILMN_1651964	ABCC5	14.6042	0.0346399	14.9294	0.0321412
ILMN_1676846	ABCE1	4.59261	0.347328	30.3192	0.000929147
ILMN_1794782	ABCG1	70.6038	8.70193e-08	138.275	1.4877e-14
ILMN_2329927	ABCG1	7.71441	0.169262	15.6818	0.0270284
ILMN_2329958	ABI1	2.69874	0.537188	16.6329	0.0217125
ILMN_1657870	ABL2	-17.3345	0.0184734	-4.70553	0.338413
ILMN_1660199	ACAA2	13.0724	0.0492907	3.46613	0.450181
ILMN_1749014	ACLY	5.0083	0.315624	19.555	0.0110789
ILMN_1771348	ACN9	-13.8134	0.0415584	-4.22488	0.378017
ILMN_1750158	ACOX1	3.10722	0.488965	15.7637	0.0265235
ILMN_1683598	ACSL4	-0.798396	0.832071	29.1817	0.00120734
ILMN_1657153	ACTR3	6.95065	0.201806	13.5186	0.0444776
ILMN_1679797	ADARB1	2.70184	0.536805	22.3824	0.00577782
ILMN_1708934	ADM	-14.2585	0.03751	-7.92586	0.161218
ILMN_1793959	ADPGK	-11.619	0.0688817	-15.9646	0.0253243
ILMN_2092664	ADSS	-1.2523	0.749497	-16.6866	0.0214455
ILMN_1730995	AFAP1L2	-4.28106	0.373159	-14.4496	0.0358951
ILMN_1812640	AHR	-8.52708	0.140376	-17.8611	0.0163639
ILMN_1798308	AHSA2	-0.390463	0.914016	14.549	0.0350833
ILMN_3240117	AIDA	8.70321	0.134797	15.8356	0.0260882
ILMN_2261519	AIRE	-16.5241	0.0222634	-35.0712	0.000311082
ILMN_1718808	AKAP10	-6.81335	0.208288	-13.0831	0.0491684
ILMN_2308950	AKAP12	19.624	0.0109043	60.8222	8.27523e-07
ILMN_1684836	AKAP12	4.66336	0.341715	53.6662	4.29918e-06
ILMN_2148847	AKIRIN2	1.97353	0.634815	13.0374	0.0496893
ILMN_1713124	AKR1C3	-1.95883	0.636967	-18.1872	0.0151801
ILMN_2157277	AKR1D1	-6.6342	0.21706	-13.7691	0.0419847
ILMN_1670870	ALCAM	20.3698	0.00918368	12.9941	0.0501863
ILMN_2096372	ALDH1A1	5.32796	0.293227	16.9679	0.0201008
ILMN_2150894	ALDH1B1	8.03681	0.157152	19.3185	0.0116991
ILMN_1763461	ALDH7A1	14.7612	0.03341	11.4516	0.0715874
ILMN_2365686	ALG8	5.84198	0.260497	18.8288	0.0130954
ILMN_1808792	ALKBH6	-1.34109	0.734329	-22.3336	0.00584307
ILMN_1801606	AMZ2	-6.1465	0.242857	-13.4935	0.0447353
ILMN_1770378	ANAPC10	0.886597	0.815343	14.5772	0.0348563
ILMN_1774207	ANGPT2	-36.1608	0.000242057	-54.2952	3.71949e-06
ILMN_1707727	ANGPTL4	10.4896	0.0893382	14.043	0.0394189
ILMN_1687351	ANKRA2	-6.51943	0.222873	-16.2563	0.0236792
ILMN_1730678	ANKRD30B	-6.11904	0.244397	-26.7166	0.00212981
ILMN_1710979	ANKRD39	-9.62953	0.108905	-15.8738	0.0258593
ILMN_1712298	ANKRD46	21.5094	0.0070641	3.344	0.463021
ILMN_3244029	ANKRD52	4.79624	0.331418	25.6298	0.00273541
ILMN_1813669	ANKS1A	-14.9006	0.0323547	-30.4825	0.000894854
ILMN_1674941	ANO6	4.41396	0.361913	23.8853	0.00408763
ILMN_3235632	ANXA2P2	-6.87301	0.205447	-15.1113	0.030823
ILMN_1766411	AP1S2	21.8779	0.00648953	-1.71265	0.674116
ILMN_1676946	AP3M2	15.6331	0.0273333	3.0156	0.49939
ILMN_2319344	APEX1	16.5173	0.0222982	12.2324	0.0598076
ILMN_1767816	APH1B	-2.33231	0.584478	-31.2449	0.000750775
ILMN_1815051	API5	4.6721	0.341028	15.9309	0.0255217
ILMN_1689353	APLN	-21.4399	0.00717813	3.07627	0.492462
ILMN_2412172	APOBEC3F	-19.6123	0.0109339	-16.9601	0.0201369
ILMN_2232478	APOBEC3G	-2.91423	0.511184	-20.0982	0.00977636
ILMN_1765076	APPL2	11.2686	0.0746683	21.9663	0.00635875
ILMN_3245829	AQP7P1	-16.9625	0.0201255	-1.42865	0.719672
ILMN_1736112	ARHGAP10	2.86943	0.516484	27.209	0.00190151
ILMN_1796772	ARHGAP28	-13.5125	0.0445395	-19.6251	0.0109016
ILMN_1731178	ARHGAP28	-8.28523	0.148415	-17.923	0.0161322
ILMN_2393144	ARL6IP4	-27.8923	0.00162468	-18.8517	0.0130267
ILMN_1788192	ARMCX1	-11.2251	0.0754205	-32.3439	0.000582919
ILMN_1741156	ARMCX5	10.5677	0.0877467	17.3547	0.018388
ILMN_1759915	ARPC1A	-1.37586	0.728474	-13.0772	0.0492353
ILMN_2358784	ASB3	10.3132	0.0930421	19.6382	0.0108687
ILMN_1726025	ASXL1	-7.32611	0.185092	-19.8011	0.0104686
ILMN_2374865	ATF3	-21.9345	0.00640551	-31.1804	0.00076201
ILMN_1748968	ATG10	-5.02679	0.314283	-21.0776	0.00780262
ILMN_2365881	ATG16L1	1.68262	0.678794	24.6646	0.00341615
ILMN_1790978	ATG7	-4.7269	0.336751	-40.581	8.7478e-05
ILMN_2415189	ATP1A1	-16.7004	0.0213777	1.98998	0.632415
ILMN_1759628	ATP1B3	3.08914	0.491005	15.8022	0.0262892
ILMN_1764494	ATP5A1	18.5318	0.0140223	3.673	0.42924
ILMN_1701269	ATP5C1	2.69416	0.537754	15.692	0.0269649
ILMN_1676393	ATP5G1	-1.28457	0.743948	-23.9847	0.00399509
ILMN_1712430	ATP5G1	-13.0938	0.0490474	-3.35092	0.462283
ILMN_1791332	ATP5O	3.4593	0.450889	22.0653	0.00621544
ILMN_1721391	ATP6V0B	-3.20954	0.47758	-15.4036	0.0288165
ILMN_1797310	ATP6V1D	18.0494	0.0156696	15.4331	0.0286213
ILMN_1761850	ATRN	-1.89381	0.646575	18.3021	0.014784
ILMN_1749081	AUTS2	19.3999	0.0114817	0.200884	0.954798
ILMN_1690682	B3GALT4	-13.4875	0.0447974	-10.9637	0.0801003
ILMN_1753755	B4GALT2	0.942287	0.804955	-22.6893	0.00538358
ILMN_1663541	B4GALT7	-11.7806	0.0663656	-14.5475	0.0350956
ILMN_1738652	BAD	-25.824	0.0026158	-13.5688	0.0439659
ILMN_1743137	BAT2D1	19.1203	0.0122453	9.2433	0.119034
ILMN_2342084	BCAP29	16.0254	0.0249724	21.7719	0.00664987
ILMN_1812403	BCAP31	22.3762	0.00578598	3.8439	0.412677
ILMN_1786433	BCCIP	2.72719	0.53368	29.0893	0.00123331
ILMN_1735979	BCKDHA	-2.79968	0.524846	-20.0803	0.00981673
ILMN_2246956	BCL2	4.89775	0.323761	19.9303	0.0101617
ILMN_1775192	BCLAF1	15.5172	0.0280722	13.072	0.0492949
ILMN_2181892	BEX2	-10.5913	0.0872704	-13.5117	0.0445486
ILMN_1768534	BHLHB2	39.1405	0.000121884	17.4723	0.0178966
ILMN_2309245	BIN1	-11.7617	0.0666541	-14.0024	0.0397882
ILMN_1768194	BIRC2	7.30931	0.18581	16.668	0.021538
ILMN_1709734	BMP4	-10.2189	0.0950845	-16.1842	0.0240755
ILMN_3307916	BMPER	-7.88293	0.16282	-14.72	0.0337287
ILMN_2070896	BMPR2	16.4208	0.0227991	12.3647	0.0580134
ILMN_1656373	BNC2	-4.79659	0.331391	-23.2119	0.00477319
ILMN_2045419	BNIP3L	19.3588	0.0115909	4.69133	0.339521
ILMN_1659343	BOLA2	-14.591	0.0347459	-3.89242	0.408092
ILMN_2343010	BOLA3	13.1366	0.0485668	11.1273	0.0771377
ILMN_2147920	BP75	-5.43589	0.28603	-14.147	0.0384861
ILMN_2352921	BPGM	32.7041	0.00053653	33.6706	0.000429475
ILMN_1738027	BRCA1	-6.06893	0.247233	-17.2099	0.0190111
ILMN_2311089	BRCA1	-5.00728	0.315698	-15.4737	0.0283551
ILMN_1665554	BRF2	33.1827	0.00048054	13.3574	0.0461599
ILMN_1693410	BRI3BP	-12.9951	0.0501753	-27.3655	0.00183422
ILMN_1797693	BRI3BP	-12.0782	0.0619695	-14.4733	0.0356998
ILMN_2411264	BTBD1	5.31826	0.293883	23.3571	0.00461626
ILMN_1775743	BTG1	-4.14258	0.38525	-24.7805	0.00332624
ILMN_1693145	BUB3	-3.82229	0.414735	-19.1033	0.0122934
ILMN_1778764	BUB3	13.6524	0.0431284	12.6022	0.0549263
ILMN_1680110	C10orf116	-9.38184	0.115296	-20.6209	0.0086679
ILMN_1754538	C10orf58	-13.634	0.0433116	-17.4749	0.0178857
ILMN_1752988	C11orf17	-5.58871	0.27614	-14.6317	0.0344218
ILMN_1815878	C11orf59	-0.926231	0.807936	-13.3138	0.0466257
ILMN_1745497	C12orf26	-17.2485	0.0188429	-19.3161	0.0117054
ILMN_1658494	C13orf15	28.9505	0.00127334	120.257	9.42579e-13
ILMN_2391551	C13orf23	34.3843	0.000364397	53.6712	4.29416e-06
ILMN_1795128	C13orf23	4.00475	0.397672	30.6022	0.000870529
ILMN_1769757	C14orf104	3.75467	0.421243	36.3092	0.000233926
ILMN_1706305	C14orf112	-20.9642	0.00800905	1.39881	0.724635
ILMN_1661945	C14orf156	6.72062	0.212784	14.5571	0.0350182
ILMN_1812249	C15orf54	6.2885	0.235044	38.8453	0.000130457
ILMN_1811264	C15orf57	13.895	0.0407848	6.16326	0.241922
ILMN_2073543	C15orf63	-14.2976	0.0371743	-12.0749	0.0620173
ILMN_2369826	C16orf13	-18.3791	0.0145243	-5.98881	0.251837
ILMN_1751559	C16orf30	27.195	0.00190766	47.6905	1.70196e-05
ILMN_2112599	C16orf80	9.66792	0.107946	14.6682	0.0341331
ILMN_2398926	C17orf58	-4.53133	0.352263	-76.765	2.10619e-08
ILMN_1700515	C17orf58	-7.45881	0.179523	-36.399	0.00022914
ILMN_1712985	C17orf58	-7.29972	0.186221	-18.1415	0.015341
ILMN_1688997	C17orf58	-7.05154	0.197173	-15.1449	0.0305852
ILMN_2201533	C17orf61	17.362	0.0183569	0.324562	0.927991
ILMN_2390310	C17orf91	1.77534	0.664455	23.6475	0.00431766
ILMN_1805998	C18orf21	1.64615	0.684518	21.5375	0.00701856
ILMN_2089656	C1orf107	12.8611	0.0517478	44.5678	3.49313e-05
ILMN_1674817	C1orf115	-17.4979	0.0177916	-21.3786	0.00728019
ILMN_1805474	C1orf131	3.98195	0.399766	23.4788	0.00448866
ILMN_3241665	C1orf133	13.6456	0.0431953	-0.0277414	0.993633
ILMN_1667966	C1orf24	-1.23127	0.753134	16.3273	0.0232955
ILMN_1801941	C1orf50	-9.49834	0.112245	-18.9773	0.0126554
ILMN_1748291	C1orf55	12.0619	0.062203	22.3573	0.00581122
ILMN_1786470	C1orf74	10.0928	0.0978854	22.1386	0.00611139
ILMN_2283388	C20orf24	-4.58665	0.347804	-17.2411	0.0188753
ILMN_2350607	C20orf7	27.794	0.00166188	40.8683	8.18786e-05
ILMN_1813344	C20orf7	12.6464	0.0543701	15.3264	0.0293331
ILMN_2211724	C21orf24	-17.4922	0.0178146	-8.58318	0.138574
ILMN_1737588	C21orf33	19.0843	0.0123472	6.09609	0.245692
ILMN_1695959	C21orf63	-16.6653	0.021551	-31.8324	0.000655782
ILMN_1759595	C22orf29	6.19366	0.240234	13.7776	0.0419022
ILMN_3248551	C2CD4B	-15.5338	0.0279655	-40.3023	9.32769e-05
ILMN_2090558	C2orf25	0.80208	0.831365	14.7113	0.033796
ILMN_1724376	C2orf30	9.35975	0.115884	13.8814	0.040913
ILMN_1660275	C2orf43	-13.829	0.0414097	-27.1889	0.00191032
ILMN_1795007	C2orf47	1.80812	0.659459	14.1714	0.0382698
ILMN_1671116	C3orf21	-4.98933	0.317005	-17.8928	0.0162451
ILMN_1793724	C3orf31	7.8079	0.165657	13.9648	0.0401351
ILMN_1815682	C3orf37	-5.32987	0.293098	-30.0887	0.00097979
ILMN_1698677	C4orf27	9.74962	0.105935	16.6394	0.0216802
ILMN_2338921	C4orf41	8.94118	0.127609	18.6523	0.0136386
ILMN_2072101	C4orf49	-9.77129	0.105407	-45.0819	3.10317e-05
ILMN_3236160	C4orf49	-12.3077	0.0587801	-33.0615	0.000494142
ILMN_1677292	C5orf30	-17.5493	0.0175821	-24.4164	0.00361709
ILMN_3237850	C5orf51	13.278	0.0470108	25.1438	0.00305925
ILMN_1783023	C5orf51	23.0255	0.00498254	4.28133	0.373136
ILMN_1720858	C6orf115	10.7001	0.0851127	20.542	0.00882682
ILMN_1778951	C6orf203	6.26707	0.236207	13.9222	0.0405308
ILMN_2285708	C6orf48	-13.6169	0.0434818	-7.1518	0.192672
ILMN_1754920	C6orf58	-13.9053	0.0406883	-73.8606	4.11095e-08
ILMN_1705116	C6orf85	-1.99814	0.631228	-22.0017	0.00630711
ILMN_1763011	C7orf10	3.94571	0.403115	19.9291	0.0101645
ILMN_1751051	C7orf25	17.1363	0.019336	2.83257	0.520887
ILMN_2246083	C7orf28B	1.17988	0.762101	14.5798	0.0348351
ILMN_2081335	C7orf44	-4.61771	0.345326	-27.1402	0.00193189
ILMN_1702197	C9orf140	-4.50469	0.354431	-21.2956	0.00742066
ILMN_2079098	C9orf80	-46.7736	2.10204e-05	-13.901	0.0407289
ILMN_1714148	C9orf90	-6.44129	0.226919	-13.7145	0.0425158
ILMN_1726574	CACYBP	-2.36681	0.579854	-23.9089	0.00406548
ILMN_2324002	CALD1	-0.562397	0.878537	46.0743	2.46928e-05
ILMN_1730487	CALD1	8.74782	0.133419	33.9881	0.000399201
ILMN_1778242	CALM1	3.69126	0.427439	64.3452	3.67688e-07
ILMN_1795561	CAMK1D	-10.2605	0.0941781	-17.755	0.0167688
ILMN_1744647	CAND1	10.3206	0.092883	17.1961	0.0190717
ILMN_1716057	CAPN2	-16.1813	0.0240917	-4.65199	0.342611
ILMN_2286400	CAPS	6.82839	0.207568	14.4747	0.0356888
ILMN_2053921	CAPZB	-14.0746	0.0391329	-0.774966	0.836572
ILMN_1809477	CARHSP1	-6.13218	0.243659	-17.4978	0.0177917
ILMN_2410540	CASP2	16.6665	0.0215451	15.8106	0.0262388
ILMN_1736568	CASP2	7.39365	0.182236	14.9666	0.0318671
ILMN_2322806	CAST	1.58283	0.694571	13.101	0.0489667
ILMN_1735220	CAV2	-15.4081	0.0287865	-25.3937	0.00288821
ILMN_1809003	CBR1	-3.75971	0.420755	-17.7306	0.0168634
ILMN_1652237	CBR3	-4.87954	0.325122	-25.5655	0.00277618
ILMN_2150352	CBWD5	-0.127723	0.971019	25.1378	0.00306351
ILMN_1778371	CCBL2	12.8929	0.0513696	18.604	0.013791
ILMN_1792456	CCDC104	12.6544	0.0542704	30.4759	0.000896212
ILMN_1809889	CCDC117	18.7207	0.0134255	9.75503	0.105803
ILMN_1722863	CCDC36	4.17481	0.382401	14.7192	0.0337349
ILMN_1740609	CCL15	-2.05917	0.622419	-13.1797	0.0480874
ILMN_1657234	CCL20	-10.071	0.0983784	-18.1481	0.0153175
ILMN_1747355	CCL3L1	13.9516	0.0402565	10.4542	0.0900694
ILMN_1773245	CCL3L1	14.2563	0.0375295	5.09883	0.309113
ILMN_2105573	CCL3L3	14.5446	0.0351189	4.45279	0.358691
ILMN_1716276	CCL4L2	21.8171	0.00658091	2.5039	0.561837
ILMN_1772964	CCL8	-7.96131	0.159908	-18.8938	0.0129009
ILMN_1786125	CCNA2	26.1805	0.00240961	4.24171	0.376555
ILMN_1752394	CCNB1IP1	11.8351	0.0655369	14.1922	0.0380875
ILMN_1667081	CCND2	7.71038	0.169419	42.7273	5.33672e-05
ILMN_2387696	CCR6	-10.3999	0.091203	-24.6649	0.00341592
ILMN_1773992	CCRL1	-15.7465	0.0266286	-39.8254	0.000104102
ILMN_1706246	CCT5	13.5427	0.0442311	7.72324	0.168918
ILMN_1703718	CCT7	-4.67663	0.340672	-13.5093	0.0445726
ILMN_2060413	CD24	-9.38811	0.11513	-43.4082	4.56225e-05
ILMN_2365307	CD276	2.48732	0.563986	17.2422	0.0188705
ILMN_2341229	CD34	-19.6833	0.0107564	-4.23998	0.376706
ILMN_1800540	CD55	14.0042	0.0397724	104.832	3.28724e-11
ILMN_1753468	CD63	-6.14425	0.242982	-14.9671	0.0318633
ILMN_1738424	CDC42	-2.23128	0.598236	24.469	0.00357351
ILMN_1737184	CDCA7	-14.9979	0.0316381	-22.9561	0.00506275
ILMN_1781987	CDK5	-2.48937	0.563719	-16.3957	0.0229316
ILMN_1778917	CDK7	-2.99803	0.501415	-16.2982	0.0234517
ILMN_1718565	CDKN1C	-1.82239	0.657295	-16.6088	0.0218332
ILMN_1748883	CDKN2D	-20.235	0.00947318	-13.1029	0.0489456
ILMN_1744147	CEBPZ	8.3165	0.14735	17.1357	0.0193388
ILMN_1716279	CENPE	13.1744	0.0481466	1.13068	0.770783
ILMN_2368721	CENPM	-5.1873	0.30288	-20.7567	0.00840109
ILMN_1668814	CENPM	-4.60921	0.346002	-15.4142	0.028746
ILMN_1795918	CENTG3	2.57118	0.5532	21.7626	0.00666402
ILMN_1746832	CEP290	11.8388	0.0654822	13.4284	0.0454107
ILMN_2388975	CERK	9.5405	0.11116	79.538	1.11224e-08
ILMN_1767475	CERK	17.7242	0.0168882	16.199	0.0239937
ILMN_1741021	CH25H	9.76793	0.105489	13.2291	0.0475429
ILMN_1674231	CHAF1B	-17.8864	0.0162691	-16.2021	0.0239768
ILMN_1744138	CHCHD7	3.68972	0.42759	17.4106	0.0181528
ILMN_1685551	CHD4	-8.7155	0.134416	-17.4565	0.017962
ILMN_1656621	CHMP2A	-6.46995	0.225427	-18.6868	0.0135307
ILMN_1771233	CHMP4B	9.15839	0.121384	18.0932	0.0155123
ILMN_3251545	CHMP5	29.645	0.00108518	89.1962	1.20331e-09
ILMN_1795933	CHMP7	-13.781	0.0418695	-10.9558	0.0802446
ILMN_1779401	CHP	2.14706	0.609949	20.7195	0.00847328
ILMN_2361768	CHRNA1	1.77899	0.663898	53.0342	4.97254e-06
ILMN_1798700	CHRNA1	5.52549	0.280189	13.3356	0.0463918
ILMN_1677719	CHST1	1.97262	0.634949	15.4655	0.0284084
ILMN_1735058	CHST12	-9.1293	0.1222	-13.497	0.0446989
ILMN_1732831	CHST7	-0.607284	0.869504	-14.2254	0.037797
ILMN_1740407	CHSY3	21.8685	0.00650347	105.561	2.77922e-11
ILMN_1735199	CIAPIN1	0.945559	0.804348	13.2119	0.0477322
ILMN_1728197	CLDN5	-18.2817	0.0148536	-46.5362	2.22016e-05
ILMN_2142185	CLEC14A	-3.37701	0.459514	-17.9761	0.0159363
ILMN_1678775	CLEC2D	15.2615	0.0297749	13.5029	0.0446381
ILMN_1787109	CLK2	-4.31485	0.370267	17.5069	0.0177545
ILMN_1725705	CLPP	-3.65032	0.431487	-16.153	0.0242495
ILMN_1709894	CLPX	-4.95501	0.319521	17.5467	0.0175925
ILMN_2169839	CNBP	5.45409	0.284833	15.5068	0.0281398
ILMN_1708486	CNN2	1.64977	0.683948	17.3848	0.018261
ILMN_2136177	CNOT6	18.2077	0.0151089	19.8508	0.0103494
ILMN_3232701	CNRIP1	-13.828	0.0414194	-7.83334	0.16469
ILMN_1753498	COASY	-2.75035	0.530841	-18.4552	0.0142718
ILMN_1788377	COL27A1	2.38125	0.57793	16.5136	0.0223171
ILMN_1653028	COL4A1	6.58069	0.219751	17.8741	0.0163152
ILMN_2337941	COPS8	0.914806	0.810064	29.6995	0.00107164
ILMN_1801378	COQ3	14.5845	0.0347973	1.24304	0.751097
ILMN_1652207	COX4I1	-5.09889	0.309109	-16.9169	0.0203379
ILMN_1722583	COX4NB	1.54208	0.70112	15.1577	0.0304953
ILMN_1654151	COX6C	16.2927	0.0234818	4.65831	0.342112
ILMN_1798189	COX7C	17.3974	0.0182078	6.83479	0.207262
ILMN_3240389	CPOX	25.2436	0.00298976	3.4402	0.452877
ILMN_1660426	CPSF4	-0.771638	0.837214	-19.3161	0.0117055
ILMN_1690282	CRADD	-11.8038	0.0660114	-13.9996	0.0398142
ILMN_2334243	CREB1	-10.9501	0.0803515	-14.6407	0.0343501
ILMN_1760593	CRY1	3.25937	0.472131	18.5378	0.0140028
ILMN_1760708	CRYBB2	-6.0782	0.246706	-22.7622	0.00529391
ILMN_1661861	CSF2	-18.1533	0.0152993	-51.4698	7.12888e-06
ILMN_1719158	CTBP1	-1.12737	0.77137	-16.7508	0.0211313
ILMN_2144574	CTBS	19.6701	0.0107893	3.43746	0.453163
ILMN_1665655	CTDSPL2	-10.1798	0.0959453	-20.1332	0.00969807
ILMN_1725090	CTHRC1	5.00585	0.315802	13.1945	0.0479238
ILMN_1757350	CTNNB1	4.04351	0.394139	23.0661	0.00493619
ILMN_1746396	CTNNB1	7.84414	0.164281	17.0171	0.0198744
ILMN_1783285	CTPS	7.03965	0.197713	19.2047	0.0120097
ILMN_2390853	CTSH	-14.2961	0.0371868	-21.4937	0.00708976
ILMN_1758895	CTSK	-40.5302	8.85081e-05	-24.8178	0.0032978
ILMN_2393712	CTTN	-5.43862	0.28585	-20.7242	0.00846402
ILMN_2331163	CUL4A	2.10193	0.616321	19.3562	0.0115978
ILMN_1787897	CXCL1	-12.3075	0.0587829	-33.7196	0.000424662
ILMN_2171384	CXCL5	11.2761	0.0745406	26.6883	0.00214371
ILMN_1779234	CXCL6	-8.02711	0.157503	-17.5723	0.0174893
ILMN_2320888	CXCR4	14.766	0.0333733	33.9004	0.000407347
ILMN_1801584	CXCR4	36.8106	0.000208421	27.6615	0.00171336
ILMN_1798360	CXCR7	-14.8869	0.0324574	-31.0991	0.000776404
ILMN_2371458	CXCR7	-6.94438	0.202098	-28.8152	0.00131364
ILMN_1768176	CXorf26	8.67801	0.135581	13.373	0.0459936
ILMN_2143261	CXorf40B	-0.253359	0.943331	20.7146	0.00848281
ILMN_3247835	CXorf64	-2.77643	0.527664	-30.7787	0.000835855
ILMN_2312194	CYB5A	-1.5597	0.698281	-15.6467	0.0272478
ILMN_2087692	CYBRD1	-19.5218	0.011164	-6.13002	0.24378
ILMN_2173291	CYP4B1	-12.0737	0.0620337	-26.2952	0.0023468
ILMN_2188264	CYR61	-6.29307	0.234797	-13.7999	0.0416877
ILMN_2201596	CYTL1	3.09682	0.490138	50.237	9.46893e-06
ILMN_1658425	DAG1	-4.37309	0.365335	-16.6176	0.0217892
ILMN_2112493	DAP	-2.26331	0.593839	-15.6791	0.027045
ILMN_1708340	DAPK1	-8.91358	0.128423	-14.4975	0.0355016
ILMN_1813836	DARS	5.57649	0.276918	17.8187	0.0165244
ILMN_1730612	DBNDD2	-13.4268	0.0454271	-18.6563	0.013626
ILMN_1669905	DCP2	14.4533	0.0358648	10.9429	0.0804833
ILMN_1740737	DCPS	-11.2515	0.074963	-18.9806	0.0126456
ILMN_2412807	DCTN1	-0.923169	0.808506	-13.3294	0.0464579
ILMN_3242459	DCTPP1	-9.77215	0.105386	-19.6571	0.0108215
ILMN_2389429	DCUN1D4	-17.1569	0.0192445	-3.94377	0.403295
ILMN_1735461	DDX21	1.06427	0.782659	29.2851	0.00117892
ILMN_2215382	DDX51	-16.2072	0.0239485	-5.78595	0.263879
ILMN_1725661	DEFA1B	-13.5526	0.0441303	-5.73433	0.267034
ILMN_1760954	DENR	5.74376	0.266455	19.677	0.0107722
ILMN_2385220	DFFA	-6.51365	0.223169	-33.2087	0.000477675
ILMN_1743432	DGUOK	19.2518	0.0118801	2.01366	0.628977
ILMN_1707901	DHRS7B	-5.94292	0.254512	-26.5182	0.00222936
ILMN_2090123	DHX29	-1.02487	0.789793	17.5389	0.0176241
ILMN_2100000	DHX36	22.0395	0.00625241	20.9913	0.00795924
ILMN_2180352	DIP2B	21.6418	0.00685204	19.096	0.0123141
ILMN_1755589	DIP2B	20.9587	0.00801912	17.7717	0.0167043
ILMN_1795822	DIS3L	-2.52467	0.559155	-33.7614	0.000420595
ILMN_1736704	DIXDC1	8.27848	0.148646	30.1132	0.000974275
ILMN_1671257	DKC1	6.53931	0.221855	14.7892	0.0331956
ILMN_1773337	DKK1	-46.7759	2.10091e-05	-37.7934	0.00016621
ILMN_1815673	DKK3	13.1377	0.0485542	13.225	0.0475885
ILMN_1706583	DLAT	0.758773	0.839697	13.6323	0.0433281
ILMN_1664577	DLD	21.907	0.00644609	14.2809	0.0373171
ILMN_1749829	DLGAP5	23.6436	0.00432155	9.09127	0.123274
ILMN_1770127	DNAJA2	15.0274	0.0314239	20.9316	0.00806938
ILMN_1753243	DNAJB11	4.29308	0.372127	13.6631	0.0430215
ILMN_1773742	DNAJB9	-13.0483	0.0495644	-13.3952	0.0457596
ILMN_2311020	DNAJC12	-4.20118	0.380087	-14.3801	0.0364745
ILMN_1785177	DNAJC14	18.5198	0.0140611	15.4386	0.0285854
ILMN_1663616	DNAJC7	18.8819	0.0129362	23.001	0.00501075
ILMN_1685260	DNM1L	7.83527	0.164616	18.6121	0.0137653
ILMN_1724826	DNM1L	4.3861	0.364242	14.5576	0.0350135
ILMN_1734317	DPF2	-10.5298	0.0885155	-40.5521	8.80613e-05
ILMN_1672503	DPYSL2	15.2982	0.0295245	3.04198	0.496366
ILMN_1679262	DPYSL3	20.0132	0.00996962	17.7937	0.01662
ILMN_2380698	DSTN	13.8543	0.041169	23.5339	0.00443207
ILMN_1740861	DTWD1	6.16964	0.241566	16.2195	0.023881
ILMN_1781285	DUSP1	-28.5816	0.00138624	-13.5164	0.0445002
ILMN_1677466	DUSP6	3.68352	0.428201	14.1914	0.0380941
ILMN_2137464	DVL3	0.540762	0.882925	16.3278	0.0232927
ILMN_2157435	DYNLRB1	-1.94709	0.638691	-16.3221	0.0233236
ILMN_2400326	DYRK3	-0.780702	0.835468	21.848	0.0065343
ILMN_1685012	EAF1	6.29861	0.234498	25.3977	0.00288558
ILMN_1653143	ECD	0.294412	0.934456	-14.3704	0.0365562
ILMN_2167011	ECHDC1	25.2423	0.00299071	17.9142	0.0161652
ILMN_1653504	EDG1	-23.7534	0.00421368	-38.2271	0.000150415
ILMN_1810810	EEF1A1	-0.943315	0.804764	-371.334	7.35599e-38
ILMN_2108735	EEF1A2	-22.178	0.00605612	-11.5395	0.0701541
ILMN_1685678	EEF1B2	16.0181	0.0250144	26.3485	0.00231818
ILMN_1701930	EEF1B2	14.4673	0.0357495	14.5109	0.0353922
ILMN_1725105	EEF1E1	-2.16022	0.608105	16.31	0.0233882
ILMN_1745623	EFCAB4A	-12.3189	0.058629	-14.3263	0.0369293
ILMN_1664776	EFR3A	3.95784	0.401991	32.6663	0.000541216
ILMN_2192693	EIF3M	23.1638	0.00482635	11.2967	0.0741864
ILMN_1722900	EIF4A1	21.0729	0.0078111	12.803	0.0524444
ILMN_2380946	EIF4G2	6.0953	0.245737	15.7953	0.0263311
ILMN_1815733	EIF5	-13.4011	0.0456975	-16.4962	0.0224068
ILMN_1787410	EIF6	-16.8375	0.0207132	-5.17159	0.303977
ILMN_1655930	ELL2	1.44637	0.716741	17.6173	0.0173089
ILMN_2174369	ELOVL5	14.8626	0.032639	32.6712	0.000540604
ILMN_1709132	ELP2	19.614	0.0109294	56.0905	2.46011e-06
ILMN_1710756	ENO1	8.88523	0.129264	16.3787	0.0230213
ILMN_1781761	ENPP4	-2.5049	0.561707	-13.968	0.040105
ILMN_2109197	EPB41L3	4.79202	0.33174	17.8777	0.0163014
ILMN_1770245	EPB41L5	-7.7431	0.168148	-22.258	0.00594572
ILMN_2377496	ERCC1	-17.5192	0.0177042	-1.39063	0.726001
ILMN_1665510	ERRFI1	-0.5884	0.873293	-21.5932	0.0069292
ILMN_1773262	ESM1	7.1415	0.19313	25.9323	0.00255132
ILMN_2212878	ESM1	7.75971	0.167506	17.9224	0.0161346
ILMN_2122103	ETS1	4.761	0.334118	14.0142	0.0396804
ILMN_2413251	EWSR1	13.6295	0.0433557	20.4535	0.0090084
ILMN_1697735	EWSR1	15.4624	0.0284292	11.5816	0.0694774
ILMN_1651628	EXOC6	-11.2434	0.0751038	-21.2917	0.00742726
ILMN_1734194	EXOSC3	1.57774	0.695386	13.0282	0.0497939
ILMN_1756162	EXOSC8	16.5455	0.0221541	-0.838885	0.82435
ILMN_2129927	EXT1	-0.191539	0.956855	21.0791	0.00779989
ILMN_2221507	F2R	-16.467	0.0225581	-9.35067	0.116127
ILMN_2041190	F2RL1	5.82388	0.261585	51.582	6.94707e-06
ILMN_1790249	F8A1	3.36538	0.460747	18.5074	0.0141012
ILMN_1773006	FABP4	11.7757	0.0664397	24.8377	0.00328272
ILMN_2146761	FABP5	17.7988	0.0166006	19.5045	0.0112087
ILMN_1696302	FABP5	17.6307	0.0172557	13.0039	0.0500741
ILMN_3178258	FABP5L2	25.7957	0.00263286	40.0896	9.79568e-05
ILMN_3266606	FABP5L2	22.3203	0.00586101	18.8362	0.013073
ILMN_2146657	FAHD2B	-15.8824	0.0258084	-7.91457	0.161638
ILMN_1775498	FAM100B	-13.2852	0.0469328	-19.8459	0.0103612
ILMN_1786789	FAM102B	8.13093	0.153782	17.33	0.0184926
ILMN_1763365	FAM103A1	15.7726	0.0264692	10.2259	0.0949317
ILMN_1807201	FAM104A	6.04919	0.24836	22.1525	0.00609191
ILMN_1739942	FAM117B	34.1523	0.000384389	16.7594	0.021089
ILMN_2163306	FAM120A	16.223	0.0238619	17.9707	0.0159561
ILMN_2405233	FAM133B	7.8526	0.163961	24.1787	0.00382056
ILMN_2225608	FAM135A	9.74298	0.106097	13.2314	0.0475179
ILMN_1658160	FAM156A	-0.196066	0.955858	15.1937	0.0302436
ILMN_1652000	FAM156A	3.36264	0.461038	13.9308	0.0404502
ILMN_1713402	FAM160A2	3.49949	0.446736	14.4729	0.0357035
ILMN_2129388	FAM190B	6.20207	0.239769	13.8837	0.0408915
ILMN_1809400	FAM49B	11.612	0.0689914	14.2528	0.0375599
ILMN_1670807	FAM84B	29.6155	0.00109258	50.5347	8.84151e-06
ILMN_1753482	FAM86C	6.8328	0.207358	19.2737	0.0118204
ILMN_1779813	FAM96B	-7.32419	0.185174	-13.1327	0.0486101
ILMN_1735453	FAM98A	17.7795	0.0166745	24.5702	0.00349123
ILMN_1754045	FANCL	-0.571189	0.876761	-22.4072	0.00574492
ILMN_2202915	FAR2	7.03308	0.198012	17.4034	0.0181827
ILMN_1694596	FAR2	9.99122	0.100202	14.6371	0.0343785
ILMN_1664614	FAU	-7.55035	0.175778	-16.4532	0.0226298
ILMN_1664176	FBLN5	26.2415	0.00237603	69.3291	1.16704e-07
ILMN_2223941	FBLN5	34.8573	0.00032679	48.9304	1.27926e-05
ILMN_1794187	FBXL3	4.87169	0.32571	14.601	0.0346656
ILMN_1652280	FBXO32	2.50289	0.561968	20.3915	0.00913806
ILMN_1703955	FBXO32	9.32216	0.116892	14.6879	0.0339788
ILMN_2144088	FDFT1	-2.24254	0.596686	-18.9622	0.0126994
ILMN_1804248	FDPS	-11.6284	0.0687329	-15.2041	0.0301712
ILMN_1779071	FEZ1	-2.53359	0.558009	-17.6849	0.0170416
ILMN_2105919	FGF2	-7.64422	0.17202	-13.5275	0.0443865
ILMN_1719392	FH	10.0812	0.0981487	24.8063	0.00330649
ILMN_1738578	FILIP1L	-8.35388	0.146087	-15.9962	0.0251408
ILMN_2391150	FILIP1L	-9.64043	0.108632	-15.7784	0.0264336
ILMN_1787345	FKBP11	-3.97703	0.400218	-16.4089	0.0228618
ILMN_1665243	FKBP14	-23.8927	0.00408062	-11.4083	0.0723053
ILMN_1683658	FKBP1A	0.0197191	0.99547	15.5511	0.0278543
ILMN_2104784	FKBP3	2.84307	0.519629	15.9453	0.0254371
ILMN_1754114	FLJ20021	-6.3569	0.231372	-15.5563	0.0278211
ILMN_1706558	FLJ20628	21.6932	0.00677144	11.4565	0.0715071
ILMN_3247023	FLJ22536	19.7094	0.010692	25.1925	0.00302519
ILMN_1684155	FLJ23584	-3.77015	0.419745	-13.5422	0.0442368
ILMN_1769615	FLRT2	-14.9491	0.0319953	-22.0219	0.00627787
ILMN_2395214	FMNL3	6.02339	0.24984	15.8983	0.0257142
ILMN_1754600	FNBP1L	14.6458	0.0343101	-3.72392	0.424236
ILMN_3253456	FNDC3B	38.0593	0.00015634	12.6036	0.0549086
ILMN_2128668	FOXJ3	14.8139	0.0330075	3.76467	0.420274
ILMN_1712095	FOXO4	-3.58711	0.437814	-15.604	0.027517
ILMN_2130635	FOXRED2	-7.67872	0.170658	-21.6244	0.00687951
ILMN_1678961	FRMD4A	-1.45018	0.716114	15.3713	0.0290313
ILMN_2201678	FSTL1	13.3307	0.0464444	6.66854	0.215351
ILMN_1730670	FSTL3	2.87471	0.515857	14.3605	0.0366394
ILMN_2353033	FUBP3	-5.51727	0.28072	16.0588	0.0247808
ILMN_2154053	FVT1	24.718	0.00337446	38.444	0.000143088
ILMN_2380801	FYN	-10.3713	0.091806	-19.8848	0.0102688
ILMN_1686555	FYN	-2.69789	0.537292	-14.6775	0.0340606
ILMN_1670439	FYTTD1	4.70434	0.338506	24.3069	0.00370943
ILMN_1659297	FZD6	3.38928	0.458218	13.8073	0.0416165
ILMN_2395375	GABBR1	1.59591	0.692483	19.978	0.0100508
ILMN_2161007	GABPB2	-12.479	0.0565067	-19.3142	0.0117107
ILMN_1718977	GADD45B	1.83835	0.654885	15.954	0.0253863
ILMN_1799744	GALC	15.8219	0.0261701	12.1117	0.0614935
ILMN_1723124	GALK2	-3.78015	0.41878	-13.3997	0.0457122
ILMN_1671482	GALM	-4.21819	0.378601	-17.705	0.016963
ILMN_1803977	GALNT1	8.12525	0.153984	16.5	0.0223873
ILMN_1681984	GALNT10	9.4678	0.113037	69.4715	1.12941e-07
ILMN_1343295	GAPDH	-4.83124	0.328758	-14.3254	0.0369373
ILMN_3263329	GAR1	8.34486	0.146391	17.7763	0.0166867
ILMN_1789702	GBE1	3.48822	0.447897	16.7195	0.0212837
ILMN_1771385	GBP4	-10.2482	0.0944455	-14.6145	0.034558
ILMN_1680390	GCNT2	-5.8116	0.262325	-13.3939	0.0457734
ILMN_1754178	GDI2	4.29362	0.372081	13.375	0.0459725
ILMN_2220184	GFPT1	3.60616	0.435897	39.3287	0.000116715
ILMN_2101526	GGCT	10.1918	0.0956803	22.5589	0.0055477
ILMN_1681754	GGH	12.3219	0.0585877	13.3876	0.0458395
ILMN_1809590	GINS2	-4.72084	0.337222	-40.829	8.2622e-05
ILMN_1807501	GINS4	-5.16429	0.304489	-18.4119	0.0144148
ILMN_1671106	GJA4	22.004	0.00630381	30.9199	0.000809122
ILMN_1722753	GJA5	15.7827	0.0264079	36.9031	0.000204027
ILMN_2397484	GJC1	-13.1741	0.0481494	-8.47892	0.141941
ILMN_1766637	GLA	2.64345	0.544071	-15.2537	0.0298285
ILMN_2093674	GMFB	-2.45201	0.56859	-31.2069	0.000757367
ILMN_1804476	GMPPA	-3.24391	0.473815	-21.8497	0.00653182
ILMN_1773645	GMPPB	-14.4669	0.035753	-10.5218	0.0886788
ILMN_1806106	GNL3	6.32559	0.233045	13.1791	0.0480942
ILMN_1784709	GNPDA1	-3.5497	0.441601	-19.3695	0.0115625
ILMN_1773741	GOLGA5	5.29869	0.29521	19.0202	0.0125308
ILMN_1767837	GOLT1B	9.78173	0.105154	16.8407	0.0206981
ILMN_1758213	GPAM	7.29821	0.186285	19.2129	0.0119869
ILMN_2178855	GPAM	2.48812	0.563882	16.1816	0.0240903
ILMN_2384056	GPER	-6.81245	0.208332	-14.6939	0.0339324
ILMN_2367010	GPR126	-2.92957	0.509381	-31.522	0.000704368
ILMN_1741224	GPR137C	-3.36222	0.461082	-18.188	0.0151774
ILMN_2283325	GPR177	12.8738	0.0515959	25.5608	0.00277922
ILMN_1753913	GPR177	-6.41957	0.228057	-18.8747	0.0129578
ILMN_1660549	GPR177	3.80242	0.416637	15.4428	0.0285576
ILMN_2074477	GPR4	5.59029	0.276039	21.8587	0.00651821
ILMN_1671142	GPR68	21.1057	0.00775225	70.6138	8.68197e-08
ILMN_1662799	GPSM3	-10.6805	0.0854972	-20.8298	0.00826071
ILMN_1734353	GPX4	-14.5804	0.0348306	-18.8715	0.0129672
ILMN_1721138	GRPEL2	11.4525	0.0715724	116.93	2.02749e-12
ILMN_1806601	GRSF1	6.4797	0.224921	17.5736	0.017484
ILMN_1745798	GTF2F2	19.7572	0.0105749	26.8589	0.00206114
ILMN_1680501	GTF2IRD2B	-11.4734	0.0712302	-18.4366	0.014333
ILMN_1691578	GTF3C6	14.9273	0.0321565	3.1763	0.481249
ILMN_1808590	GUCY1A3	-4.40873	0.362349	-27.913	0.00161696
ILMN_1802690	GULP1	3.4673	0.45006	17.8844	0.0162767
ILMN_1695706	H3F3B	21.0954	0.00777071	6.78408	0.209697
ILMN_1721136	H6PD	-6.99505	0.199754	-14.7044	0.03385
ILMN_2379520	HAGH	-2.01117	0.629337	-16.3539	0.0231531
ILMN_1654319	HAPLN3	3.17027	0.481917	13.8148	0.0415448
ILMN_1715113	HARS2	8.09673	0.154998	21.9403	0.00639684
ILMN_3253579	HAUS8	-18.2199	0.0150666	-17.1718	0.0191787
ILMN_2289775	HAX1	-1.75024	0.668308	-19.4368	0.0113847
ILMN_2121408	HBEGF	-22.2668	0.00593368	-20.9366	0.00806006
ILMN_1781638	HDDC3	-2.33056	0.584714	-21.6048	0.00691068
ILMN_1784256	HDGFRP3	10.5318	0.0884759	20.5798	0.00875022
ILMN_1787762	HEATR1	1.67607	0.679819	13.2517	0.0472966
ILMN_1791106	HEATR6	21.3386	0.00734753	3.87205	0.41001
ILMN_1802557	HEBP1	-16.966	0.0201095	-17.332	0.0184842
ILMN_1775268	HECW2	3.69344	0.427224	56.3744	2.3044e-06
ILMN_1783610	HELLS	-15.6662	0.0271259	-16.7137	0.0213121
ILMN_1678922	HERC4	-3.19732	0.478926	-21.6595	0.00682424
ILMN_1729749	HERC5	-8.46634	0.142353	-16.7824	0.0209776
ILMN_1804150	HIBADH	-4.44968	0.358949	-16.5137	0.0223168
ILMN_2379788	HIF1A	0.682283	0.854617	13.6775	0.0428792
ILMN_2230016	HIGD1A	4.1142	0.387775	13.2592	0.0472155
ILMN_1687440	HIPK2	19.6654	0.0108008	1.17219	0.763451
ILMN_2075334	HIST1H4C	-9.43767	0.113824	-40.4095	9.10011e-05
ILMN_2144426	HIST2H2AA3	-7.2944	0.186449	-15.8331	0.0261029
ILMN_3242900	HIST2H2AA4	-5.74578	0.266331	-18.806	0.0131644
ILMN_1768973	HIST2H2AC	-14.0712	0.0391634	-10.1171	0.097339
ILMN_2203950	HLA-A	2.50305	0.561946	15.589	0.0276119
ILMN_1685954	HMBS	-6.58619	0.219473	-13.1581	0.0483275
ILMN_3257884	HMGXB4	12.3277	0.0585102	13.5573	0.0440827
ILMN_1800512	HMOX1	-1.94381	0.639173	-18.8358	0.0130745
ILMN_1658807	HMOX2	7.10168	0.194909	13.1483	0.0484367
ILMN_2384591	HN1	11.6783	0.0679474	30.053	0.000987876
ILMN_3273854	HNRNPA2B1	0.529807	0.885155	15.6581	0.0271765
ILMN_3270641	HNRNPH3	4.72668	0.336769	16.1521	0.0242541
ILMN_3269405	HNRNPM	13.9136	0.0406107	24.4939	0.00355311
ILMN_1654920	HNRPH3	14.63	0.0344349	11.5054	0.0707063
ILMN_1712357	HNRPK	13.4351	0.0453405	3.28153	0.469728
ILMN_1791575	HNRPLL	6.52845	0.22241	22.0316	0.00626388
ILMN_1753613	HOXA5	-7.20104	0.1905	-22.3801	0.00578078
ILMN_1667711	HRASLS3	-2.84395	0.519523	-16.404	0.0228877
ILMN_2184789	HSCB	-3.67274	0.429265	-14.0225	0.0396047
ILMN_1676897	HSPA12B	-12.6294	0.0545834	-14.5113	0.0353889
ILMN_3236821	HSPBL2	-0.461214	0.899246	39.3326	0.000116611
ILMN_1676563	HTRA1	8.58153	0.138627	13.6426	0.043225
ILMN_1733956	IARS	1.95612	0.637364	49.5762	1.1025e-05
ILMN_1675669	IBTK	11.7996	0.066075	23.0121	0.00499795
ILMN_1786823	ICAM2	-12.7409	0.0532003	-21.7869	0.00662695
ILMN_1682717	IER3	-7.13701	0.19333	-15.0122	0.0315345
ILMN_1710937	IFI16	-16.5301	0.0222327	-18.7808	0.0132409
ILMN_1745374	IFI35	-9.95357	0.101075	-15.0268	0.0314286
ILMN_1765146	IFNAR2	1.87246	0.649761	15.7686	0.0264935
ILMN_3235216	IFT20	9.82208	0.104182	36.6105	0.00021825
ILMN_2063500	IFT52	11.6437	0.0684908	16.1553	0.0242367
ILMN_1768505	IL13RA1	8.99564	0.126019	27.3272	0.00185047
ILMN_1724181	IL15	-3.46549	0.450247	-13.1794	0.0480905
ILMN_1778457	IL18	-13.1512	0.0484039	-14.5746	0.0348774
ILMN_1775501	IL1B	38.9502	0.000127343	2.64486	0.543893
ILMN_2242900	IL1RL1	-16.8228	0.0207834	-69.8435	1.0367e-07
ILMN_2313672	IL1RL1	-4.38517	0.36432	-20.2601	0.00941856
ILMN_1809099	IL33	-19.165	0.0121199	-20.4484	0.0090191
ILMN_1699651	IL6	-54.264	3.74625e-06	-56.5787	2.1985e-06
ILMN_2342579	IL7R	-33.9083	0.000406598	-14.3218	0.0369675
ILMN_1666733	IL8	-8.45822	0.142619	-36.885	0.000204878
ILMN_2184373	IL8	-14.4209	0.0361332	-29.5278	0.00111487
ILMN_2094061	IMPA2	-13.569	0.0439639	-17.1168	0.0194233
ILMN_1664608	INPP5A	2.05625	0.622838	15.1208	0.0307553
ILMN_1686553	INTS2	1.83747	0.655018	13.6094	0.0435571
ILMN_1683328	IP6K2	20.3863	0.00914893	5.69209	0.269644
ILMN_1803819	IQGAP1	2.49458	0.563043	22.8118	0.00523384
ILMN_1745964	IRAK2	-0.74817	0.84175	-15.5725	0.0277175
ILMN_2072357	IRF6	13.1847	0.0480319	24.5628	0.00349719
ILMN_2083469	IRS2	3.15318	0.483818	-18.7425	0.0133582
ILMN_2219556	ISCA1	15.7602	0.0265449	11.4102	0.0722737
ILMN_1723467	ITGB1	11.0137	0.0791824	20.7631	0.00838869
ILMN_1733324	ITGB3	2.36613	0.579946	24.408	0.00362411
ILMN_1718769	ITSN1	-18.4756	0.0142051	-18.0623	0.0156233
ILMN_1764177	JARID2	10.4717	0.0897078	17.4495	0.0179907
ILMN_1682727	JAZF1	9.24655	0.118945	27.097	0.00195119
ILMN_1687275	JUB	-0.811535	0.829557	15.0651	0.0311524
ILMN_1773427	KANK1	5.96132	0.253436	13.075	0.0492602
ILMN_3243142	KAT2B	-21.5508	0.00699712	-56.6592	2.15813e-06
ILMN_2235785	KCNH6	-14.8014	0.0331025	-1.93989	0.639752
ILMN_1780334	KCNJ2	-1.55948	0.698315	-17.1802	0.0191418
ILMN_1652065	KCNMB1	6.71642	0.21299	23.5928	0.00437239
ILMN_1703500	KCNQ2	7.25228	0.188266	17.1908	0.0190949
ILMN_1742332	KCTD12	-28.6307	0.00137066	-87.0667	1.96487e-09
ILMN_1798952	KDELR3	8.08559	0.155396	21.3705	0.00729369
ILMN_1727790	KHDRBS3	14.1005	0.0389005	64.6873	3.3984e-07
ILMN_1691747	KHDRBS3	8.6678	0.1359	45.8163	2.62041e-05
ILMN_1847822	KIAA0368	11.4852	0.0710365	13.2669	0.0471308
ILMN_1772658	KIAA0947	11.2737	0.0745816	18.6274	0.013717
ILMN_1742124	KIAA1128	6.58656	0.219454	18.4879	0.0141649
ILMN_2355033	KIAA1147	45.575	2.77011e-05	117.11	1.94533e-12
ILMN_1885728	KIAA1147	11.9169	0.0643151	23.1707	0.0048187
ILMN_1807177	KIAA1797	16.4245	0.0227798	6.54019	0.22181
ILMN_1735552	KIF1B	15.4289	0.0286493	13.5457	0.0442007
ILMN_1681249	KIF21A	5.33813	0.292541	14.8284	0.0328976
ILMN_1799667	KIF4A	17.4883	0.0178307	2.2042	0.601977
ILMN_1790160	KIT	27.7152	0.00169229	91.6077	6.90612e-10
ILMN_2229379	KIT	26.5342	0.00222114	36.2093	0.000239372
ILMN_1737406	KLF6	-11.2951	0.074214	-26.1836	0.00240792
ILMN_1735014	KLF6	-3.02719	0.49806	-13.1979	0.0478867
ILMN_1768814	KLHL6	-0.0951775	0.978323	16.3234	0.0233165
ILMN_1760792	KLHL7	14.4436	0.0359456	9.74949	0.105938
ILMN_1658399	KLRG1	-4.35595	0.366779	-13.3987	0.0457223
ILMN_2091375	KRCC1	7.18279	0.191303	21.7668	0.00665768
ILMN_1745620	KRCC1	8.1383	0.153522	16.8301	0.0207488
ILMN_1658802	KRTCAP2	-27.9846	0.00159053	-13.4068	0.0456375
ILMN_1774800	KTELC1	6.56435	0.22058	19.4373	0.0113833
ILMN_1727495	L3MBTL3	10.7033	0.0850498	65.0796	3.10488e-07
ILMN_2140059	LAMA4	7.52107	0.176967	19.5526	0.0110851
ILMN_2214790	LAMB1	4.7227	0.337078	13.9285	0.0404714
ILMN_1703697	LANCL1	13.3394	0.0463511	12.9303	0.0509297
ILMN_1681590	LARP1	2.21855	0.599992	15.6011	0.0275355
ILMN_1756104	LARP7	3.99541	0.398528	20.2147	0.0095176
ILMN_1703412	LATS2	-8.85209	0.130254	-16.6929	0.0214144
ILMN_2315979	LBH	15.1845	0.0303077	29.5826	0.00110089
ILMN_1688452	LCMT1	-14.3132	0.0370404	-24.0472	0.00393805
ILMN_1667577	LCMT2	9.54832	0.11096	15.8421	0.0260488
ILMN_1800697	LDB2	-15.2384	0.0299334	-53.12	4.87524e-06
ILMN_3249748	LDHA	9.82155	0.104194	16.8782	0.0205199
ILMN_1728132	LDHB	3.66329	0.4302	14.9552	0.0319509
ILMN_1663080	LFNG	32.0956	0.000617217	56.2216	2.38695e-06
ILMN_1698019	LGMN	-5.65613	0.271886	-22.9221	0.00510254
ILMN_2139761	LIMCH1	-0.0883097	0.979871	-29.3487	0.00116179
ILMN_1733176	LIMS1	6.2668	0.236222	53.3708	4.60173e-06
ILMN_2189027	LIPG	38.9123	0.000128461	132.956	5.06261e-14
ILMN_1689037	LIPG	38.134	0.000153673	38.1529	0.000153005
ILMN_1717524	LIPT1	-9.51002	0.111943	-39.3313	0.000116645
ILMN_1708101	LMNB2	-11.6038	0.0691219	-18.8679	0.0129779
ILMN_1703487	LMO4	-7.30071	0.186178	-33.6251	0.000434005
ILMN_3260286	LOC100128062	-0.235909	0.947129	-13.7751	0.0419268
ILMN_3266666	LOC100128196	8.00037	0.158476	20.1168	0.00973469
ILMN_3254984	LOC100129759	1.93462	0.640527	23.2026	0.00478348
ILMN_3256742	LOC100129902	2.20595	0.601734	23.6614	0.00430386
ILMN_3256004	LOC100130003	2.99222	0.502086	32.6411	0.000544361
ILMN_3183544	LOC100130168	-10.7312	0.0845052	-15.906	0.0256688
ILMN_3232282	LOC100130445	-6.32773	0.232931	-13.687	0.0427858
ILMN_3265343	LOC100130633	18.8301	0.0130915	8.07067	0.155931
ILMN_3242551	LOC100130707	20.9449	0.00804463	8.06432	0.156159
ILMN_3243419	LOC100130715	-18.9035	0.0128722	-4.37207	0.36542
ILMN_3208014	LOC100131866	-4.95554	0.319482	-14.2939	0.0372058
ILMN_3236694	LOC100132139	13.3604	0.0461272	22.4466	0.00569301
ILMN_3211935	LOC100132715	2.98507	0.502913	13.1974	0.0478911
ILMN_3201986	LOC100132795	-3.87021	0.410184	-19.2319	0.0119346
ILMN_3205271	LOC100132863	10.1809	0.0959205	52.6891	5.38387e-06
ILMN_3288830	LOC100132918	24.3377	0.00368326	12.7899	0.0526034
ILMN_3283015	LOC100133185	16.0368	0.0249068	7.85967	0.163694
ILMN_3237584	LOC100133489	-13.6228	0.0434233	-6.94135	0.202239
ILMN_3246255	LOC100133516	-14.7877	0.0332073	-7.69478	0.170028
ILMN_3249230	LOC100133649	-22.9452	0.00507556	-32.9317	0.000509128
ILMN_3236675	LOC100133823	-7.55772	0.17548	-15.7741	0.0264601
ILMN_3239785	LOC100134304	-7.38019	0.182802	-23.2791	0.00469989
ILMN_3236680	LOC100134393	9.269	0.118331	17.4911	0.0178191
ILMN_3204734	LOC100134648	-14.0146	0.0396768	-5.7057	0.2688
ILMN_3249658	LOC100134868	-1.89806	0.645943	-13.6867	0.0427883
ILMN_2119421	LOC143543	8.64477	0.136623	17.7292	0.0168688
ILMN_1851865	LOC158376	0.140631	0.968137	27.1793	0.00191454
ILMN_1656868	LOC23117	-19.5279	0.0111485	-2.43752	0.57049
ILMN_3244521	LOC283267	6.65412	0.216067	15.575	0.0277011
ILMN_1675460	LOC283412	-5.35543	0.291378	-13.4143	0.045559
ILMN_1765031	LOC339047	-13.6946	0.0427106	-6.80932	0.208482
ILMN_3276016	LOC339843	3.96609	0.401228	16.4504	0.0226445
ILMN_1674782	LOC375295	-0.338081	0.925107	-23.1866	0.00480109
ILMN_1677402	LOC387763	-10.8484	0.0822537	-16.7016	0.0213717
ILMN_1716382	LOC387882	3.82035	0.414921	44.9489	3.19969e-05
ILMN_1779852	LOC387934	7.40201	0.181886	13.9537	0.0402377
ILMN_1749834	LOC388588	-4.62391	0.344833	-32.5753	0.000552673
ILMN_1659550	LOC388654	5.03939	0.313373	18.2448	0.0149802
ILMN_3235326	LOC388796	3.20673	0.477889	13.2233	0.0476066
ILMN_1675421	LOC389293	8.66969	0.135841	17.4619	0.0179395
ILMN_3200661	LOC389404	16.5998	0.0218785	7.28392	0.186899
ILMN_1656233	LOC389517	-6.33259	0.23267	-22.3234	0.00585682
ILMN_3284114	LOC399748	8.38419	0.145071	20.7762	0.00836331
ILMN_3209399	LOC399965	-33.5597	0.000440588	-9.08014	0.123591
ILMN_3287996	LOC400446	-5.03047	0.314017	-17.2344	0.0189042
ILMN_1700182	LOC400721	-15.35	0.0291742	-27.6306	0.00172559
ILMN_1739335	LOC400948	2.85534	0.518162	14.6843	0.0340075
ILMN_1688749	LOC400963	21.0877	0.00778455	4.47346	0.356989
ILMN_1857915	LOC401397	-1.92532	0.641901	19.6655	0.0108007
ILMN_1769705	LOC440093	14.2464	0.0376149	7.89083	0.162524
ILMN_1715693	LOC440160	4.09568	0.389433	47.8052	1.6576e-05
ILMN_1799569	LOC440895	18.3358	0.0146695	19.9183	0.0101899
ILMN_1746362	LOC440895	5.15802	0.304929	18.4535	0.0142774
ILMN_2402930	LOC440926	0.922784	0.808577	15.7108	0.0268483
ILMN_3201365	LOC442232	-3.35739	0.461595	-13.2493	0.0473232
ILMN_1780502	LOC641798	13.3137	0.0466263	12.4214	0.0572606
ILMN_3279712	LOC642590	23.3875	0.00458406	37.9699	0.000159593
ILMN_3200921	LOC642590	6.06189	0.247635	20.1771	0.00960042
ILMN_1701077	LOC642897	13.2017	0.0478447	14.6187	0.0345249
ILMN_1669057	LOC642921	-13.1106	0.0488586	-18.9138	0.0128418
ILMN_2049343	LOC642947	-12.4056	0.0574699	-24.0231	0.00395997
ILMN_3210741	LOC642956	15.3215	0.0293663	32.4214	0.00057261
ILMN_3278995	LOC643167	-17.9717	0.0159527	0.274583	0.938732
ILMN_1759872	LOC643509	-19.6878	0.0107453	-16.3818	0.023005
ILMN_1735955	LOC644033	13.1298	0.0486429	45.9939	2.51544e-05
ILMN_3294318	LOC644173	0.631773	0.864615	15.3969	0.0288608
ILMN_1712347	LOC644422	-4.21675	0.378726	-19.4018	0.0114768
ILMN_3207122	LOC644563	8.21687	0.150769	20.4435	0.00902925
ILMN_1742887	LOC645058	-6.81915	0.20801	-16.749	0.0211396
ILMN_3197767	LOC645691	3.17816	0.481043	21.6917	0.0067737
ILMN_1721651	LOC646463	-14.6198	0.0345162	-14.3066	0.0370973
ILMN_3205162	LOC646688	7.01322	0.19892	23.415	0.00455513
ILMN_1671646	LOC646999	-3.11761	0.487797	-14.1758	0.0382316
ILMN_1784554	LOC647389	-13.0322	0.0497482	-6.49913	0.223917
ILMN_1671123	LOC647543	-1.08667	0.778633	20.9451	0.00804428
ILMN_1740571	LOC647859	-10.8566	0.0820996	-17.4184	0.01812
ILMN_3244019	LOC647886	2.77619	0.527693	13.2656	0.0471452
ILMN_1667813	LOC648000	3.71987	0.424632	13.9263	0.0404923
ILMN_1661346	LOC648210	16.9377	0.0202411	12.0758	0.0620046
ILMN_3287583	LOC648390	-3.37225	0.460018	-15.3243	0.0293474
ILMN_1726667	LOC648638	-0.016939	0.996107	16.7728	0.0210242
ILMN_1803799	LOC649555	6.1792	0.241035	16.5709	0.0220245
ILMN_1803510	LOC650803	-4.57505	0.348735	-17.5218	0.0176939
ILMN_1709287	LOC651575	-4.50419	0.354471	-19.034	0.0124912
ILMN_1698007	LOC651872	-5.8105	0.262392	-18.1186	0.015422
ILMN_1679920	LOC651894	13.8364	0.0413389	1.81656	0.658179
ILMN_1790971	LOC652324	13.1767	0.0481201	22.0313	0.0062642
ILMN_1810433	LOC652545	-9.80082	0.104693	-18.1927	0.0151612
ILMN_1800131	LOC652826	-8.0321	0.157322	-13.5346	0.0443142
ILMN_1658422	LOC653242	-6.07286	0.24701	-16.3513	0.0231672
ILMN_1772207	LOC653377	5.8973	0.2572	23.4356	0.00453357
ILMN_1707434	LOC653778	5.39466	0.288758	18.4302	0.0143541
ILMN_1761474	LOC654189	2.87911	0.515334	14.7611	0.033411
ILMN_3206390	LOC727808	-3.57522	0.439014	-14.0038	0.0397758
ILMN_1711699	LOC728014	13.2738	0.0470569	27.8304	0.001648
ILMN_3209631	LOC728060	1.31919	0.738041	-16.1938	0.0240225
ILMN_3212833	LOC728139	-2.91579	0.511	-14.0922	0.0389743
ILMN_1740200	LOC728216	1.49402	0.70892	17.0629	0.0196658
ILMN_3224340	LOC728408	7.4376	0.180401	15.287	0.0296006
ILMN_3298037	LOC728453	-20.2935	0.00934659	-21.6389	0.0068566
ILMN_1802761	LOC728505	-3.28016	0.469876	-24.1868	0.00381343
ILMN_1682288	LOC728565	-14.1536	0.038427	-15.5554	0.0278268
ILMN_3226214	LOC728755	-5.38026	0.289717	-16.7841	0.0209696
ILMN_3235832	LOC728835	24.823	0.00329379	6.47302	0.225267
ILMN_3234142	LOC728855	18.3451	0.0146381	7.08198	0.195795
ILMN_3244395	LOC728877	12.7751	0.052783	19.1055	0.0122872
ILMN_3220718	LOC729086	0.0846768	0.980691	14.9525	0.0319707
ILMN_3301468	LOC729324	-14.6545	0.0342414	-13.253	0.0472825
ILMN_3304203	LOC729342	4.83361	0.328579	13.4483	0.0452034
ILMN_3229570	LOC729500	2.81474	0.523029	-14.9464	0.0320158
ILMN_2180519	LOC729603	-11.5583	0.0698505	-15.236	0.0299506
ILMN_3239629	LOC729679	-8.04987	0.15668	-18.1439	0.0153324
ILMN_3297898	LOC729769	3.79471	0.417377	16.1181	0.0244451
ILMN_3301740	LOC729887	-2.23693	0.597458	-15.5876	0.027621
ILMN_3304111	LOC729978	-3.88512	0.408779	-26.7506	0.0021132
ILMN_3226769	LOC730074	2.63252	0.545441	17.9889	0.0158894
ILMN_3303101	LOC730173	-15.9098	0.025646	-2.24933	0.595754
ILMN_1656662	LOC731365	13.9595	0.0401839	5.87944	0.258259
ILMN_1791827	LOC731878	-24.7412	0.00335648	-7.95865	0.160005
ILMN_1873278	LOC731895	11.8016	0.0660444	17.8523	0.0163972
ILMN_3229033	LOC732360	-14.1563	0.0384035	-1.92457	0.642011
ILMN_1796923	LOC81691	-3.82829	0.414163	-16.0148	0.0250336
ILMN_1737561	LOC88523	-8.44854	0.142937	-42.3627	5.80398e-05
ILMN_3304898	LOC92755	-27.3695	0.00183252	-29.9021	0.00102279
ILMN_1695880	LOX	-13.2391	0.0474336	-2.81183	0.52338
ILMN_1796335	LPCAT2	-2.65484	0.542645	-14.7527	0.0334755
ILMN_1697548	LPHN2	-5.0832	0.310227	-28.8665	0.00129823
ILMN_1755383	LRRC1	-3.98501	0.399484	-13.0653	0.0493703
ILMN_2070300	LSM2	-27.0125	0.00198951	-8.66127	0.136105
ILMN_1805658	LTV1	3.40828	0.456218	48.3815	1.4516e-05
ILMN_1776724	LYPD6	-15.6871	0.0269955	-24.449	0.00359004
ILMN_1749244	LYRM1	-4.35779	0.366624	-32.1346	0.000611708
ILMN_1660021	M6PRBP1	-3.73693	0.422967	-13.3339	0.0464103
ILMN_2327090	MAEA	-10.0812	0.0981472	-33.9154	0.000405935
ILMN_1719543	MAF	19.2374	0.0119195	2.04535	0.624403
ILMN_2412761	MAFG	-13.1524	0.0483906	-4.61782	0.345317
ILMN_1679391	MAMDC2	-14.8323	0.0328678	-12.0868	0.0618476
ILMN_1713807	MAN1C1	-3.65346	0.431176	-15.9121	0.0256325
ILMN_1726547	MAP3K5	-15.5778	0.0276834	-22.0174	0.00628432
ILMN_1741159	MAP3K8	-16.5337	0.0222143	-29.418	0.00114341
ILMN_2322935	MAPKAPK5	1.38565	0.726834	19.2674	0.0118375
ILMN_2047430	MARCH5	1.19158	0.76005	15.2657	0.0297461
ILMN_1682336	MASTL	-3.28359	0.469506	-31.3209	0.000737748
ILMN_1680246	MAT2B	-1.91974	0.642726	-13.7714	0.041962
ILMN_2065822	MCM3APAS	-7.78132	0.166674	-14.7516	0.0334842
ILMN_1815169	MCM5	-15.1637	0.030453	-9.07725	0.123673
ILMN_1798654	MCM6	-14.0513	0.0393432	-70.0593	9.86433e-08
ILMN_1690999	MED23	1.90511	0.644895	15.5274	0.0280063
ILMN_3229552	MED7	6.74983	0.211357	19.9104	0.0102085
ILMN_3241441	MEGF6	0.414767	0.908915	22.5258	0.00559006
ILMN_1770610	MERTK	4.11204	0.387968	23.869	0.00410295
ILMN_2138589	MERTK	5.43645	0.285993	21.3676	0.00729858
ILMN_1755643	MGAT4A	1.11495	0.773579	14.2716	0.0373973
ILMN_1776121	MGC42367	13.3955	0.0457563	23.7607	0.00420656
ILMN_1658847	MGC61598	1.58361	0.694447	23.4714	0.00449633
ILMN_1785141	MICAL2	12.3219	0.0585879	26.5813	0.0021972
ILMN_1761858	MID1	-16.2996	0.0234447	-45.0699	3.11182e-05
ILMN_1760180	MID2	-2.09469	0.61735	-13.5382	0.0442767
ILMN_3309839	MIR1275	-6.39667	0.229262	-20.7746	0.00836645
ILMN_3308265	MIR302C	-2.11042	0.615117	-37.16	0.000192308
ILMN_1786189	MKI67IP	5.82349	0.261608	26.9043	0.00203973
ILMN_1690807	MKL2	16.7389	0.0211889	19.3025	0.0117421
ILMN_1657495	MLEC	10.378	0.0916636	24.1871	0.0038132
ILMN_1759097	MLLT11	17.6616	0.0171331	9.13644	0.121999
ILMN_1776216	MMGT1	14.4481	0.0359076	14.395	0.0363492
ILMN_1741847	MMP10	23.1605	0.00483004	117.536	1.7637e-12
ILMN_1732197	MN1	13.0929	0.0490575	54.1853	3.81477e-06
ILMN_2111237	MN1	24.53	0.00352368	32.8113	0.000523448
ILMN_3306168	MOBKL3	13.9539	0.0402353	15.5705	0.0277299
ILMN_1655654	MPDU1	-2.06227	0.621975	-13.3526	0.0462099
ILMN_1652085	MPHOSPH10	9.95361	0.101074	21.9388	0.00639915
ILMN_2103720	MRPL15	13.7199	0.0424631	10.7466	0.0842057
ILMN_1730685	MRPL16	3.18613	0.480161	27.6636	0.00171253
ILMN_1663220	MRPL22	-2.00544	0.630167	-17.2866	0.0186785
ILMN_1748819	MRPL22	0.570897	0.87682	-17.1678	0.0191964
ILMN_1811327	MRPL27	-19.4409	0.0113739	-10.5215	0.0886849
ILMN_1766154	MRPL30	0.594299	0.872108	22.3589	0.00580909
ILMN_1726391	MRPL39	15.4923	0.0282341	5.44715	0.285289
ILMN_1687359	MRPS23	10.8871	0.0815247	25.5332	0.00279689
ILMN_2138435	MRPS27	22.1288	0.00612523	9.35553	0.115997
ILMN_1726743	MRPS30	5.82754	0.261364	23.5225	0.00444378
ILMN_1772722	MRPS33	-11.0381	0.0787382	-17.8536	0.0163922
ILMN_2189993	MRPS35	2.68777	0.538546	13.1472	0.0484488
ILMN_1813389	MRPS7	9.79274	0.104888	13.809	0.041601
ILMN_1741404	MSC	0.697714	0.851586	17.2922	0.0186544
ILMN_1719471	MSH3	18.9479	0.0127411	8.05454	0.156511
ILMN_3226505	MSL3	3.55216	0.441351	19.8962	0.0102418
ILMN_2115135	MSMP	-12.8307	0.0521108	-13.7525	0.0421449
ILMN_1715401	MT1G	10.7484	0.0841709	18.8964	0.0128933
ILMN_1775170	MT1X	6.00328	0.250999	17.0811	0.0195835
ILMN_1686664	MT2A	5.23811	0.299356	20.9275	0.00807693
ILMN_2136089	MTE	16.3486	0.0231815	39.3459	0.000116255
ILMN_1772521	MTHFD1L	15.4395	0.0285795	52.9545	5.06467e-06
ILMN_1674706	MTHFD2	-18.063	0.0156206	-25.9933	0.00251575
ILMN_2405521	MTHFD2	-16.7075	0.0213427	-3.30788	0.466888
ILMN_1771019	MTMR4	16.0661	0.0247397	18.1602	0.015275
ILMN_1717180	MTMR6	4.0081	0.397366	15.0834	0.0310212
ILMN_3237641	MUDENG	-16.8306	0.0207463	-11.3278	0.0736576
ILMN_1750225	MYCT1	-2.5962	0.550022	-32.9822	0.00050325
ILMN_1738523	MYD88	5.98289	0.25218	34.9904	0.000316925
ILMN_1672287	MYNN	0.714808	0.848241	13.4924	0.0447461
ILMN_2232712	MYO10	15.1994	0.0302038	18.8562	0.0130132
ILMN_1797585	MYO1B	1.05885	0.783636	13.8972	0.0407645
ILMN_1808789	MYO5C	-23.169	0.00482059	-90.8593	8.20483e-10
ILMN_1719581	MYOM3	5.51912	0.2806	13.1056	0.0489144
ILMN_1668125	MYRIP	-29.4362	0.00113862	-157.261	1.87877e-16
ILMN_1668605	NAAA	-5.95321	0.25391	-14.5594	0.0349992
ILMN_1675266	NAGPA	-13.6354	0.0432976	-7.50369	0.177677
ILMN_1705876	NAP1L1	1.76164	0.666555	30.588	0.000873364
ILMN_1689097	NAT5	-4.11806	0.38743	-17.4073	0.0181666
ILMN_1703374	NAV1	13.9756	0.040035	28.3085	0.00147623
ILMN_2399300	NAV2	10.2695	0.0939832	36.4263	0.000227705
ILMN_1777528	NCBP1	24.5528	0.00350522	4.12552	0.386766
ILMN_2356632	NCK2	-1.30229	0.74092	-14.5721	0.0348972
ILMN_1687768	NCOA7	-3.53031	0.443577	-22.6953	0.00537611
ILMN_2361603	NDRG2	-11.9163	0.0643228	-21.7315	0.00671203
ILMN_1791119	NDUFA10	-18.8386	0.013066	-6.35231	0.231616
ILMN_3243859	NDUFB9	6.71602	0.213009	17.5778	0.0174669
ILMN_1812312	NDUFS4	16.9276	0.0202883	15.4135	0.0287506
ILMN_1776104	NDUFS5	0.516419	0.887888	16.5446	0.0221583
ILMN_1669966	NDUFS7	-4.01951	0.396323	-14.6578	0.0342154
ILMN_1786718	NDUFV1	-7.15137	0.192692	-16.8179	0.020807
ILMN_1749011	NECAP2	6.60215	0.218668	26.9723	0.00200804
ILMN_1758719	NEDD9	14.7617	0.033406	53.5849	4.38031e-06
ILMN_1743619	NEDD9	4.07364	0.391414	31.0194	0.00079078
ILMN_2261076	NEDD9	3.98777	0.39923	16.6015	0.0218699
ILMN_1660871	NEK6	22.7086	0.00535973	65.594	2.75805e-07
ILMN_3245983	NEURL1B	11.4	0.0724443	13.4553	0.04513
ILMN_1783276	NEXN	2.13263	0.61198	13.1111	0.0488526
ILMN_1773154	NFKBIA	-26.3336	0.00232615	-26.0865	0.00246233
ILMN_1719695	NFKBIZ	-8.16144	0.152706	-111.787	6.62745e-12
ILMN_1697614	NHP2L1	13.9232	0.040521	6.73306	0.212175
ILMN_2347541	NIN	6.85715	0.206199	17.9805	0.0159203
ILMN_1704305	NIP7	18.2653	0.0149098	29.4365	0.00113855
ILMN_1689274	NIPA1	-0.0885309	0.979821	-14.2117	0.0379165
ILMN_1700159	NIPSNAP3A	4.70383	0.338546	24.1621	0.00383521
ILMN_1748751	NLF2	-23.9646	0.00401368	-26.9617	0.00201291
ILMN_2075794	NLRP8	-14.4697	0.0357298	-4.73748	0.335933
ILMN_1669456	NME3	-8.32118	0.147191	-23.2779	0.00470123
ILMN_1784783	NME5	-7.66249	0.171297	-16.3967	0.022926
ILMN_1716583	NME7	4.57115	0.349048	17.1708	0.0191832
ILMN_2369286	NME7	5.50317	0.281633	16.6396	0.021679
ILMN_1689747	NOL8	-0.928606	0.807494	15.2936	0.0295554
ILMN_1799856	NOMO2	-3.00117	0.501052	19.3321	0.0116624
ILMN_3240247	NOP10	8.56955	0.13901	18.8605	0.0130003
ILMN_3236358	NOP14	-1.83276	0.655729	-16.9702	0.0200898
ILMN_1723158	NOP2	7.08823	0.195514	13.8765	0.0409592
ILMN_1735996	NOX4	3.49277	0.447428	71.0279	7.89239e-08
ILMN_3251346	NOX4	2.63465	0.545174	25.1556	0.00305098
ILMN_2172174	NP	7.15836	0.192382	14.9981	0.0316364
ILMN_1676986	NPIP	-3.21218	0.47729	24.1733	0.00382534
ILMN_1786197	NR2F1	-8.33277	0.146799	-15.5372	0.0279432
ILMN_2210934	NR3C2	-10.0125	0.0997123	-16.9765	0.020061
ILMN_1722809	NRCAM	2.19714	0.602956	15.2728	0.0296978
ILMN_1737252	NRG1	-13.7677	0.0419983	-0.433945	0.90491
ILMN_1759563	NRIP3	8.95147	0.127307	15.3138	0.0294182
ILMN_1699574	NRP1	6.78538	0.209634	14.6576	0.0342166
ILMN_2113490	NTN4	3.63119	0.433392	14.6503	0.0342742
ILMN_1751589	NUDCD2	22.6248	0.00546414	7.83583	0.164595
ILMN_1751403	NUDT15	4.99725	0.316428	16.337	0.0232434
ILMN_2061405	NUP54	0.382562	0.91568	27.0628	0.00196662
ILMN_2404688	NUPR1	-12.0054	0.0630168	-18.7521	0.0133287
ILMN_2089902	NUS1	8.52756	0.14036	17.871	0.0163267
ILMN_2409298	NUSAP1	20.1306	0.00970378	0.795467	0.832632
ILMN_3239460	OAZ2	17.6349	0.017239	-5.00054	0.316188
ILMN_1700306	OCIAD2	33.6599	0.000430536	3.73915	0.422751
ILMN_2196984	OIP5	-3.14846	0.484345	-15.0133	0.0315258
ILMN_2400922	OPRL1	-4.61806	0.345298	-15.4979	0.0281977
ILMN_1802023	OR7E156P	-15.3511	0.029167	-8.99499	0.126038
ILMN_2215061	ORC6L	-5.61754	0.274313	-13.1302	0.0486386
ILMN_1793025	OSAP	-64.2908	3.72325e-07	-82.6286	5.45929e-09
ILMN_1669497	OSBPL10	-21.8971	0.00646078	-27.0236	0.00198446
ILMN_1782459	OSBPL8	7.53662	0.176335	21.7617	0.00666547
ILMN_1757732	OSGIN2	-13.6378	0.0432737	-11.9654	0.0636009
ILMN_1742456	OSTF1	-8.28242	0.148511	-23.7053	0.0042606
ILMN_1749114	OTC	-2.28515	0.590861	-24.6148	0.00345559
ILMN_1813846	P2RX4	-14.1718	0.0382663	-13.8391	0.0413133
ILMN_1693334	P4HA1	4.85783	0.326751	13.1211	0.0487406
ILMN_1698732	PALLD	25.1452	0.00305831	31.9277	0.000641552
ILMN_2341467	PARL	-1.63236	0.686696	-17.4935	0.0178093
ILMN_2397954	PARP3	-1.7188	0.673163	-16.469	0.0225474
ILMN_3238982	PATE3	24.4716	0.00357138	16.9643	0.0201173
ILMN_1806907	PAWR	-23.3325	0.00464245	-0.429361	0.905866
ILMN_1805132	PCDH19	-7.30569	0.185965	-18.1632	0.0152644
ILMN_1710544	PCDH7	-6.88777	0.20475	-17.4906	0.0178212
ILMN_1701644	PCDHGB6	-13.6354	0.0432973	-4.63128	0.344248
ILMN_1810181	PCGF6	1.12923	0.77104	-14.7193	0.0337342
ILMN_1802257	PCTP	4.11056	0.3881	16.5516	0.022123
ILMN_1815951	PCYOX1L	-1.6481	0.684211	14.837	0.0328325
ILMN_2365196	PDCD10	10.135	0.0969393	15.0369	0.0313554
ILMN_2396272	PDCD4	1.41059	0.722672	-16.3225	0.0233209
ILMN_1683023	PDGFC	8.26858	0.148985	33.0271	0.000498072
ILMN_1815261	PDIA4	3.98659	0.399339	22.5006	0.0056226
ILMN_1670931	PDS5A	13.1727	0.0481651	6.52243	0.222719
ILMN_1662331	PDSS2	13.8597	0.041118	0.941614	0.805079
ILMN_1689518	PECAM1	16.9039	0.0203991	15.3507	0.0291694
ILMN_1678546	PEX11B	1.6259	0.687717	22.5377	0.00557477
ILMN_1660847	PFKFB3	0.625458	0.865873	-13.3648	0.0460809
ILMN_2171295	PFTK1	3.06271	0.494002	17.0037	0.0199357
ILMN_1661366	PGAM1	-4.01058	0.397138	-18.8712	0.0129681
ILMN_1788254	PGAM5	-5.84924	0.260061	29.1664	0.00121161
ILMN_2058795	PGCP	8.85276	0.130234	36.886	0.000204831
ILMN_1673543	PGM2	-9.26202	0.118522	-14.8626	0.0326392
ILMN_2271149	PGM5	-10.3311	0.0926593	-25.4836	0.00282906
ILMN_2361186	PHF20L1	6.39966	0.229105	22.9853	0.00502884
ILMN_1732985	PHF20L1	5.71031	0.268515	18.4086	0.0144257
ILMN_1687978	PHLDA1	-1.6966	0.676613	-30.7812	0.000835371
ILMN_1728380	PHOSPHO2	-13.8369	0.0413338	-14.7591	0.0334265
ILMN_1802905	PIAS4	-2.9085	0.511858	-14.2262	0.0377902
ILMN_1715273	PICALM	28.6109	0.00137692	16.5698	0.0220304
ILMN_1769751	PIGG	-13.2886	0.0468962	-2.259	0.594429
ILMN_2117323	PIK3C2B	-39.9843	0.000100361	-19.0284	0.0125071
ILMN_1760303	PIK3R1	1.86721	0.650547	14.7074	0.033827
ILMN_1815023	PIM1	-10.4864	0.0894045	-15.8851	0.025792
ILMN_1762262	PKIA	7.38505	0.182597	17.3635	0.0183505
ILMN_1807689	PKNOX2	10.302	0.0932833	21.3829	0.00727292
ILMN_1810191	PLA2G4C	14.6926	0.033942	4.98937	0.317002
ILMN_2374340	PLAUR	-19.6792	0.0107665	-6.67568	0.214997
ILMN_1719696	PLD1	-9.97138	0.100661	-18.3477	0.0146297
ILMN_1697880	PLD2	-14.7763	0.0332943	-10.6089	0.0869183
ILMN_1662839	PLEKHA1	4.95411	0.319587	27.1139	0.00194361
ILMN_1706610	PLEKHA9	12.7254	0.0533903	21.3577	0.00731522
ILMN_1697652	PLEKHB2	-17.9369	0.016081	-4.25873	0.375083
ILMN_1805606	PLEKHG1	-10.62	0.0866966	-26.9589	0.00201426
ILMN_2138765	PLIN2	-6.44151	0.226907	-14.6155	0.0345498
ILMN_1771599	PLOD2	-16.9591	0.0201414	-6.80163	0.208851
ILMN_1785265	PLS3	3.58941	0.437582	44.0945	3.89539e-05
ILMN_1745242	PLSCR1	-1.01087	0.792342	-13.0989	0.0489906
ILMN_1757338	PLSCR4	-16.6773	0.0214919	-29.0692	0.00123903
ILMN_1844408	PLXNA2	20.2131	0.00952106	37.3681	0.000183312
ILMN_2309156	PMEPA1	13.2623	0.0471816	92.9987	5.01339e-10
ILMN_1734276	PMEPA1	16.6339	0.0217076	43.9552	4.02236e-05
ILMN_1785646	PMP22	2.02616	0.627168	-17.5388	0.0176248
ILMN_1770850	PNMA1	5.12448	0.307293	29.1816	0.00120736
ILMN_3251723	PNPT1	-7.92394	0.16129	-13.2645	0.0471577
ILMN_1711311	PODXL	3.66157	0.430371	35.4579	0.000284587
ILMN_2413158	PODXL	1.8339	0.655557	24.1778	0.00382134
ILMN_1774336	POLE2	-3.85784	0.411355	-32.8795	0.00051529
ILMN_1767219	POLR1C	5.08768	0.309907	28.0728	0.00155854
ILMN_2088172	POLR2B	5.2572	0.298043	15.9302	0.025526
ILMN_1732300	POLR2C	-16.3801	0.023014	-16.2135	0.0239142
ILMN_1659026	POLR2K	16.999	0.0199571	11.0822	0.077944
ILMN_1670037	POLR2L	-15.0788	0.0310541	-10.7691	0.0837703
ILMN_2197247	POLR3A	9.43821	0.11381	14.394	0.0363577
ILMN_3235808	POM121C	15.0045	0.0315902	1.70157	0.675838
ILMN_1693287	POMP	14.0311	0.0395264	20.7084	0.00849485
ILMN_1738691	POU4F1	-14.4225	0.03612	-6.20502	0.239606
ILMN_2343278	PPAP2A	7.01221	0.198966	24.2079	0.00379503
ILMN_1802628	PPAPDC2	4.04183	0.394291	13.6917	0.0427392
ILMN_1776094	PPCS	-2.28211	0.591274	13.348	0.0462599
ILMN_1704656	PPP2R1B	21.054	0.00784512	4.05829	0.3928
ILMN_1778587	PPP2R2D	-14.2618	0.0374819	-19.2388	0.0119157
ILMN_1805652	PPP2R2D	-3.65247	0.431274	-17.3403	0.0184487
ILMN_1690546	PPP3CC	-13.7364	0.0423022	-10.0767	0.0982488
ILMN_1737580	PPPDE2	-16.3906	0.0229584	-4.73639	0.336017
ILMN_1669273	PPT1	20.9263	0.00807928	20.488	0.00893718
ILMN_2325234	PQBP1	-8.57925	0.1387	-17.6627	0.0171291
ILMN_2367215	PRCP	13.9509	0.0402631	3.09816	0.489986
ILMN_2383975	PRDX5	-17.1405	0.0193177	-3.80925	0.415982
ILMN_1741356	PRICKLE1	-13.7228	0.0424347	-5.09453	0.309419
ILMN_2210129	PRIM1	-7.5942	0.174012	-13.9344	0.0404171
ILMN_2412101	PRKAG1	0.22891	0.948657	-17.8358	0.0164597
ILMN_2389590	PRKAR1A	0.525482	0.886037	13.1173	0.0487828
ILMN_1793476	PRKCDBP	1.15349	0.766745	-14.2185	0.037857
ILMN_1725188	PRKCI	8.5609	0.139287	14.0672	0.0391992
ILMN_1671928	PROS1	5.87361	0.258606	-13.6914	0.0427421
ILMN_1659854	PRPF40A	-16.5374	0.0221951	2.34542	0.582718
ILMN_1685140	PRRC1	14.2248	0.0378027	32.7298	0.000533363
ILMN_2387553	PSMA3	4.51457	0.353625	14.558	0.0350109
ILMN_2198376	PSMA4	1.19868	0.758808	-20.3435	0.00923952
ILMN_1789176	PSMB1	15.5864	0.0276287	8.17046	0.152389
ILMN_1737862	PSMB4	-0.6603	0.858954	-15.7754	0.0264518
ILMN_2287888	PSMC4	-17.494	0.0178074	-12.2172	0.0600181
ILMN_1796430	PSMD3	1.83029	0.656101	14.4358	0.03601
ILMN_1779633	PSMD6	6.66484	0.215534	18.3991	0.0144573
ILMN_2155998	PSMD6	15.8756	0.0258486	10.3076	0.0931628
ILMN_1763540	PSME4	21.0881	0.00778379	7.43199	0.180635
ILMN_1795927	PSPC1	3.79141	0.417695	19.876	0.0102897
ILMN_1776105	PSPH	-6.79915	0.20897	-26.5127	0.00223217
ILMN_1763723	PTDSS2	-13.3975	0.045735	-7.68531	0.1704
ILMN_1795930	PTGER4	-7.11582	0.194275	-16.2107	0.0239292
ILMN_1759954	PTMA	2.94956	0.507042	13.8504	0.0412061
ILMN_2383611	PTPRE	6.82432	0.207763	19.166	0.012117
ILMN_1734543	PTPRE	5.64737	0.272435	15.6494	0.0272309
ILMN_1779674	PTPRG	16.5301	0.0222325	11.6465	0.068446
ILMN_1810962	PTPRK	19.0083	0.0125654	38.113	0.00015442
ILMN_1679051	PTPRR	6.39297	0.229458	24.4637	0.00357795
ILMN_1750079	PURB	16.6118	0.0218185	11.4796	0.0711278
ILMN_1743049	PWP1	4.35195	0.367117	13.4544	0.0451397
ILMN_1746856	RAB21	27.8207	0.00165168	21.0188	0.00790893
ILMN_1677843	RAB24	-34.4743	0.000356917	-26.8348	0.00207261
ILMN_2379718	RAB24	-5.05031	0.312585	-19.7195	0.0106671
ILMN_1665859	RAB27A	-16.0655	0.024743	-16.2064	0.0239528
ILMN_1727738	RAB33B	9.67194	0.107846	24.6585	0.00342094
ILMN_2134974	RAB38	-5.46791	0.283929	-14.9795	0.0317726
ILMN_1685750	RAB3C	29.4592	0.00113261	10.3225	0.0928437
ILMN_1803197	RAB3IP	-19.9596	0.0100934	-40.3855	9.15067e-05
ILMN_2230566	RAB40B	7.26654	0.187649	16.4778	0.0225021
ILMN_1805800	RAB5A	0.802483	0.831288	14.1366	0.0385777
ILMN_1800871	RAB6A	15.7366	0.0266892	19.7723	0.0105383
ILMN_2377862	RAB6A	8.46322	0.142455	17.2	0.0190547
ILMN_2163796	RABGGTB	3.09176	0.490709	55.5264	2.80129e-06
ILMN_1662306	RABL3	15.4974	0.0282007	19.2671	0.0118384
ILMN_1757384	RAN	12.0207	0.0627951	36.0318	0.000249358
ILMN_3307930	RAN	-2.63031	0.545719	-13.6694	0.0429596
ILMN_1780842	RANBP6	6.0402	0.248874	14.6887	0.0339727
ILMN_1773561	RAP2C	9.61792	0.109196	17.384	0.0182643
ILMN_3236825	RAPGEF5	-15.2728	0.0296978	-25.439	0.00285822
ILMN_1659206	RARA	2.83712	0.520341	18.8612	0.0129982
ILMN_1751378	RARS	12.2928	0.0589818	13.3661	0.0460671
ILMN_1727045	RASGRP3	5.99438	0.251514	43.5584	4.4072e-05
ILMN_1805778	RBM12B	7.26438	0.187742	15.7594	0.0265495
ILMN_2367239	RCAN1	-1.73735	0.670294	-19.0338	0.0124915
ILMN_1720124	RCC2	13.2915	0.0468655	9.93971	0.101398
ILMN_3233388	RELL1	17.0336	0.0197987	15.7959	0.0263274
ILMN_1749009	REXO2	1.16671	0.764415	15.9904	0.0251746
ILMN_1800787	RFTN1	29.4121	0.00114495	31.6638	0.000681749
ILMN_2399497	RFXANK	-9.19691	0.120312	-15.9539	0.0253872
ILMN_1791314	RGS12	4.77733	0.332864	18.852	0.0130256
ILMN_2197365	RGS2	24.6728	0.00340974	33.0411	0.000496468
ILMN_1728711	RGS3	14.1722	0.0382634	4.79315	0.331654
ILMN_1758067	RGS4	-13.2762	0.0470309	-20.2133	0.00952081
ILMN_2376502	RHOBTB1	6.90193	0.204083	18.4281	0.0143613
ILMN_2107613	RHOJ	0.721618	0.846912	13.0388	0.0496732
ILMN_1805643	RILPL1	12.3133	0.0587041	19.3181	0.0117001
ILMN_1655329	RIOK2	15.2713	0.0297077	16.7776	0.0210011
ILMN_1758939	RIPK2	-13.9625	0.0401558	-20.1933	0.00956473
ILMN_1779600	RIPK5	14.5846	0.0347972	15.146	0.0305774
ILMN_2074860	RN7SK	19.0389	0.0124771	6.39758	0.229214
ILMN_2294978	RNASE4	-7.73085	0.168622	-43.1171	4.87853e-05
ILMN_2294976	RNASE4	-3.36333	0.460964	-18.1644	0.0152603
ILMN_1729294	RNF130	1.67405	0.680135	14.5583	0.0350081
ILMN_1752526	RNF144B	-9.51794	0.111739	-21.8131	0.00658701
ILMN_1794726	RNF167	18.1503	0.0153098	-0.348268	0.92294
ILMN_1808095	RNF41	-16.5746	0.0220057	-2.66099	0.541877
ILMN_2058337	ROCK2	-13.1243	0.048705	-15.4348	0.0286104
ILMN_1713369	RPL13A	-1.25159	0.749619	-22.0086	0.0062971
ILMN_1658283	RPL17	3.58795	0.437729	15.103	0.0308813
ILMN_2141444	RPL18A	14.0775	0.0391069	0.905309	0.811838
ILMN_1701832	RPL19	10.4721	0.0896997	13.7514	0.0421561
ILMN_1800796	RPL37	-14.1677	0.0383024	-1.17147	0.763578
ILMN_1690494	RPL6	11.9579	0.0637104	28.7425	0.00133583
ILMN_1717490	RPL6	14.2753	0.0373657	7.55427	0.17562
ILMN_2220320	RPL7L1	-15.4638	0.0284196	-29.5272	0.00111502
ILMN_1705908	RPL7L1	10.3348	0.0925802	13.4123	0.0455798
ILMN_1764721	RPL8	-12.1938	0.0603418	-31.4574	0.000714922
ILMN_2408415	RPL9	3.03148	0.497567	18.8892	0.0129147
ILMN_1729033	RPL9	-13.1112	0.0488519	-1.37363	0.728847
ILMN_1745075	RPLP0	-8.7975	0.131902	-15.714	0.0268285
ILMN_2247594	RPLP1	-19.3161	0.0117056	-7.10157	0.194914
ILMN_2219131	RPS15	1.14911	0.767518	-14.2148	0.0378899
ILMN_2218277	RPS2	-17.1835	0.0191272	-6.41204	0.228453
ILMN_1712678	RPS27L	7.13274	0.19352	33.8529	0.00041182
ILMN_1657722	RPS3A	-2.0046	0.63029	-18.3053	0.0147731
ILMN_1657515	RPS6KA5	-7.27461	0.187301	-42.3772	5.78475e-05
ILMN_2038772	RPS9	7.15266	0.192634	-17.7836	0.0166588
ILMN_1667519	RRAS2	-14.7678	0.0333595	-4.5822	0.348161
ILMN_1803810	RRBP1	1.75947	0.666888	22.659	0.00542133
ILMN_2268381	RRBP1	12.4782	0.0565164	14.4099	0.0362255
ILMN_2360784	RRBP1	12.7821	0.0526974	13.6362	0.0432896
ILMN_3235477	RRP1	-15.2489	0.0298616	-0.263498	0.941131
ILMN_1767253	RRP12	0.821305	0.827693	20.0755	0.00982774
ILMN_1812973	RRP1B	7.92284	0.16133	13.5461	0.0441971
ILMN_1809963	RSAD1	2.59119	0.550657	15.2138	0.0301039
ILMN_1801504	RUNX1	20.0831	0.00981057	3.62298	0.434212
ILMN_1812795	RUNX1T1	-19.8526	0.0103453	-34.9305	0.000321332
ILMN_1796712	S100A10	18.7836	0.0132326	6.26179	0.236494
ILMN_2119297	SAMD4A	2.26518	0.593584	16.7282	0.021241
ILMN_1671932	SAMM50	-9.75005	0.105924	-14.3329	0.0368728
ILMN_1657697	SAR1A	0.00681726	0.998432	20.2173	0.00951189
ILMN_1679045	SBDS	2.97723	0.503822	21.5968	0.00692341
ILMN_1720889	SC4MOL	15.6917	0.0269669	5.87347	0.258614
ILMN_1794230	SCAND1	-13.526	0.0444014	-5.3281	0.293218
ILMN_1701621	SCO2	-14.4961	0.0355131	-1.72913	0.671563
ILMN_1768050	SCOC	4.06213	0.392452	17.2402	0.018879
ILMN_1735360	SDAD1	0.376037	0.917057	15.7126	0.0268375
ILMN_2363591	SDCBP	-16.133	0.0243612	-13.8978	0.0407588
ILMN_1750093	SDHALP1	-6.64608	0.216467	-31.6606	0.000682243
ILMN_1715991	SDPR	-13.1993	0.0478709	-15.6516	0.0272169
ILMN_1701681	SEC11C	7.80269	0.165856	43.9329	4.04305e-05
ILMN_1664051	SEC22C	-10.2981	0.0933658	-21.1924	0.00759906
ILMN_1752435	SEC22C	-3.21668	0.476795	-17.834	0.0164665
ILMN_2290618	SEC22C	-11.5739	0.0695994	-14.5837	0.0348038
ILMN_2399896	SEC31A	21.4048	0.00723629	9.91183	0.102051
ILMN_2381138	SEH1L	3.01322	0.499663	15.0417	0.0313208
ILMN_1705032	SEH1L	4.37202	0.365425	13.2747	0.0470472
ILMN_1739393	SELE	-53.8043	4.16455e-06	-79.0749	1.2374e-08
ILMN_1687533	SEMA4D	-12.8137	0.0523152	-22.8713	0.00516262
ILMN_2382354	SENP7	13.263	0.0471734	6.7624	0.210746
ILMN_2407082	SEP15	2.90538	0.512227	13.8245	0.0414529
ILMN_2343757	SEPT10	-3.07088	0.493074	-18.4848	0.014175
ILMN_1679133	SERPINB1	-12.3502	0.0582074	-51.3315	7.35946e-06
ILMN_2150856	SERPINB2	27.9016	0.0016212	35.4067	0.000287961
ILMN_2150851	SERPINB2	14.2546	0.0375444	26.8176	0.00208087
ILMN_1718960	SERPINB8	11.6532	0.0683412	22.3152	0.00586784
ILMN_1744381	SERPINE1	20.0154	0.00996458	18.7112	0.0134549
ILMN_1655595	SERPINE2	14.3788	0.0364856	10.2047	0.0953951
ILMN_1801934	SERTAD3	-4.74774	0.33514	-14.5607	0.0349887
ILMN_1694027	SESN3	-17.0224	0.0198499	-52.3298	5.84817e-06
ILMN_2354649	SFRS13A	-16.144	0.0242995	-17.2544	0.0188174
ILMN_2069593	SFRS2IP	4.144	0.385124	14.1232	0.0386976
ILMN_3251511	SFRS2IP	18.4932	0.0141475	2.89383	0.51359
ILMN_3229324	SGK1	-20.5545	0.00880143	1.55213	0.699498
ILMN_1743275	SH3RF3	4.01614	0.39663	17.9794	0.0159241
ILMN_2182482	SHCBP1	-2.91846	0.510686	-65.0399	3.13338e-07
ILMN_3300972	SIVA1	-19.1136	0.0122641	-18.0407	0.0157012
ILMN_2180929	SLC16A12	-17.1773	0.0191543	-10.1164	0.097356
ILMN_1732410	SLC16A9	9.7594	0.105696	16.5004	0.0223852
ILMN_1672662	SLC20A1	12.6377	0.0544787	32.2756	0.000592168
ILMN_1747395	SLC24A1	16.6083	0.0218358	15.0499	0.0312615
ILMN_1804090	SLC25A10	-5.49099	0.282424	-21.2416	0.00751342
ILMN_1668012	SLC25A13	2.99855	0.501355	17.6705	0.0170981
ILMN_1743770	SLC25A14	14.331	0.0368896	-2.26711	0.59332
ILMN_1711838	SLC25A24	-17.8258	0.0164975	-30.2151	0.000951684
ILMN_1709817	SLC35A5	13.3618	0.0461128	2.37747	0.578433
ILMN_1680104	SLC35C1	9.17671	0.120873	18.3741	0.0145408
ILMN_1790577	SLC35F2	21.4173	0.00721547	50.5842	8.74132e-06
ILMN_2075189	SLC35F2	8.61505	0.137561	23.9793	0.00400014
ILMN_1773643	SLC38A9	9.04609	0.124563	20.9181	0.00809448
ILMN_1656129	SLC39A10	3.42059	0.454927	20.332	0.00926406
ILMN_2233539	SLC39A8	14.0589	0.0392746	4.72474	0.33692
ILMN_2053103	SLC40A1	-22.8556	0.00518138	-34.8207	0.000329559
ILMN_1758673	SLC44A1	-5.28602	0.296073	-15.5058	0.0281459
ILMN_1781400	SLC7A2	5.14497	0.305846	16.8828	0.0204985
ILMN_2324561	SLC7A6	-0.613857	0.868189	25.7085	0.00268626
ILMN_1804415	SMAGP	-15.8551	0.0259712	-36.5222	0.000222729
ILMN_1768271	SMAP1	0.282671	0.936986	21.9621	0.00636484
ILMN_2223130	SMARCA5	7.49923	0.177859	15.577	0.0276882
ILMN_1713163	SMARCA5	3.85725	0.41141	14.1112	0.0388048
ILMN_1741976	SMARCAD1	4.3314	0.368859	18.8304	0.0130905
ILMN_1748923	SMC2	-4.77716	0.332877	-13.3874	0.0458415
ILMN_2330861	SMC4	-10.154	0.0965155	-13.7758	0.0419196
ILMN_1694305	SMS	16.9689	0.0200958	25.1061	0.00308597
ILMN_2225318	SMS	17.7563	0.0167636	11.6324	0.0686687
ILMN_2086238	SMYD4	-2.08105	0.619291	15.8087	0.0262499
ILMN_1659857	SNAP29	-10.8711	0.0818249	-13.6684	0.0429694
ILMN_2093389	SNAPC1	-10.289	0.0935631	-15.519	0.0280608
ILMN_1701933	SNCA	-5.87355	0.25861	-18.968	0.0126824
ILMN_1707493	SNHG3-RCC1	1.55767	0.698607	-47.1345	1.93443e-05
ILMN_3309349	SNHG8	3.12056	0.487466	22.8178	0.00522655
ILMN_3245458	SNORA61	-2.26416	0.593723	16.7489	0.0211402
ILMN_2072391	SNORD31	0.475396	0.896315	15.6748	0.0270719
ILMN_1716441	SNORD4A	-18.2359	0.015011	-1.30766	0.740004
ILMN_2107184	SNRK	1.16019	0.765563	13.2293	0.0475416
ILMN_3239621	SNRNP27	-2.23698	0.59745	-29.4738	0.00112881
ILMN_1808374	SNTB2	-14.7309	0.0336442	-21.3929	0.00725627
ILMN_2406501	SOD2	-12.7445	0.0531556	-64.5011	3.54728e-07
ILMN_2285375	SORD	3.69906	0.426672	14.295	0.0371964
ILMN_1671092	SOX17	2.83123	0.521047	65.9673	2.53084e-07
ILMN_1729179	SPATA5L1	9.24818	0.1189	27.5419	0.00176121
ILMN_1657423	SPG21	-11.0847	0.0778992	-17.2329	0.0189109
ILMN_1804277	SPRED1	20.4419	0.00903256	24.8869	0.00324571
ILMN_2089329	SPRY2	7.92602	0.161212	38.7059	0.000134715
ILMN_1714170	SPSB1	14.9339	0.032108	23.3624	0.00461063
ILMN_2095133	SPTAN1	-9.85539	0.103386	-18.4923	0.0141504
ILMN_1807609	SPTBN5	-2.92357	0.510086	14.903	0.0323371
ILMN_2169152	SRGN	19.5462	0.0111014	9.94266	0.101329
ILMN_1798804	SRPK1	2.76456	0.529107	48.6504	1.36446e-05
ILMN_1666306	SRRD	4.07322	0.391451	27.4771	0.00178769
ILMN_1711608	SSBP2	-14.6091	0.0346012	-18.5049	0.0141093
ILMN_2388701	ST3GAL5	-4.39702	0.363327	-22.6474	0.00543579
ILMN_1713496	ST3GAL5	-15.1572	0.0304988	-15.0887	0.0309835
ILMN_1691364	STAT1	-6.40279	0.228939	-39.3292	0.000116704
ILMN_1777325	STAT1	-10.5563	0.0879779	-38.5048	0.000141098
ILMN_1690105	STAT1	-4.1231	0.386982	-29.7554	0.00105794
ILMN_2401978	STAT3	14.0337	0.0395028	9.85155	0.103477
ILMN_2410986	STAT3	14.3827	0.0364528	7.06377	0.196618
ILMN_1785202	STAT4	-4.55912	0.350016	-17.7944	0.0166174
ILMN_1666453	STK3	1.60415	0.691169	14.9878	0.0317119
ILMN_1755792	STK38L	3.96275	0.401536	18.0468	0.0156791
ILMN_1791328	STK39	13.376	0.0459624	33.639	0.00043261
ILMN_1696419	STOM	-3.02609	0.498186	-13.6655	0.0429979
ILMN_2157951	STX6	8.34446	0.146404	27.8529	0.0016395
ILMN_1684402	STXBP5	7.26257	0.187821	18.5405	0.0139943
ILMN_1733443	SULT1B1	4.33754	0.368338	22.0479	0.00624036
ILMN_1698470	SYAP1	4.4694	0.357322	17.5768	0.0174712
ILMN_1770084	TACC1	-0.0439358	0.989934	-17.866	0.0163457
ILMN_2315780	TACC2	11.7435	0.0669346	16.7945	0.0209194
ILMN_1739001	TACSTD2	-16.7694	0.0210406	-11.5453	0.07006
ILMN_3239378	TADA2B	21.0164	0.00791329	5.39715	0.288592
ILMN_1678707	TAF15	1.2815	0.744475	-16.2953	0.0234675
ILMN_2402131	TAF15	13.7459	0.0422092	-2.46956	0.566296
ILMN_2400935	TAGLN	-0.25931	0.942039	23.8178	0.00415168
ILMN_3244286	TANC2	15.0485	0.0312719	31.9542	0.000637646
ILMN_2298588	TAOK2	-15.3932	0.0288858	-6.39332	0.229439
ILMN_1793118	TAX1BP1	-10.4703	0.0897358	-14.6008	0.0346671
ILMN_1779886	TBC1D14	14.4816	0.035632	6.35552	0.231445
ILMN_3251227	TBC1D22A	-6.44579	0.226684	-17.2461	0.0188536
ILMN_1661622	TBC1D7	-23.4035	0.00456719	-8.94232	0.127576
ILMN_1764489	TBL2	-0.661411	0.858734	15.8658	0.0259072
ILMN_2314007	TCF12	29.1202	0.00122456	7.69617	0.169974
ILMN_1740572	TCN2	-4.54646	0.351038	-13.5564	0.044092
ILMN_2066151	TEK	4.39581	0.363428	13.9492	0.0402788
ILMN_1768488	TERF2	4.60306	0.346493	17.0819	0.0195797
ILMN_1715661	TFAM	-4.90168	0.323468	-17.7442	0.0168105
ILMN_1733562	TFB1M	-4.60059	0.346689	-20.1534	0.00965301
ILMN_2067708	TFB2M	15.38	0.0289733	19.5627	0.0110594
ILMN_1707124	TFPI	-5.34088	0.292356	-20.8787	0.00816821
ILMN_1662619	TFPI	-6.01479	0.250335	-17.3231	0.0185222
ILMN_1812526	TGFB2	8.67484	0.13568	19.6223	0.0109087
ILMN_1784287	TGFBR3	-22.0538	0.00623191	-48.6365	1.36883e-05
ILMN_1767542	THAP10	0.616104	0.86774	-13.315	0.0466122
ILMN_1686116	THBS1	1.54028	0.701411	14.2784	0.0373387
ILMN_2384561	TJP2	-7.23494	0.189019	-20.5966	0.00871647
ILMN_1763972	TJP2	-4.29571	0.371902	-17.1308	0.0193607
ILMN_1806037	TK1	-8.39409	0.144741	-14.1843	0.038157
ILMN_1706217	TLR4	8.69918	0.134922	14.8518	0.0327208
ILMN_2169966	TM4SF18	1.08014	0.779806	15.1581	0.0304921
ILMN_1669931	TM9SF3	7.35816	0.183731	36.0757	0.000246846
ILMN_1743655	TMED9	13.5501	0.044156	5.73554	0.26696
ILMN_1698259	TMEM100	-14.0177	0.0396487	-2.42172	0.57257
ILMN_1724139	TMEM123	-9.23503	0.119261	-14.8618	0.0326456
ILMN_2145518	TMEM126B	1.20574	0.757575	-16.9395	0.0202326
ILMN_1736863	TMEM140	-16.4939	0.0224188	-45.3878	2.89216e-05
ILMN_1657857	TMEM14C	13.9759	0.0400321	12.8784	0.0515423
ILMN_1792455	TMEM158	4.94173	0.320499	15.3102	0.0294432
ILMN_2145116	TMEM173	1.40007	0.724424	23.7469	0.00421998
ILMN_3241657	TMEM204	3.89722	0.407642	18.5766	0.0138783
ILMN_3297644	TMEM214	0.651615	0.860674	13.916	0.0405879
ILMN_1732577	TMEM216	-4.62814	0.344498	-22.4005	0.00575375
ILMN_1669940	TMEM38B	-0.209028	0.953009	-17.989	0.0158893
ILMN_2123402	TMEM4	21.1942	0.00759593	1.03612	0.787749
ILMN_1760245	TMEM42	4.26782	0.374298	-16.967	0.0201048
ILMN_1698605	TMEM43	-5.29148	0.295701	-14.272	0.0373936
ILMN_1745368	TMEM50A	6.36931	0.230712	14.4063	0.0362548
ILMN_1757129	TMEM88	-15.8827	0.0258068	-3.98541	0.399447
ILMN_1652456	TMEM98	2.31486	0.586833	-13.4695	0.0449829
ILMN_1736911	TMOD1	-1.10957	0.774539	-23.4412	0.00452771
ILMN_1811426	TMTC1	-31.3669	0.000729981	-52.3439	5.82925e-06
ILMN_1702691	TNFAIP3	-24.807	0.00330602	-29.6911	0.00107371
ILMN_1699695	TNFRSF21	36.1325	0.000243639	19.4184	0.011433
ILMN_1765109	TNFRSF25	-0.598571	0.87125	30.4762	0.00089615
ILMN_2112256	TNFRSF4	-22.6002	0.00549509	-24.4779	0.00356622
ILMN_1683700	TNFSF12	-15.2205	0.0300572	-12.8149	0.052301
ILMN_2363392	TNFSF14	-14.4775	0.0356656	-19.2137	0.0119848
ILMN_2106380	TNFSF15	-16.8771	0.0205253	-6.60872	0.218337
ILMN_1763627	TNPO1	-0.600244	0.870915	-15.8315	0.0261124
ILMN_1726786	TNRC6B	-0.0363481	0.991665	-13.8625	0.0410914
ILMN_3251472	TOMM20	17.8035	0.0165826	14.7491	0.0335037
ILMN_1658469	TP53AP1	-6.34992	0.231744	-14.5215	0.0353061
ILMN_1716687	TPM1	23.8149	0.00415436	27.5606	0.00175363
ILMN_2360710	TPM1	6.90039	0.204155	16.8512	0.0206481
ILMN_1758250	TRAFD1	3.99213	0.39883	16.5457	0.0221529
ILMN_1781691	TRAK2	-3.96794	0.401057	-15.3774	0.0289911
ILMN_1788783	TRAM2	4.34712	0.367526	15.3371	0.0292613
ILMN_1775703	TRAPPC6A	-4.41928	0.36147	-18.5268	0.0140384
ILMN_1787815	TRIB3	-17.2368	0.0188936	-9.51545	0.111803
ILMN_2350114	TRIM13	6.29296	0.234803	30.6691	0.000857222
ILMN_1661220	TRIM16	-2.46858	0.566424	-13.7027	0.0426315
ILMN_1711327	TRIM37	-22.9139	0.00511226	-9.14895	0.121648
ILMN_2404665	TRIM5	-2.99065	0.502268	-15.6212	0.027408
ILMN_2370588	TRIOBP	2.91005	0.511675	20.835	0.00825086
ILMN_1720241	TRIP12	6.71718	0.212952	22.0567	0.0062277
ILMN_1713990	TRIP6	-8.94093	0.127616	-16.6138	0.0218084
ILMN_1690802	TRMT112	-1.08565	0.778817	-13.2372	0.0474545
ILMN_1692177	TSC22D1	9.16831	0.121107	-14.0005	0.0398058
ILMN_1669881	TSPAN13	29.5847	0.00110036	18.2425	0.0149881
ILMN_1790549	TSPAN3	8.50524	0.141083	19.9568	0.0101
ILMN_1655469	TSPAN3	16.6947	0.0214059	10.4931	0.0892666
ILMN_1799028	TSPAN5	-14.4538	0.0358612	-17.6636	0.0171253
ILMN_2183856	TSPAN6	6.49422	0.22417	18.591	0.0138326
ILMN_1775761	TSR1	14.2144	0.0378933	11.1944	0.0759563
ILMN_1795911	TTC37	5.8602	0.259406	13.1681	0.0482156
ILMN_1665583	TUBB	-1.45747	0.714913	-22.1623	0.00607816
ILMN_1680874	TUBB2B	4.65716	0.342203	-13.3679	0.046048
ILMN_1780769	TUBB2C	-18.7894	0.0132148	-18.5707	0.0138972
ILMN_1750100	TUBB4Q	-18.7759	0.013256	-16.7327	0.0212191
ILMN_1728024	TUBG1	-18.2014	0.0151309	-6.80187	0.208839
ILMN_1803045	TUBGCP5	-16.4543	0.0226238	-1.58035	0.694969
ILMN_1682783	TUG1	10.0746	0.098298	19.6978	0.0107207
ILMN_1720965	TULP4	17.4015	0.0181907	20.19	0.00957186
ILMN_2337740	TULP4	22.6515	0.00543059	13.2496	0.0473195
ILMN_1659437	TXNDC17	12.6577	0.0542294	21.0122	0.00792104
ILMN_1756860	TXNL1	10.1202	0.0972702	14.263	0.0374715
ILMN_1675085	UBA6	5.12955	0.306934	20.1897	0.00957268
ILMN_2408450	UBE1DC1	2.55018	0.555882	22.2243	0.00599203
ILMN_1699503	UBE2D2	12.8291	0.0521302	14.5869	0.0347786
ILMN_1707084	UBE2D4	-3.60185	0.43633	-23.6962	0.00426954
ILMN_1793651	UBE2N	5.55215	0.278474	13.3252	0.0465027
ILMN_1770515	UBE2V2	14.3842	0.0364405	19.6007	0.0109629
ILMN_2202481	UBLCP1	8.58578	0.138491	16.3635	0.0231021
ILMN_1784410	UBP1	4.0236	0.395949	16.1031	0.0245297
ILMN_1776038	UBXN2A	-1.48975	0.709619	-15.1115	0.030821
ILMN_1757646	UFM1	2.63878	0.544655	14.9476	0.0320065
ILMN_1729563	UGDH	8.10485	0.154709	23.4713	0.00449641
ILMN_2389155	UGP2	9.08256	0.123522	29.5038	0.00112103
ILMN_1737705	UHRF1BP1L	1.00463	0.793482	13.6815	0.04284
ILMN_1691444	UHRF2	8.15066	0.153085	14.2976	0.0371738
ILMN_1772316	UNC84A	2.36491	0.580108	24.3519	0.00367123
ILMN_1718853	UQCRC2	15.3625	0.0290906	23.8774	0.00409501
ILMN_2232936	UQCRH	16.296	0.023464	1.38553	0.726853
ILMN_1740742	UROD	-4.26224	0.374779	-14.1783	0.0382092
ILMN_1756696	USF2	-2.60837	0.548483	-15.1003	0.0309005
ILMN_1704876	USP38	24.1288	0.00386478	57.2739	1.87332e-06
ILMN_1735908	UTP15	0.663459	0.85833	13.8182	0.0415128
ILMN_1761069	UVRAG	0.953761	0.802831	26.5491	0.00221355
ILMN_1796216	VASH1	10.1821	0.0958937	35.1033	0.000308794
ILMN_1743646	VASP	-0.307403	0.931665	16.647	0.0216422
ILMN_2325763	VCAM1	-3.92402	0.405134	-19.4727	0.0112909
ILMN_2307903	VCAM1	-0.547012	0.881655	-14.0223	0.0396064
ILMN_1687301	VCAN	17.7161	0.0169197	14.7944	0.033156
ILMN_1795429	VCL	3.36487	0.460801	15.6097	0.0274811
ILMN_2413527	VCL	2.16944	0.606815	14.1762	0.0382278
ILMN_1774828	VEZT	-8.40324	0.144436	-26.8882	0.00204731
ILMN_1795937	VIL2	-2.13899	0.611084	-14.3141	0.0370329
ILMN_1710427	VPS37B	-0.418584	0.908117	13.7259	0.0424047
ILMN_1692865	VPS37D	-1.61094	0.690091	-13.2142	0.0477063
ILMN_1792587	VPS4B	3.36174	0.461133	15.2406	0.0299188
ILMN_1813010	VTA1	13.9708	0.0400797	9.56557	0.11052
ILMN_1693136	VTI1B	15.5329	0.0279714	7.58516	0.174375
ILMN_2337655	WARS	-15.994	0.0251534	-5.80787	0.26255
ILMN_1810797	WASF3	-11.9178	0.0643014	-35.5431	0.000279056
ILMN_1668417	WASPIP	24.8832	0.00324851	39.1795	0.000120794
ILMN_2385278	WDR21A	4.45728	0.35832	24.1574	0.00383934
ILMN_1789775	WDR74	5.13211	0.306753	18.6653	0.013598
ILMN_1693669	WDR79	-17.506	0.0177584	-15.8295	0.0261243
ILMN_1744611	WDSOF1	1.08467	0.778991	25.6415	0.00272806
ILMN_1753165	WNK1	-15.3568	0.0291285	-15.3174	0.029394
ILMN_2085922	WRB	4.43802	0.359914	15.1131	0.0308099
ILMN_1747759	WSB1	-36.6659	0.000215479	-14.7233	0.033703
ILMN_1669015	XPNPEP1	15.239	0.0299296	6.75257	0.211224
ILMN_1798030	XPR1	9.99715	0.100066	14.4809	0.0356378
ILMN_2105983	XRCC5	11.1289	0.0771102	49.4077	1.14613e-05
ILMN_1727617	XRN2	-13.7804	0.0418755	-12.9239	0.051005
ILMN_1830462	XYLT1	16.2298	0.023824	20.0957	0.00978201
ILMN_2052163	YIPF1	14.2109	0.0379241	0.99606	0.795049
ILMN_1714756	YIPF5	12.5397	0.0557226	15.2242	0.0300318
ILMN_2061732	YRDC	15.1558	0.0305084	37.1102	0.000194526
ILMN_1707506	YTHDC1	5.85883	0.259488	22.8878	0.00514307
ILMN_1689456	ZBTB20	13.2363	0.0474649	-2.30917	0.587602
ILMN_3241524	ZBTB22	-27.3392	0.00184534	-21.3272	0.00736682
ILMN_1697153	ZDHHC17	-15.7077	0.0268678	-18.1635	0.0152633
ILMN_1778803	ZFAND6	0.486124	0.894103	-13.3729	0.0459948
ILMN_1808587	ZFHX3	14.3607	0.0366379	4.07091	0.391659
ILMN_1665423	ZFP91	-3.03369	0.497314	-15.4787	0.0283227
ILMN_1814077	ZFPM2	-2.94936	0.507065	-17.0916	0.019536
ILMN_1799890	ZFYVE20	20.0889	0.00979743	5.30321	0.294903
ILMN_1793621	ZFYVE27	-9.10259	0.122954	-13.0108	0.0499945
ILMN_1771627	ZMIZ1	19.3066	0.0117313	6.92156	0.203162
ILMN_1688404	ZMYM4	11.0573	0.0783909	17.5424	0.0176101
ILMN_1652407	ZMYND8	-14.0988	0.0389151	-10.8169	0.0828529
ILMN_2054442	ZNF146	6.42307	0.227873	35.5572	0.00027815
ILMN_1669516	ZNF193	12.7261	0.0533814	19.4738	0.011288
ILMN_3243961	ZNF252	14.6803	0.0340386	7.6944	0.170044
ILMN_1657729	ZNF254	13.7648	0.0420262	6.81828	0.208052
ILMN_2171461	ZNF322A	17.5102	0.0177411	3.86954	0.410248
ILMN_1655748	ZNF323	-9.79675	0.104791	-17.3246	0.0185159
ILMN_1710873	ZNF330	6.00017	0.251179	19.3039	0.0117385
ILMN_2154455	ZNF330	0.897579	0.813284	13.7314	0.042351
ILMN_1658094	ZNF365	42.4576	5.6786e-05	65.9118	2.56344e-07
ILMN_1772876	ZNF395	-14.0306	0.039531	-61.3979	7.24792e-07
ILMN_1684591	ZNF434	19.6066	0.0109482	11.8526	0.0652738
ILMN_1717094	ZNF618	10.7036	0.0850426	17.4104	0.0181534
ILMN_1805271	ZNF721	5.44796	0.285236	17.8393	0.0164462
ILMN_1758105	ZNF791	4.6398	0.343574	22.9361	0.00508616
ILMN_1669696	ZNF792	13.1366	0.0485669	12.5224	0.0559448
ILMN_1728710	ZNF816A	9.72229	0.106604	13.4805	0.0448693
ILMN_1844593	--	-52.432	5.71219e-06	-59.141	1.21871e-06
ILMN_1859946	--	12.6816	0.0539309	41.0623	7.83012e-05
ILMN_1843949	--	-8.81616	0.131336	-30.6913	0.000852835
ILMN_1860288	--	3.22159	0.476257	28.4297	0.0014356
ILMN_1878029	--	-0.0653536	0.985064	-17.1523	0.0192652
ILMN_1907834	--	-8.03368	0.157265	-16.4203	0.0228019
ILMN_1832208	--	-0.801633	0.831451	16.3025	0.0234287
ILMN_1838313	--	-11.46	0.0714498	-15.3278	0.0293235
ILMN_1901198	--	-11.9471	0.0638692	-15.2824	0.0296318
ILMN_1819783	--	0.387861	0.914564	15.1001	0.030902
ILMN_1816713	--	11.2861	0.0743687	15.0229	0.0314564
ILMN_1886515	--	-10.5246	0.0886218	-13.5275	0.0443868
ILMN_1847308	--	1.10375	0.775577	-13.0937	0.0490494
ILMN_1900661	--	19.4051	0.0114681	12.0758	0.0620045
ILMN_1856861	--	14.2677	0.0374304	11.7861	0.0662804
ILMN_1913641	--	14.1596	0.0383741	7.01251	0.198953
ILMN_1820244	--	13.5049	0.0446184	1.48937	0.709681
